# Supplementary material for: The Modulation of SCO2730/31 Copper Chaperone/Transporter Orthologue Expression Enhances Secondary Metabolism in Streptomycetes
Source: Int J Mol Sci. 2021 Sep 20;22(18):10143. doi: 10.3390/ijms221810143 (PMC8464937; doi:10.3390/ijms221810143)
Supplement: Supplementary file 1 [file ijms-22-10143-s001.zip]

Archive with 3 entries (3 files):
- Table S3.pdf
- Table S1.xlsx
- Table S2.xlsx
