# Supplementary material for: The Modulation of SCO2730/31 Copper Chaperone/Transporter Orthologue Expression Enhances Secondary Metabolism in Streptomycetes
Source: Int J Mol Sci. 2021 Sep 20;22(18):10143. doi: 10.3390/ijms221810143 (PMC8464937; doi:10.3390/ijms221810143)
Supplement: Supplementary file 1 [file ijms-22-10143-s001.zip › Table S1.xlsx]

## Sheet: 1 pNG4-SP44 vs Wt
Table S1. Area of the compounds showing significant differences between the S. coelicolor harbouring the pNG4-SP44 plasmid strain (Tab 1), the S. coelicolor SCO2730/31 knockdown mutant (Tab 2), the SCO2730::Tn5062 mutant (Tab 3), and the wild-type strain.
Putatively identified secondary metabolites are shown in separated tabs.
Significant differences were filtered conserving the q-values less than 0.05.
AREA Wt			AREA pNG4-SP44
Wt1	Wt2	Wt3	pNG4-SP44 1	pNG4-SP44 2	pNG4-SP44 3	mz	RT (min)	q.value
			34425.4	23711.6	47007.4	169.098	1.11	0.00058034
12651.4	8799.32	15048.6				173.118	10.07	0.0002696
14889.9	31571.2	23138.4				173.843	37.98	0.00077403
			12361.6	20689.1	14080.8	175.015	11.06	0.0002951
25004.6	22457.2	35937.7				179.039	1.44	0.00022357
			53720.2	59315.5	42604.6	188.046	4.95	5.2147e-05
			19515.5	21205.7	13673.3	189.031	0.75	0.00015417
12290.7	8464.02	10541.8				190.037	0.7	7.5451e-05
10348.7	7512.44	14814.4				193.995	1.54	0.00058329
109275	95966.8	117285	303106	322135	420054	199.077	14.36	0.00054775
			43783.9	54630.9	84633.8	200.093	5.11	0.00060132
20151	12886	24266.3				209.13	8.43	0.00046771
11675.1	9545.89	15893.2				213.041	5.24	0.0002389
50189.3	37158.4	61677.8				227.13	6.1	0.0002168
50637.5	41219.3	58451.1				241.145	6.65	5.9806e-05
			14090.8	16719.8	26860.9	243.024	10.11	0.0006197
21833.4	17524.4	15644.8	48471.4	46690.7	44629.8	243.03	9.89	0.00072769
28011.7	32589.4	36912.5	92561.9	105987	136779	243.066	14.36	0.00091912
41221.6	48365	70290.6				243.088	1.89	0.00031142
37395.4	20890.6	34027.5				243.124	8.21	0.00040259
18892.4	12841.9	20744.9				245.139	6.09	0.0002063
27048.8	26725.5	25046.8	34346.6	37295.5	34889.1	250.058	0.83	0.00097593
			7147.83	12306.4	14001.8	255.196	23.42	0.00061271
			13783.9	13939	21099	257.151	6.61	0.00023349
42373.8	26522.7	30005.4				259.044	1.61	0.00020916
11251.5	8961.88	13289.8				275.115	9.4	9.1279e-05
26622.9	15977.5	35263.3				277.166	11.6	0.00091223
			17178.4	14688.7	21762.6	288.127	12.19	9.6403e-05
			17121	13289.3	15766.6	288.937	0.39	1.9547e-05
15162.6	11221.5	20033.1				291.182	7.52	0.00034106
45653.3	33966.4	28454.3				293.056	1.4	0.00018796
			87751.8	86771.1	89054.2	293.179	34.06	2.7726e-09
48725.9	24719.4	44988.1				295.15	17.26	0.00068415
			611935	601651	690114	297.153	22.76	2.7292e-06
			12713.5	8381.81	12073.8	299.092	11.13	0.00014038
			26424.9	38250.4	16867.2	299.093	7.37	0.0010119
12295.3	14789.6	22841.8				304.131	5.27	0.00051529
			112687	86804	78196.5	304.91	21.41	8.3847e-05
			35222.3	29468.3	46471.5	305.151	7.39	0.00016262
126164	95128.6	148114	32225.4	33034	37846.9	305.161	7.95	0.00080913
618596	447831	703682	128861	126174	131671	305.161	6.65	0.00036929
14723.3	17473.4	23234.6				306.031	3.84	0.00016595
			19427.6	24098.9	27207.3	309.125	8.75	5.3464e-05
			10535.8	9863.68	12902.7	309.125	12.92	2.8751e-05
			9271.26	12382.3	16255	309.125	13.04	0.00030749
50747.2	29498.8	54236.1				309.128	8.76	0.00049471
53587.7	38228	66232.6				311.145	8.52	0.00028517
10024.8	8900.5	15376				312.219	19.67	0.00038379
129314	74539.7	119267				317.161	8.77	0.00034332
			16170.7	13383.6	10879.2	319.038	12.75	9.3306e-05
15144.3	14257.8	25698.2				324.157	6.35	0.00061802
			19906.9	24216.3	29014.8	325.069	14.36	7.8076e-05
			9204.34	11457.8	15275.5	327.051	12.4	0.00022689
			82946.3	66213.6	82699.4	332.161	2.8	1.9206e-05
103512	59399.6	66252.6				335.044	3.55	0.00042027
			11262.4	21569.5	24402.6	336.218	26.59	0.000966
106165	106526	105123	90333.6	85955.4	84438.6	355.028	1.15	0.00064779
			20025.6	21370.4	21454.2	359.063	1.05	1.9964e-07
30262.1	26198.6	39510.5				374.201	21.13	0.00011784
			14492.8	13654.7	8196.48	377.201	16.49	0.00040381
22447.1	14328.8	13772				381.069	8.64	0.00033802
			34630.6	45699.9	36354.2	383.128	8.14	3.6224e-05
377207	223306	352115				383.193	6.32	0.00029812
45938.2	40975.4	48601.3				394.124	1.58	4.4919e-06
16263.5	15629.2	24849				395.245	14.76	0.0002784
			103928	84088.9	101898	397.159	28.13	1.3376e-05
			18675.1	29112.4	33251	397.208	4.13	0.00036459
40354.6	32356.7	60107.2				397.209	7.9	0.0004779
			18300.4	19731	19605.5	399.084	1.5	2.6759e-07
16254.9	15132	19299.3	33685.1	35447.3	37773.7	401.039	11.13	0.00069948
			27432.1	15878.2	31373	406.107	8.4	0.00063407
			21667.4	23687.4	21014.7	408.265	32.91	1.3116e-06
14150.4	13241.1	20333				409.12	8.48	0.00018401
374552	335027	264721				411.089	40.53	6.0777e-05
26627.9	16293.5	25232.4				413.205	10.21	0.000248
			10601.3	10292.1	18152.6	413.211	16.19	0.00060612
14107.4	11145.7	20627.1				415.116	7.72	0.00045534
25988.4	25636.3	31420.3				419.147	7.98	1.3799e-05
			65701.7	72795.9	109812	424.261	15.06	0.00031947
88185.5	52327.5	108130				424.261	15.21	0.00072227
			11650.9	17067	17510.5	428.211	31.73	0.00014227
16621.2	10732.1	17207.5				440.183	11.63	0.00022912
			7892.57	12700.2	13396.3	443.117	6.63	0.00031965
88439.8	89314	81757	45751	42239.7	41507.7	443.154	0.74	7.0831e-05
76681.2	50659.9	87788.1				446.208	4.35	0.0003078
			44148.9	54333.2	43331.6	446.24	32.91	2.0028e-05
			16681.3	10101.2	15964.6	449.101	28.12	0.00027393
11542.2	8010.37	14360.2				451.219	12.74	0.00034838
17327.6	11464.2	21986.2				451.219	12.46	0.00049642
			14636.6	10448.7	18970.2	451.256	9.45	0.00037158
			13686.5	9298.3	8542.79	457.076	9.02	0.00024527
			14774.1	23170.4	16170.5	457.317	34.56	0.00020081
14360.4	14470.8	14254.2				460.238	21.69	3.1581e-10
12418.5	10636.6	21167.2				469.149	6.18	0.00081898
29461.7	21134.6	46512.3				471.12	12.16	0.00097258
32144.6	20079.1	31082.9				474.204	15.98	0.00022735
			15684.2	12475.6	20332.4	474.253	22.36	0.00019596
			16397.6	10626.5	18650.1	481.034	12.77	0.00033653
26270.4	21628.8	31350.6				485.18	9.97	7.4056e-05
			15877.7	16995.6	21425.9	486.081	14.48	4.4322e-05
15660.6	10286.3	14134.3				486.087	10.66	0.00012584
			11880.6	8327.15	14544.8	489.23	12.08	0.00030107
			48990.3	66292.5	62164.5	491.158	0.88	4.1163e-05
			22461.3	22054	35590	494.245	12.08	0.00034503
105090	114742	100114				494.722	40.4	1.9448e-06
67951.2	51276.2	109755				499.195	11.88	0.00091622
			16963.5	12613.2	17385	507.059	27.58	6.1144e-05
			30003.8	31340.6	23373.5	509.109	20.71	4.0008e-05
12945	16863.9	12804.9	45219.1	42838.9	35242.6	512.245	32.87	0.000824
			22585	22215.9	14780.2	514.26	36.92	0.00016899
			10908.5	12748	19143.1	518.398	37.43	0.00038429
			17250.5	19500.1	30064.6	519.266	7.64	0.0004032
15744.5	18293.8	24378.3				520.072	16.02	0.0001479
			12590.3	10092.3	11432.1	524.047	13.01	1.1285e-05
			11433.7	9190.23	12660.1	529.172	14.46	4.5828e-05
38788.8	27359.7	53277.1				539.315	2.99	0.00053633
			12936.9	10318.4	10750.8	540.21	8.21	1.6692e-05
			11827	12100.6	10398.5	567.015	27.55	3.519e-06
			21078.8	29653.4	26397.9	567.475	32.38	5.6622e-05
			8967.55	10036.5	16233.4	568.293	22.07	0.00053308
45380.1	33823.5	72969				569.206	0.84	0.00093338
18686	18906.6	14912.1				581.164	8.62	2.1778e-05
			308334	401127	397151	581.49	33.66	3.221e-05
13279.2	8648.37	17500.4				586.14	11.06	0.00063447
40848	35912.1	22337.4				589.246	0.79	0.00042798
			1.60906e+06	1.87784e+06	1.43552e+06	595.506	34.86	2.3861e-05
			1.95683e+06	1.77343e+06	1.38214e+06	595.506	35.11	6.2927e-05
31298.6	14796.5	18517.7				603.474	38.51	0.00095616
			48706.2	50400.8	81555.2	607.109	17.24	0.00042112
			12138.6	15037.8	23697.7	609.393	37.26	0.00064444
16445.3	15997.1	28949.5				611.707	3.84	0.00071442
			9088.16	12652.2	16092.6	613.135	18.72	0.00032282
			13781	15877.7	16210	613.229	11.13	4.7154e-06
10456.7	16149.1	15643.7				615.289	8.19	0.00017413
10325.5	9458.21	14193				617.208	4.97	0.00013561
			134395	158819	161066	617.467	33.67	7.6791e-06
			12166.5	13395.5	8552.96	621.521	36.52	0.00016163
			23424.4	26701.2	26619.5	625.068	1.67	2.503e-06
			47957.4	49499.6	63810.4	625.516	33.26	4.5432e-05
			41159.8	48575.7	45440.7	625.516	33.51	3.8534e-06
35825.6	20391.5	21861.4				629.288	7.65	0.0005083
			784049	932194	689842	631.482	34.85	3.6243e-05
			887725	830890	639493	631.482	35.13	5.5567e-05
			14608.5	17069.5	13791.5	633.323	20.2	1.1722e-05
			10285.6	10212.6	18325.3	633.401	19.48	0.00073564
			282913	336903	263663	633.481	34.85	1.933e-05
			334134	298981	224325	633.481	35.11	0.00010155
			21070.6	18692.3	27783.2	637.516	32.98	0.00010979
16304.1	8585.09	16800				637.628	13.72	0.00072899
25868.3	17022.1	15520.7				639.284	20.42	0.00032428
22048.5	32655	17504				639.285	6.58	0.00048154
			58079.4	71206.5	69374.1	639.449	33.66	1.0984e-05
			31196.8	20427	40378.4	639.532	32.28	0.00057157
17235.8	16694	8496.04				645.346	5.51	0.00085257
81230.2	77916.9	89737.2				646.258	1.63	2.3657e-06
			186405	262762	302782	647.104	18.45	0.00019643
137210	153727	153468				648.235	2.82	1.4855e-06
			43035	55688.9	38615.2	650.324	22.16	8.3344e-05
			3.00085e+06	2.92222e+06	2.15921e+06	651.568	39.05	6.6426e-05
			9783.09	10966.4	19403.1	653.187	12.95	0.00089782
			355412	430147	372004	653.464	34.86	8.0334e-06
			418982	388370	318304	653.464	35.13	2.7334e-05
			9353.21	12802.7	12332.9	653.547	35.34	5.3091e-05
			135964	161515	135973	655.463	34.86	8.3661e-06
			159475	150562	124472	655.463	35.13	1.9624e-05
			26492.8	25407.3	22107.3	658.501	34.85	6.1511e-06
			61693.7	58693.5	77134.1	665.584	40.05	3.3828e-05
15381.3	14369.4	26371.6				666.093	18.27	0.00067104
15721.9	12235.5	25458.4				667.423	39.35	0.00084007
107085	148607	122320				668.804	40.49	4.9932e-05
			233452	240500	260619	670.066	27.42	9.2973e-07
18969.2	17957.2	13339.2				671.115	20	7.5466e-05
			54710.6	55334.8	100451	672.449	36.14	0.00082664
			7162.58	11234.7	13052.6	673.067	28.65	0.000407
44489.1	40411.2	59658.3				676.212	1.3	0.00011154
10643.3	8720.57	12593.9				677.304	11.17	7.1363e-05
			10479	13718.3	18752.7	681.39	34.34	0.00035456
12359.7	11709.1	16313.1				683.105	18.33	7.152e-05
			21903.9	20242.3	22594.9	685.156	27.51	8.7744e-07
			9237.49	9481.34	13250	687.096	16.37	0.00011608
			2.67072e+06	2.62344e+06	1.92564e+06	687.545	39.05	6.7726e-05
			45522.7	76691.3	36459.1	689.115	18.37	0.00093476
			1.00738e+06	987911	726062	689.544	39.04	6.7459e-05
423926	327416	418432	145073	171210	169767	691.236	11.52	0.00093616
			68181.5	37921.2	67981.2	693.432	14.17	0.00051059
9056.2	10105.6	18112.7				693.767	4.81	0.00095042
151709	133108	152217	68771.8	70161.3	66430.7	696.263	5.59	8.8228e-05
44812.3	34134.4	36514.8	13545.1	11031.3	13175	697.314	8.58	0.00043009
			66614.3	63898.9	70062.4	701.56	40.06	4.0205e-07
63238.9	53178.6	59602.4	26066.3	24813.7	26595.4	702.226	11.53	0.00011754
			40057.2	42612.2	39838.4	705.407	34.83	1.8252e-07
			38578.6	41029.3	31838.1	705.407	35.13	2.1107e-05
			22005.6	16644.5	22752.7	707.404	34.85	5.3254e-05
			88953.6	110329	158261	708.427	36.15	0.00036878
			237162	315061	194037	708.514	36.76	0.00019779
			1.03272e+06	1.15432e+06	888177	709.527	39.05	2.116e-05
			24722.6	31616.6	37607.8	709.573	37.42	0.00011366
12177.7	7967.12	12237.9				710.21	11.53	0.00018401
24680.4	13173.1	14329.1				710.61	21.36	0.000718
			77073.6	161539	98350.2	711.135	27.82	0.00088143
			147234	179729	173256	711.423	34.85	9.3669e-06
			163667	163230	146069	711.423	35.14	1.4662e-06
			398033	433673	338951	711.526	39.05	1.7405e-05
12565.2	12490.9	13885.4				713.217	11.54	1.1307e-06
			114789	113904	115647	713.421	35.15	3.2423e-10
			102834	124331	111451	713.421	34.85	6.5401e-06
			65941.4	84588.4	61330.5	713.484	38.09	5.7521e-05
			122551	121376	109479	714.564	39.03	1.271e-06
12785.3	20488.1	15023.8				715.111	30.59	0.00019279
			32721.8	32280.9	34324	723.543	40.05	1.008e-07
			27574.2	30065.2	31911.2	727.167	27.43	2.3859e-06
			6.34762e+06	7.9024e+06	11600000	735.135	23.54	0.00043397
			65422.8	75144.5	61652.8	736.546	39.08	8.5186e-06
38693.3	35091.7	60768.8				738.286	24.42	0.00041821
45318.9	40951.3	81006.2				739.265	13.95	0.00091897
			2.01714e+06	1.95331e+06	1.69722e+06	739.454	36.79	5.4618e-06
27776.8	23111.6	31454.8				741.327	4.27	3.8309e-05
20328.9	13976.9	17005.3				742.252	11.88	7.651e-05
35118.7	28678.2	41160.9				742.27	13.99	6.721e-05
			77019.6	102008	111136	742.503	28.96	7.9345e-05
27303.2	19975.2	25780.9				747.764	12.87	4.7874e-05
9120.35	7861.16	14192.6				748.849	6.64	0.00047212
			21353.9	23888.7	16939.1	749.86	13.09	5.8589e-05
11696.5	10459.9	18465.6				750.297	11.88	0.00045469
84282.6	69778.7	91036.9				751.236	13.64	2.3972e-05
			47905.2	57499.9	64139.7	751.492	39.05	3.1786e-05
			24520.5	48982.5	28629.1	753.22	37.34	0.00083562
			109268	100018	79497.8	755.578	36.23	4.6105e-05
20740.2	19531.1	17981				756.803	3.13	2.1763e-06
12381.7	10658.9	11623.1				759.226	1.69	2.615e-06
38355.5	32835.6	52417.8				759.251	14.4	0.0001896
			33077.4	39848.3	35201	763.365	34.83	6.5221e-06
			30647.9	41568.9	37705.9	765.362	34.84	3.8315e-05
			196617	187692	153097	765.427	38.11	2.148e-05
			16517.1	9986.7	17484.4	765.489	13.73	0.00038337
			88275	82938.5	64825.1	765.561	39.05	4.4855e-05
			13603	11775.3	14793.2	769.508	19.6	1.2967e-05
22165.4	17969.8	28137.3				771.119	12.95	0.00014607
			85301.3	106303	91042.2	771.379	34.86	1.2783e-05
			98685.3	93936	86080	771.379	35.1	1.8939e-06
			139074	132850	100412	771.441	38.06	5.8635e-05
11487.6	8503.64	10382.3				772.233	13.49	3.6149e-05
27999.1	26942.2	24347.2				775.244	12.62	2.2117e-06
			13006.1	19548.4	13084.1	777.111	22.45	0.00020463
900686	774324	839973	356688	329143	388134	777.249	14.22	0.00019158
28348.1	20665	20928.8				783.761	14.93	7.6457e-05
21443.3	26962.7	39527.2				784.513	36.1	0.00044953
57922.4	45599.8	45880.2				787.227	13.87	2.7778e-05
			38325.9	35299.2	29549.1	787.543	39.06	2.1646e-05
185992	178200	166596	88409.5	80398.3	87047.1	788.24	14.22	7.4107e-05
16714	14826.4	17766.6				788.341	1.42	5.5623e-06
			127634	121409	89231.7	789.446	38.14	8.162e-05
			45153.3	36698.6	34795.7	794.503	39.05	2.735e-05
			36347.9	82501.7	60842.4	795.23	32.62	0.0010099
			106014	108514	81468.2	795.353	35.75	4.0744e-05
34307.1	26726.7	39557.9	203023	194832	301477	795.454	17.83	0.00042976
41850.5	31268.3	43932.9				795.819	0.94	6.7988e-05
			1.38764e+06	1.30678e+06	1.15546e+06	799.41	36.85	5.8592e-06
22975	33732.1	26671.1				800.222	13.86	8.9475e-05
			19234.8	11408.8	21408.5	800.294	4.57	0.00051029
			532473	502696	339327	801.409	36.89	0.00018181
			72817.7	100485	118157	802.456	36.16	0.00019016
			112551	129591	106028	807.266	4.21	9.007e-06
			203277	152396	153322	811.366	36.72	5.6409e-05
			784664	708637	587062	813.426	38.11	3.1472e-05
			27134.4	38056.7	26160.9	813.507	28.46	0.00012671
			302535	288088	194125	815.384	36.89	0.00017685
			25898.3	28267.1	43289.2	816.123	17.16	0.00033708
			105519	105421	98675.9	816.427	38.11	1.9447e-07
44757.2	46151	73469.9				820.154	20.15	0.00037059
14865.3	15544.9	15073.9				823.852	5.9	2.5904e-08
			118794	111643	97621.7	825.382	38.08	7.667e-06
13528.7	20345.9	26127.3				826.352	5.32	0.00051197
			154278	152271	111558	827.399	38.13	6.7215e-05
			307173	355094	281359	827.442	39.05	1.4514e-05
14825.2	8078.76	17797				828.127	16.4	0.00096421
			78294.9	87425.6	69826	829.338	34.86	1.1972e-05
			82272.1	82751.7	69122.3	829.338	35.11	8.1251e-06
			190626	177158	95677.7	829.4	38.1	0.00072758
			11302.2	12027.6	19874.1	831.157	28.44	0.0005252
			116502	113665	170620	831.43	17.83	0.00018293
			9315.74	13126.7	8739.22	836.256	32.83	0.00015172
			61963.1	66455.6	55907.2	838.447	38.14	4.5196e-06
			38887.9	24468.7	21156.7	839.256	36.95	0.00053279
			107178	114593	98715.7	839.333	35.68	2.5549e-06
			46529.8	45189.7	46514.5	839.398	39.07	7.5045e-09
			510033	515659	436467	841.355	36.04	5.7648e-06
			21542.5	26458.2	33109.4	841.523	40.68	0.00012549
			28557.5	43127.3	36590.7	846.276	35.31	0.00010729
			25128.8	46815.6	44934.3	846.277	35.64	0.00056047
37765.4	24914.7	22022.5				846.277	35.62	0.00035948
14708.1	15690.4	20175.8				848.292	32.01	5.5878e-05
441720	313543	334610	2.83415e+06	3.33823e+06	3.41742e+06	848.293	37.61	5.456e-05
			28704.1	27359.5	22178.5	848.795	37.6	2.3977e-05
13269.7	10951.8	18365.2				851.256	35.82	0.00025632
			14517.6	20196.8	20633.1	851.312	34.23	8.6164e-05
			79611.2	63749.8	136637	853.272	38.65	0.0010228
			21204.4	19543	28216.5	853.412	17.83	9.3819e-05
			749900	696223	597228	855.371	36.98	1.3186e-05
			8733.36	16439.4	13289.4	857.135	27.68	0.00045691
			1.03987e+06	973262	826146	857.369	37.02	1.4144e-05
			515051	522632	445060	859.367	36.89	4.81e-06
			23862.9	14526.1	30915.1	862.273	38.38	0.00079334
			372547	424837	665998	863.219	32.49	0.00046508
			11447.4	23933.9	14102.1	863.462	38.97	0.00093246
			27557.3	35746.7	30740.2	865.141	33.05	2.1285e-05
			582290	655079	455273	866.302	34.52	7.1677e-05
58717.6	52221.4	33783				867.137	16.52	0.00032313
89619.5	86643.2	44561.7				867.138	15.58	0.00081794
61432.3	30641.7	34617.3				867.139	14.71	0.00092946
			446873	425520	340815	869.387	38.1	2.8842e-05
15518.6	12665.6	14174.3				871.417	9.82	8.2092e-06
			43092.5	32121.3	44052.1	873.679	17.67	5.848e-05
			11191	9361.02	10504.7	874.164	0.41	5.2366e-06
			14083.2	13280.9	10322.3	874.306	35.28	4.6583e-05
37279.3	22827.5	34042.1				877.144	0.59	0.00022467
			41384	51110.3	22795.5	878.302	31.86	0.001008
53308.7	45164.8	32000.9				878.303	31.84	0.00022811
			24545	21973.6	42331.9	879.695	12.28	0.0007747
25063.4	21488.7	41081.3				879.696	12.28	0.00065786
14279.9	8167.29	11839.8				880.107	15.52	0.00030606
10315.9	9609.22	17059.4				883.359	14.8	0.0005411
			190726	186909	158696	883.402	39.06	7.7155e-06
			33387.9	18749.2	19021.2	884.311	28.5	0.00068282
			38077.9	38240.3	56805.8	884.312	29.11	0.00019311
18981.8	14252.8	22024.3				884.389	8.02	0.00013205
			34805.8	33717.5	38882.2	885.297	34.86	2.6897e-06
			14864	8920.67	15474.9	886.308	38.59	0.00037819
12017.8	10224.7	14633.2				889.357	3.46	6.7045e-05
			1.09109e+06	882636	1.38069e+06	893.314	40.19	0.00014456
			63461.6	63206.6	44769.2	899.373	39.06	9.1055e-05
			85554	82102.9	50371.4	901.373	39.06	0.00033142
			12243.1	17315.1	11449.1	902.281	31.56	0.00015954
			61544.9	45895.9	35374.2	903.177	27.62	0.00029931
			122136	133754	96958.7	905.307	35.91	4.7832e-05
			33034.1	44392.3	63216.7	910.15	15.93	0.00050938
42272.7	33143.8	40856.4				911.923	7.72	2.0652e-05
15545.1	11325.1	17581.1				912.302	7.73	0.00014238
95826	69705.8	126246				912.907	11.07	0.00036815
			661657	621095	512837	915.327	37.05	2.134e-05
			72839.9	57516.6	66559.4	916.259	28.94	1.4632e-05
			11262.4	9249.96	10432.5	920.17	0.41	7.4149e-06
20934.4	14318.2	21146.9				921.429	5.58	0.00013011
			18407.5	22459.3	11462.7	921.484	15.38	0.00056571
53516.6	78861.4	108816				925.365	19.85	0.00065074
			244066	236916	184952	927.345	38.13	3.4783e-05
			420361	408839	310961	929.343	38.12	4.7883e-05
			32265.9	37372.1	24070.7	930.282	27.82	0.00013757
			22666.9	15916.6	27058.1	930.315	0.96	0.00025846
			233469	218477	179170	931.3	37.02	2.4456e-05
17482.4	9623.77	15009.6				932.308	13.87	0.00039844
			127689	123076	98978.9	932.343	38.1	2.4231e-05
			47258.2	53897.2	35903.3	933.272	37.6	0.00010524
			22997.8	25667.3	26786.8	937.143	17.65	3.0667e-06
			13106	17353.3	13868.1	941.237	34.8	3.6252e-05
			99267	105236	80026.4	941.361	39.04	2.8804e-05
			208117	199975	148428	943.359	39.04	6.8906e-05
			39703.2	43660.4	23932.9	945.254	35.14	0.00044768
13789.3	14280	17269.7				947.352	8.49	1.7139e-05
			54435.5	60769.7	59592.9	948.218	37.6	1.0015e-06
			15983.5	14258.8	26028.6	949.456	12.28	0.00055888
10217.4	9833.86	16666.7				951.37	4.61	0.00045055
			67946.8	72242	57499.4	955.251	35.91	1.3981e-05
26894.4	17554.6	27249.7				959.172	14.66	0.0001936
62722.2	52651.4	101898				962.218	9.17	0.00066904
			10521.9	9034.59	18590	964.192	39.45	0.00097972
			36531	35018.2	52263.2	969.46	17.82	0.0001583
39608	29405.9	57353.1				973.106	16.81	0.00056292
			11439.3	10514.8	11256.5	973.262	6.49	3.509e-07
			25793.3	23760.4	42109.5	975.473	18.66	0.00051462
			180810	174808	136453	977.281	36.99	3.5978e-05
			25729.3	35609.4	26383.4	978.163	37.61	7.8351e-05
			33934.7	31145.4	36646.3	978.294	38.74	3.5444e-06
17253.4	10109.7	12160.5				981.318	35.98	0.0002954
			36760.4	29676.4	29261	982.328	34.94	2.1555e-05
			19953.3	15965.4	26512.6	986.192	37.6	0.00022668
			296591	265187	211841	987.302	38.11	5.411e-05
			166923	160560	125424	989.258	37.08	3.7134e-05
			16844.6	16700	21966.8	991.244	6.06	4.5814e-05
			124838	119892	73771.2	991.297	38.14	0.00032448
			26351	24141.1	45682.6	991.467	14.44	0.0007518
			27394.7	28896.6	26073.6	996.309	36.3	6.1187e-07
			11431.1	12973.3	11694.9	997.124	23.31	1.8143e-06
			21087.3	36197.8	18274.8	998.323	34.33	0.00082342
			45599.3	62247.4	49986.6	999.319	39.06	4.6271e-05
			134934	115769	75046.9	1001.32	39.05	0.00037518
			17242.2	15917.3	24192.1	1001.45	12.08	0.00015804
			11650.7	10241.7	17070.3	1001.5	14.44	0.00028725
			129260	118351	86194.7	1003.27	38.13	0.00011396
			27689.7	27286.5	19742.9	1005.21	35.14	7.755e-05
10363.9	6772.16	13082.5				1005.43	12.03	0.00051594
18567.9	15248	17602.3				1007.18	20.13	8.0863e-06
			7929.19	9045.39	14460.9	1007.38	13.56	0.00052753
			10643.8	9442.87	13830.6	1011.48	12.08	9.4575e-05
12415	10568.3	20427.9				1012.42	5.5	0.0006876
11930.2	10982.8	15053.9				1017.53	8.59	5.0696e-05
21048.6	21798.2	32951.1				1018.42	2.42	0.00025082
			259199	287095	428045	1021.3	34.67	0.00029216
			15722.8	14737.9	20520.7	1022.17	37.59	6.717e-05
			19953.5	19721	18513.5	1024.17	37.6	2.3359e-07
5765.15	7936.35	8280.65	33786.7	32527.9	45118	1035.45	17.32	0.00045724
			14190.6	15321.9	14694.8	1037.26	16.86	1.97e-07
			165217	157386	104160	1045.26	38.13	0.00020281
34431.2	33483.2	42845.3				1048.46	7.48	2.6097e-05
			10403.6	8661.06	14380.7	1051.41	17.32	0.00024239
			9907.07	10932.8	15655.5	1055.32	14.12	0.00020775
			10120	12770.1	9342.7	1063.17	34.85	4.9543e-05
			94549.1	73866.4	61657.1	1063.23	38.11	0.00012716
			50534.6	48146.4	39078.9	1065.23	38.14	2.3627e-05
			13165.9	11116.6	7021.64	1083.35	22.54	0.00046503
			14370	12048.2	21737.1	1089.55	11.58	0.00043813
22199.6	16978.9	19926.5				1091.95	19.43	2.3113e-05
			9640.08	8465.75	16477.1	1095.51	11.98	0.000776
16226	9803.86	19495.9				1100.07	10.71	0.00061635
15377	11911.6	17896.6				1104.41	6.82	0.00010351
			74105.4	65669.9	50592.8	1105.22	38.13	8.5113e-05
			51743.5	49610.4	37103.1	1107.21	38.16	6.4346e-05
			28022.3	31100.6	21339.7	1119.23	39.03	8.3714e-05
20707.7	14750.2	16579.2				1127.47	19.35	5.9803e-05
17810.4	14518.6	30413.1				1134.26	12.78	0.00094963
			10898.5	9606.29	11939	1139.49	39.59	1.0624e-05
			53584.4	49697.3	37941.7	1163.17	38.17	6.5307e-05
			41849.7	38916.3	30640.3	1165.17	38.13	4.4834e-05
14274.3	9120.09	11574.9				1183.2	19.33	0.00014263
			28287	23649.9	14884.2	1192.02	35.13	0.00049399
			19314.7	17002.8	26579.5	1205.26	6.36	0.00017154
12193.3	11586.6	16768.3				1205.26	6.35	0.00011127
10690.4	8267.25	17896				1228.5	1.84	0.0010048
			12666	11981.2	10295.5	1248.26	12.38	9.7855e-06
19569.2	15019.9	25186.1				1267.5	0.96	0.00023341
			16357.8	14863.2	13531	1269.95	7.58	6.3594e-06
			128705	160097	145625	1274.24	14.76	1.0747e-05
13016.7	9542.06	16161.9				1290.27	14.77	0.00024703
			58469.9	51455.3	27635.9	1304.14	39.04	0.00087032
11510.9	10226.5	15833.2				1324.52	1	0.00016221
			17439.4	14718.1	16994.8	1328.51	7.57	5.3605e-06
20872.8	16430.6	17964.8				1328.51	7.58	1.6152e-05
19110.2	13405.8	8534.29				1347.53	18.54	0.00096254
113028	123153	109627	174264	175766	165922	1364.99	7.57	0.00051357
144863	151711	136310	211173	209712	197629	1365.49	7.57	0.00067433
			224104	205468	166346	1366	36.76	3.6133e-05
12396.6	11269.3	10375				1392.36	26.4	5.0406e-06
			47675.2	38386.3	79321.3	1397.21	23.6	0.00086496
			281836	268374	194526	1445.94	36.75	9.3176e-05
			50669.4	35806	30982.9	1449.94	36.73	0.00023703
82601	81797.3	83688.6	123251	119999	121782	1453.53	7.55	2.8834e-06
			14738.1	28777.6	30148.4	1464.23	20.9	0.00085919
			84340.9	52138.7	42056	1473.97	38.09	0.00074399
18178.4	12651.6	24751.4				1497.2	19.86	0.00054593
			11723.5	10140.3	14845.5	1497.2	19.9	8.7724e-05
			57632.5	56403.1	41969.9	1517.87	36.78	5.9482e-05
639593	478819	871405				1533.52	14.21	0.00038517
			218773	195518	314005	1533.52	14.22	0.00022638
649123	468357	854921				1534.52	14.21	0.00038375
249666	191280	310474				1535.5	13.86	0.00018593
			31975.6	30584.4	43491.3	1537.52	14.22	9.5316e-05
30288.1	23133.3	41186.4				1538.53	14.21	0.00034342
			7534.84	9793.14	14524.8	1563.42	6.51	0.00055275
24210.8	16501	18907.8				1563.84	14.12	9.1763e-05
12866.7	9895.84	14428.9				1565	14.2	8.233e-05
			23285.5	22617.4	28229.3	1629.6	7.5	1.6886e-05
18178.1	14363	19128.5				1629.6	7.5	3.5391e-05
			8393.06	7968.96	14964.6	1665.52	25.81	0.00081056
			11089.1	21772.5	13850.9	1729.51	25.79	0.00065428
33739.5	21027.8	25540.1				1815.19	7.46	0.000182

## Sheet: 1 Sec Metabolites
AREA Wt			AREA pNG4-SP44
Wt1	Wt2	Wt3	pNG4-SP44 1	pNG4-SP44 2	pNG4-SP44 3	mz	RT (min)	q.value	Compound	Predicted mass	Charge
			186405	262762	302782	647.104	18.45	0.00019643	ε-Actinorhodin [M-H]-	647.104	1-
45653.3	33966.4	28454.3				293.056	1.4	0.00018796	alpha-Actinorhodin [M-2H]2-	293.056	2-

## Sheet: 2 SCO2730-31 knockdown vs Wt
AREA Wt			AREA SCO2730/31 knockdown
Wt1	Wt2	Wt3	SCO2730/31 1	SCO2730/31 2	SCO2730/31 3	mz	RT (min)	q.value
935328	699882	1.4409e+06				298.13	7.73	0.00075018
648587	541037	1.00021e+06				227.013	5.11	0.0005041
721524	641157	583002				342.941	40.6	1e-05
387423	297680	755450				951.124	16.81	0.0019276
606064	404549	348924				458.858	40.5	0.00036597
699532	403141	211467				393.278	35.15	0.0030065
343289	273830	467956				1429.29	17.48	0.00027668
374552	335027	264721				411.089	40.53	6.08e-05
377207	223306	352115				383.193	6.32	0.00029812
350868	335478	215255				773.249	14.16	0.00024979
216065	247395	398979				661.066	24.96	0.00056349
257263	141257	429068				355.153	2.6	0.0024583
300407	234689	292446				296.1	1.22	2.28e-05
235717	188527	390205				953.139	16.1	0.00086055
256192	136919	364155				663.099	17.55	0.0016944
220873	228126	298487				748.098	19.86	5.57e-05
217943	214149	247728				865.123	17.15	3.46e-06
205819	187216	235924				627.079	18.54	1.38e-05
124976	154445	260855				1325.15	23.74	0.00091866
151350	120762	247494				385.173	5.21	0.00081492
141068	170659	200124				824.096	18.88	5.98e-05
151426	107555	240523				714.368	5.53	0.0010314
153757	130682	212833				679.076	19.37	0.00021891
119633	121964	238918				793.402	21.4	0.0012514
118599	105182	246178				162.023	4.93	0.0018973
137210	153727	153468				648.235	2.82	1.49e-06
203679	104611	100709				490.148	40.95	0.0012514
113251	161203	134228				742.944	40.48	6.26e-05
109175	203696	90633.8				794.14	16.37	0.0013702
124123	112616	156931				1429.29	17.87	5.86e-05
166931	76218.5	145141				424.261	15.87	0.00098753
139900	147916	93904.1				378.805	40.55	0.00018827
107085	148607	122320				668.804	40.49	4.99e-05
84660.2	79097.7	177612				386.27	35.62	0.0018333
125133	88380.1	122605				494.077	10.93	8.33e-05
102187	124227	104134				316.936	23.96	1.11e-05
92002.5	95997.6	137307				808.12	15.27	0.0001581
118016	86216.4	120335				386.093	5.51	7.2e-05
112746	84412.4	127141				757.254	14.4	0.00011045
106361	83226.3	133228				499.195	11.7	0.00016913
105090	114742	100114				494.722	40.4	1.94e-06
89649.5	63313.7	159910				358.198	7.6	0.0016671
131465	124549	56534.6				810.135	14.44	0.0013902
85039	104654	120883				784.075	19.86	6.13e-05
82201.7	74212.6	152041				357.215	1.15	0.0010967
74989.2	58488.9	171615				826.13	12.85	0.0032381
88425.4	64353.4	148527				450.269	26.23	0.0012157
102258	124833	73095.7				314.939	23.95	0.00026202
71359.2	66921.6	156716				719.025	23.73	0.0021942
116191	84687.3	83831.9				241.08	4.98	8.78e-05
95671	70257.5	117013				757.274	12.14	0.00022213
81484.7	61787.5	126348				460.238	15.87	0.00073888
98957.7	92287.7	76755.1				343.135	7.53	2.06e-05
80839	48080.3	133336				603.299	4.35	0.0019635
83702.1	41796.1	131390				650.42	39.35	0.0026221
76541.5	87298	90880.3				673.085	18.05	5.04e-06
66628.1	52816.2	132748				386.193	9.3	0.0019664
81230.2	77916.9	89737.2				646.258	1.63	2.37e-06
88185.5	52327.5	108130				424.261	15.21	0.00072227
96679	68423.6	83360.6				1275.19	22.35	5.75e-05
57098.6	71624.1	118778				750.114	17.16	0.0008769
81619.9	45526.5	119061				269.162	3.63	0.0016104
51402.9	59937.8	132995				643.074	20.16	0.0025649
49825.6	60655.7	128703				422.245	36.15	0.0023308
81155.8	43245.5	113550				837.493	20.03	0.0016348
82620.3	92075.7	61733.3				629.093	33.67	0.00010341
119143	55698.8	61013.4				828.431	13.5	0.00139
87428.6	60141.1	86888.8				649.12	13.73	0.00011474
104182	55503.5	72442.8				848.292	38.97	0.00047281
74205.3	64558.7	84345.9				796.298	2.95	2.27e-05
76812.2	41076.7	104832				627.079	18.89	0.0015064
94457	94705.4	32844.1				661.081	19.37	0.0027852
66188.6	48164.4	107111				359.125	11.77	0.0010364
63808.9	44874.3	108659				841.488	16.35	0.0014127
75007.7	41822.3	100259				649.12	15.41	0.0012331
73323.7	58085.4	85065.3				317.114	4.47	8.21e-05
110662	61802	38729.4				505.173	1.22	0.0022336
76281.2	40904.7	93057.4				1543.09	7.55	0.0010767
52132.9	44826.5	110976				422.245	29.67	0.0021961
65988.6	54943	85969.7				1427.27	18.32	0.00015086
49017.6	47421.6	108582				761.115	22.79	0.0021876
63689.2	48631.7	92534				425.212	16.39	0.00050859
42124.8	45865.1	113533				804.307	5.51	0.0034336
57450.7	32422.6	109695				878.267	34.36	0.0033081
49293.9	54077.5	95254.8				773.454	17.79	0.00083192
83279.1	44257	70554.5				273.125	7.15	0.0004757
77733.1	36154.5	83357.7				599.427	39.39	0.001318
52114.6	62747.2	80921.9				694.273	1.85	0.0001407
72225.2	62465.2	59945.7				296.1	1.01	7.53e-06
68454.2	49045.5	74100.9				770.081	19.85	0.00012475
50043.7	39455.7	98714.1				309.059	4.22	0.0019132
90092.9	42139.7	55310				685.083	16.03	0.00092478
49085.9	41913.2	95692.9				867.139	17.34	0.0015632
47497.7	39382.5	99072				1294.27	12.3	0.0021562
57983	45166.1	81254.6				807.186	10.97	0.00037489
60480.3	42846.5	78692.7				654.309	5.67	0.00039545
47035.5	42872.7	91610.6				597.171	4.69	0.0013774
81630.7	53982.6	45424.4				561.168	3.56	0.00043086
54355.3	51905.8	74579.2				747.262	13.01	0.00010576
63483.3	67007.3	48209.1				628.086	33.68	5.9e-05
45031.2	45291.2	80747.1				726.214	4.74	0.00073658
45318.9	40951.3	81006.2				739.265	13.95	0.00091897
59940	42653.6	63785				1369.02	7.58	0.00011981
43929	37966	83256.5				388.151	7.73	0.0013484
56224.7	37504.2	69385.9				385.308	19.67	0.00041718
46836.4	26550.4	88063.8				494.077	11.18	0.0031544
60584.5	50768.3	45579.5				1143.24	14.82	3.05e-05
55653.8	46636.7	54388.2				1257.18	24.9	6.46e-06
30190.2	37238.9	87006.2				635.105	12.7	0.0032817
68659.4	23605.9	62009.8				962.219	7.47	0.0025484
46393.7	34579.3	71595.9				617.094	14.49	0.0007674
39855.1	54929.7	57195.3				965.12	24.67	8.76e-05
69529.6	38822.9	39364.7				756.373	13.47	0.00070816
49758.5	74742.6	22095.4				394.999	41.44	0.0030924
49076.2	29813.1	67450.2				452.256	14.41	0.00099636
58717.6	52221.4	33783				867.137	16.52	0.00032313
47063.8	27041.1	70521.6				659.411	39.95	0.0016022
52026.8	33912.2	58672.4				333.062	10.81	0.00031234
42933.7	36336.4	62303.8				1422.22	21.08	0.00031826
37689.5	40154.5	63271.8				777.13	18.65	0.00038107
75189.8	38074	27261.8				784.404	16.02	0.0023165
47817	42223.4	49422.8				583.088	30.98	3.74e-06
39460.3	36544.6	62523.7				368.139	3.56	0.00041416
41271.2	28879.8	67344.2				1365.24	22.57	0.001209
32987.9	26671.2	76396.7				554.079	11.85	0.0032031
45938.2	40975.4	48601.3				394.124	1.58	4.49e-06
36049	33046.6	65521.5				601.202	4.86	0.00097107
33201.3	25507.3	75640.2				852.145	17.29	0.0032608
36543.9	27516.7	69664.8				660.212	2.99	0.0018468
44501.7	19756	69258.5				321.146	3.66	0.0033278
42104.9	38714.4	52584				955.154	14.99	4.48e-05
62177.1	31820.1	38137.6				777.249	13.99	0.00069577
42065.2	30029.3	58207.8				1279.28	12.88	0.00052729
45022.2	40053.2	44836.8				764.243	15.32	1.59e-06
51892.6	43215.2	33770.9				213.016	12.08	0.00012322
48511.2	26775.2	53122.5				167.03	7.69	0.0006919
68399.9	35117.5	24705.8				514.082	9.95	0.00229
55209.9	20642.2	52103.4				392.235	18.59	0.0021379
30641.1	32361.5	64833.5				680.466	40.59	0.0014699
30589.9	24335.3	70886.6				333.057	10.62	0.0032779
58109.3	28279.5	39246.9				1354.43	26.54	0.00071119
37042.9	31694	56840.9				730.244	4.89	0.00044351
38355.5	32835.6	52417.8				759.251	14.4	0.0001896
63988.6	22137.3	37356.5				868.141	15.25	0.0022203
33321.3	58261.2	29491.5				503.101	0.98	0.00085974
33190.5	27253	59444.2				663.099	13.38	0.0011693
41059.8	38246.2	40533.7				981.169	16.99	1.83e-07
38788.8	27359.7	53277.1				539.315	2.99	0.00053633
44234.3	25484.3	49375.2				650.201	0.97	0.00059784
30239.4	29944.5	58186.6				659.245	0.98	0.0011278
42174.5	26597.2	48756.4				283.069	1.16	0.00042359
32912.9	23860.7	60657.5				175.097	3.41	0.0017696
41850.5	31268.3	43932.9				795.819	0.94	6.8e-05
20480.2	34769.7	61519.6				953.61	38.97	0.0024734
31159.9	35325	49650.9				1317.15	24.76	0.00020327
22003.1	29750.8	64272				405.142	3.7	0.0029272
32807.7	25390.3	54503.9				901.39	2.65	0.00096738
35929.1	30234.3	46008.3				911.13	16.54	0.00012036
32730.9	20771.1	58016.3				603.299	3.67	0.0021026
36250.4	44440.4	30707				1251.27	4.21	7.49e-05
28916.7	22970.6	59282				828.087	16.74	0.0021771
34431.2	33483.2	42845.3				1048.46	7.48	2.61e-05
39662.8	18570.3	52436.9				812.148	14.33	0.002056
24962.1	37353.2	48350.5				562.298	5.16	0.00051849
28082.9	25370.8	55820.4				458.223	18.59	0.0015332
25087.7	25830.6	57192.7				458.222	36.13	0.002174
45653.3	33966.4	28454.3				293.056	1.4	0.00018796
45733.2	34274.8	27544				774.376	16.01	0.00022777
30399.9	21292.8	55410				609.262	0.77	0.0018392
33386.5	26740	46577.1				818.356	8.88	0.00031706
30348.9	24021.7	52276.6				790.251	13.27	0.0010741
37622.9	26131.1	42292.1				411.083	4.65	0.00019926
25589.9	55556.8	23714.2				1291.14	25.25	0.0021297
29370.4	28828.7	46364.1				799.353	19.74	0.0003357
39004.9	20316.1	44724				1746.35	18.57	0.0010116
32682.1	41456.2	29083.2				318.934	23.96	7.13e-05
31051.3	18886.5	53179.1				265.099	11.81	0.0020862
29336.9	28469.8	44825.1				462.123	15.72	0.00026919
39717.6	29514.6	33096.5				681.249	5.03	3.54e-05
34836.1	23320.9	44015.4				512.735	7.47	0.00045828
33719.3	25955.6	40674.1				1433.36	18.65	0.00014383
42373.8	26522.7	30005.4				259.044	1.61	0.00020916
23986.9	18643.3	55236.5				521.103	15.55	0.0033163
27406.5	29440.1	40131.7				742.178	3.98	0.00011384
36945.7	34453	25109.3				756.246	15.05	0.00010071
28975.6	19331	47629.8				438.24	22.99	0.0014281
24125.3	24265	47446.4				371.146	4.19	0.0012152
23062.1	27461.8	45142.8				781.254	2.55	0.00071337
30802.4	26565.8	37747.2				203.129	6.99	6.35e-05
26880.9	18748.4	49017.5				631.11	15.86	0.0018601
32033.9	23272.2	38393.6				662.074	20.4	0.00021047
32595.3	24507	36501.6				951.125	16.23	0.0001011
28614.1	20758.6	43276.9				494.125	6.78	0.00076783
28112.9	18499.8	44503				631.109	16.18	0.0012906
28276.5	20520	41629.3				648.107	15.64	0.00067273
17514.4	22689.5	49194.8				376.24	24.64	0.0027688
25401.4	22284.9	41194.9				423.276	18.49	0.00057451
21185.1	17589.1	49847.3				239.093	15.09	0.0032568
28525.7	26757.9	33244.7				388.121	5.41	1.21e-05
19985.4	47021.8	21028				1745.34	18.88	0.0023158
36737.6	16924.4	34195.3				1892.32	25.1	0.0010497
32465.4	28393.9	26139.6				424.218	20.06	1.11e-05
25213.9	16637.2	45115.3				467.267	14.11	0.0019808
25768.1	18076.9	42950.7				377.101	4.49	0.0013074
30098	24839.2	31553.6				1302.28	15.65	1.8e-05
28542.4	31228.4	26691.6				1167.18	30.5	3.17e-06
32961.7	14240.7	38659.3				682.117	13.09	0.0019996
20981.7	16152	46392.5				664.225	7.69	0.0029617
25004.6	22457.2	35937.7				179.039	1.44	0.00022357
32144.6	20079.1	31082.9				474.204	15.98	0.00022735
24264.3	25782.3	33195.1				1224.22	15.32	5.51e-05
24457.3	21343.7	36917.5				1019.08	25.1	0.00036746
31702.7	12917.3	37827.8				449.204	9.46	0.0024238
27121.9	22204	32765.6				492.134	14.99	8.76e-05
25203.9	22564.4	33628.9				301.158	17.9	0.00011629
40943	23411.4	16793.8				316.081	1.84	0.0014877
33739.5	21027.8	25540.1				1815.19	7.46	0.00018199
21750.5	16263.1	42157.8				951.124	17.42	0.0019919
26270.4	21628.8	31350.6				485.18	9.97	7.41e-05
29459.9	27940.5	21681.8				959.132	24.94	4.53e-05
38220.9	17008.4	23198.2				595.414	40.19	0.0010956
27560.4	13028.8	37367				330.204	2.19	0.0021224
18570.9	15239.9	43958				1071.17	15.79	0.0033663
24328.3	14748.7	38176.7				744.104	18.07	0.0015917
31524.3	15293.3	30248.3				1891.31	25.1	0.0008963
28506.5	21829.5	26676.7				1489.86	6.48	2.52e-05
39866.7	19615.7	17275.9				770.389	14.86	0.0017605
30446.4	28457.3	17618.3				784.24	14.16	0.00034548
21048.6	21798.2	32951.1				1018.42	2.42	0.00025081
24967.2	17109.2	33623.2				273.073	13.1	0.00055565
24228.9	17587.8	33857.8				759.121	17.67	0.00051443
27955.8	30092.9	17620				242.059	7.36	0.00031636
21547.8	22261.1	31637				849.129	18.27	0.00014204
28011	24482.5	22509.7				539.139	0.45	1.14e-05
17998.4	28383.7	27541.1				716.108	21.86	0.00020579
17696.5	16934.5	39159.5				635.105	13.69	0.002206
26771	21167.4	25496.5				1424.24	21.59	1.66e-05
26877.3	17984.1	28466.4				803.402	4.98	0.00019443
24369	17065.2	31678.9				1631.12	7.53	0.00041828
27303.2	19975.2	25780.9				747.764	12.87	4.79e-05
17741.4	14593.5	40316				384.107	11.76	0.0029453
25331.1	32846.6	14211.5				173.009	0.75	0.0010961
31524	18140.4	22702.5				911.131	15.45	0.00031095
26894.4	17554.6	27249.7				959.172	14.66	0.0001936
22950.4	20507.9	28001.4				1609.57	7.46	4.31e-05
19603	30951	20842.6				408.266	30.61	0.00023921
19372	18302.8	33584.4				910.368	16.89	0.00069716
28786.3	24347.4	18117.3				1422.22	20.51	0.00016173
18568.6	15480.8	36934.6				880.087	18.55	0.0017773
22836.1	21725.4	26061.4				911.132	14.71	6.4e-06
23603.7	13744	33176				540.267	7.84	0.0012507
26966.3	14629.6	28359.7				1520.09	7.55	0.00066864
14889.9	31571.2	23138.4				173.843	37.98	0.00077403
22403.9	14054.8	33101.6				392.235	13.25	0.0011608
23706	21520.1	24322.8				949.268	2.69	1.44e-06
21471.3	21025.3	26350.4				959.132	24.69	1.95e-05
14028.3	20867	33439.5				385.583	5.97	0.0012682
22165.4	17969.8	28137.3				771.119	12.95	0.00014607
25702.9	22671	19849.2				295.001	5.09	2e-05
29348.1	15531.6	22965.6				265.003	11.69	0.00045936
25856.1	12482.6	29160				619.11	15.7	0.00129
14378.6	18111.8	34867.5				654.31	5.87	0.0017173
20152.2	13844.1	33197.9				354.203	9.16	0.001325
23326.7	13918.4	29552.7				781.264	14.92	0.00079422
18303.3	23712.8	24740.8				1429.29	19.12	4.45e-05
22563.6	14777.7	29178.4				759.121	18.19	0.00056867
21090	10777.1	34413.5				605.137	6.02	0.0027345
22549.8	14258.1	29424.9				284.199	2.08	0.00069368
18876.3	17563.8	29626.6				1041.06	25.12	0.00038137
18329.9	18779.3	28784.2				301.19	1.65	0.00027084
21742.2	14022.3	29889.8				342.11	8.12	0.00079134
25387.4	26466	13776.4				360.926	23.63	0.00065207
17053	14549.4	33591.4				378.229	15.87	0.0016356
19130.4	14976.9	30878.2				356.191	13.96	0.00081091
16962.6	16871.7	30891				1083.05	25.09	0.00083251
22585.8	15983.5	26092.9				765.251	13.88	0.00020299
19171.7	15010.1	30018.9				1149.25	12.67	0.00069337
21076.2	16676.5	26182.3				1431.36	18.65	0.00014642
26538.9	14211.3	23046.7				668.468	39.55	0.00047148
24174.1	19110	20473.2				760.36	14.86	1.64e-05
16445	13436	33307.5				376.05	15.33	0.0019795
14613.5	17026.8	31492.9				998.215	19.94	0.0012239
21427.7	16656	24947.7				675.777	3.6	0.00010068
17367.6	14128.4	31494.9				883.134	14.09	0.0012655
17026.2	12183.5	33584.8				1283.19	24.61	0.0023104
14938.9	14278.6	33560.2				789.448	12.93	0.0023421
28250.2	18933.9	15579				688.207	1.67	0.00043369
28117.9	16445	18188.4				848.293	36.25	0.00037888
17810.4	14518.6	30413.1				1134.26	12.78	0.00094962
18300.2	17562.9	26176.5				913.162	21.39	0.0001572
28976.1	14960.9	17554.3				573.106	13.73	0.00069738
20312.4	18920.6	22037.4				1529.49	14.94	2.8e-06
16222	21545.7	23475.5				1023.08	24.68	8.17e-05
23282.8	24741.2	12973.7				358.929	23.63	0.00060461
14500.6	15125.1	31165.8				855.256	4.85	0.0016365
13891.6	16588.7	30267.8				517.078	15.28	0.0012152
15505.3	17613.6	27453.5				857.478	12.24	0.00044171
13934.5	15066.7	31014.6				820.066	21.53	0.0017176
18713	17441.9	23579.5				773.75	13.9	4.49e-05
21975.1	14120.8	23139.6				318.183	2.93	0.00025425
15050.4	18424.3	25398.4				794.155	5.96	0.00026319
19809.8	19132.3	19928.5				1022.38	0.39	2.19e-08
20740.2	19531.1	17981				756.803	3.13	2.18e-06
16018	12144.7	30067				460.238	13.25	0.0017158
25814.1	9801.21	22081.7				521.103	13.47	0.0018353
19653.7	12216.2	25787.2				595.202	3.11	0.00076322
17231.8	14154.3	25735.1				848.067	19.33	0.00043941
12956.3	14793.5	29193.7				159.066	5.35	0.0015703
14485.2	14234.5	28042				594.038	10.19	0.001177
16263.5	15629.2	24849				395.245	14.76	0.0002784
17079.4	10741.2	28647.5				841.488	14.99	0.0017967
16455.8	14404.5	25343.4				1136.99	25.1	0.00041648
15381.3	14369.4	26371.6				666.093	18.27	0.00067103
18858.8	22743.8	14408.7				642.09	22.77	0.00015208
18178.4	12651.6	24751.4				1497.2	19.86	0.00054593
16963.4	16666.5	21928.6				601.099	25.01	4.29e-05
20872.8	16430.6	17964.8				1328.51	7.58	1.62e-05
18200.9	17905.2	18994.9				493.113	7.7	8.08e-08
16831.2	13508.7	24688.2				1259.51	7.15	0.0004335
17516.7	15000.8	22173.3				692.193	7.26	9.45e-05
22217.3	14052.3	17700.5				271.109	6.02	0.00015502
11910.9	12522.8	29366.7				536.067	13.99	0.0027604
17304.2	13012.5	23236.3				875.233	6.12	0.00034505
15721.9	12235.5	25458.4				667.423	39.35	0.00084006
17527.8	19176.9	16249.4				1017.06	24.69	3.85e-06
13082.5	14619.7	24851.5				359.184	16.42	0.00071476
18686	18906.6	14912.1				581.164	8.62	2.18e-05
17060.7	14521	20662				465.066	15	6.31e-05
17990.4	11568	22665.1				967.476	7.66	0.00055351
24680.4	13173.1	14329.1				710.61	21.36	0.00071799
14006.6	10562.2	27484.8				883.135	13.65	0.0020476
16103.1	9892.95	26033.5				161.082	3.48	0.0016924
15388.4	12685.6	23954.2				1304.29	15.11	0.0005572
13744.8	12449.4	25811.4				331.131	7.02	0.0011736
18567.9	15248	17602.3				1007.18	20.13	8.09e-06
20328.9	13976.9	17005.3				742.252	11.88	7.65e-05
16968.5	12139	22026.6				1350.26	13.3	0.0003705
18746.7	13056.5	19213.6				604.211	5.23	0.00011864
22447.1	14328.8	13772				381.069	8.64	0.00033801
14905.2	10970.6	24605				317.197	9.99	0.0010922
18969.2	17957.2	13339.2				671.115	20	7.55e-05
9357.08	14488.8	26391.6				770.967	23.73	0.0022041
23321.7	15603.9	11108.2				957.465	6.6	0.00077873
16455	11019.7	22391.3				808.12	12.95	0.00064663
17588.7	10387.9	21861.8				1122.16	17.9	0.00077432
14135.6	10893	24778.8				578.044	9.98	0.001248
18435.5	8350.81	22960.8				408.23	18.67	0.0019757
16714	14826.4	17766.6				788.341	1.42	5.56e-06
13729	11227.4	23796				807.186	11.22	0.0010123
14159.8	12329.7	22162.6				708.484	36.39	0.00047212
17191.4	14296	17031.9				1161.49	10.26	8.62e-06
15227.7	18273.7	14952.6				1405.19	21.98	1.25e-05
12785.3	20488.1	15023.8				715.111	30.59	0.00019279
12248.3	11279.7	24570.5				616.087	16.26	0.0015458
18905.2	20195.5	8597.18				246.186	21.6	0.0014145
18460.7	12420.1	16680.1				637.12	14.93	0.0001017
12274.6	11129.7	23950.9				399.063	16.77	0.0014023
10217.8	21678.6	15339.7				473.306	35.33	0.00078179
14982.2	8699.72	23549.1				742.252	11.66	0.0018031
12771.7	10821	23543.5				870.05	18.51	0.0012403
15729.3	12151.3	19090.6				828.039	19.86	0.00014652
12430.4	12010.3	22478.8				385.219	3.58	0.00084598
17225.1	12053	17118.6				340.055	2.51	9.76e-05
17161.6	12097.1	16992.1				1837.71	7.73	8.92e-05
15961.6	10579.4	19607.8				505.108	15.09	0.00042251
12622.1	13445.2	20034.1				797.115	18.65	0.00024788
14865.3	15544.9	15073.9				823.852	5.9	2.59e-08
13026.6	12799.1	19270.5				578.044	10.19	0.00019515
10729.9	11546.9	22642.2				458.222	23.99	0.0013736
14852.1	23028.4	6815.96				1023.08	25.73	0.0030786
16621.2	10732.1	17207.5				440.183	11.63	0.00022912
11442.2	9252.68	23714.1				494.048	14.27	0.0021963
11132.4	11208.2	21956.8				489.264	15.17	0.0012283
12418.5	10636.6	21167.2				469.149	6.18	0.00081897
13133.9	8080.41	22758.8				456.247	7.88	0.0021053
14006.9	8445.91	21426.1				728.339	10.43	0.0014853
16696.5	13647	13484.5				1561.58	7.54	1.7e-05
15044.6	9437.26	18929.4				314.198	13.39	0.00061933
12415	10568.3	20427.9				1012.42	5.5	0.00068759
18565.1	17079.6	7746.57				1167.18	25.38	0.0014778
10523.4	10472.3	21963.1				358.206	14.73	0.0016486
17208	16115	9474				274.182	21.61	0.00046387
13269.7	10951.8	18365.2				851.256	35.82	0.00025631
17482.4	9623.77	15009.6				932.308	13.87	0.00039843
16304.1	8585.09	16800				637.628	13.72	0.00072898
14262.1	15629.9	11523.6				673.067	22.09	3.89e-05
11915	12251.4	17190.2				643.046	30.5	0.0001221
11455.7	9400.5	20160.5				1109.28	5.23	0.001079
19408.5	7403.83	14169.2				625.424	39.5	0.0016349
15498.8	8006.04	17381.8				411.545	16.89	0.00098548
15461	11537.8	13733.8				1234.25	13.05	3.18e-05
11696.5	10459.9	18465.6				750.297	11.88	0.00045468
14009	10830	15665.9				858.691	9.62	7.65e-05
11153.9	9203.56	20076.4				466.296	35.75	0.0011822
12359.7	11709.1	16313.1				683.105	18.33	7.15e-05
12141.4	12676	15523.6				986.175	18.77	2.3e-05
10627.1	10530.5	18989				176.108	3.73	0.00075132
15632	10313.6	14146.7				699.099	20.23	0.00012176
8803.85	15301	15726.7				1277.15	25.22	0.00046265
17253.4	10109.7	12160.5				981.318	35.97	0.0002954
17733.5	10245	11107.1				339.136	15.36	0.00044218
9923.01	9346.82	19578.1				791.35	18.25	0.0013815
12392.6	8567.18	17881				925.145	15.34	0.0007404
12488.3	10578.7	15502.9				778.081	19.95	8.5e-05
7245.72	10469.6	20802				583.307	4.81	0.0025221
10524.4	9478.16	18425.5				731.365	20.8	0.00082881
12763.9	7467.76	17989.1				1128.15	21.46	0.0012421
12577.7	6473.47	18746.5				746.252	9.95	0.0021382
11719.1	9716.21	16245				668.132	13.65	0.00025309
11172.5	12051.9	14191.9				914.244	29.72	1.7e-05
10315.9	9609.22	17059.4				883.359	14.8	0.00054109
10690.4	8267.25	17896				1228.5	1.84	0.0010048
9296.82	14237	13187.8				429.287	32.47	0.00014121
10217.4	9833.86	16666.7				951.37	4.61	0.00045054
17544.7	9617.02	9501.09				1350.39	23.3	0.00085134
10689.3	12100.1	13667.9				817.1	18.64	1.67e-05
7121.86	11086.7	18129				484.307	32.63	0.0015572
12677.3	5916.07	17638.4				1352.56	3.61	0.0023302
12625.4	11729	11833.3				183.041	0.73	2.42e-07
9413.23	6558.11	20216.3				1615.21	18.53	0.0031629
14352	11229	10458.1				1810.68	7.47	5.44e-05
12821	9262.55	13935.6				929.908	6.22	0.00011884
7733.04	10182.6	18063.6				983.13	21.46	0.001363
10775.8	8827.05	16219.1				339.218	13.03	0.00046646
13422.2	5326.53	16991.2				879.463	18.86	0.0028747
8707.46	16028.8	10920.2				760.052	22.77	0.00044784
8757.75	7022.77	19743.5				1099.95	18.61	0.0029718
9048.69	8286.75	18076.7				788.094	17.84	0.0015318
10808	8402.46	16093.3				921.149	18.79	0.00054161
10291.4	8328.02	16640.5				848.518	39.4	0.00073457
9594.34	10358.4	14913.6				579.062	17.13	0.0001963
8590.12	7301.6	18928.1				440.219	21.14	0.0025338
18706.4	6184.36	9898.6				309.113	13.68	0.002644
13743.2	9231.95	11759.1				1141.26	13.25	9.5e-05
11134.9	12545.8	11046.3				743.026	18.01	2.29e-06
7475.64	9285.82	17925.2				825.276	34.47	0.0016871
14576.8	9766.85	10324.2				535.569	13.09	0.00014841
12381.7	10658.9	11623.1				759.226	1.69	2.62e-06
11227.8	10915.6	12505.5				290.912	24.61	2.3e-06
11360.4	7195.23	15870.7				1763.67	5.62	0.00090637
14279.9	8167.29	11839.8				880.107	15.52	0.00030606
11086.9	5165.11	18014.7				839.509	22.44	0.0032988
9585.15	8449.83	16222.6				516.134	14.93	0.00072683
8604.1	8914	16701.6				815.347	17.22	0.0010265
12055.3	9643.5	12320.1				492.098	13.78	2.29e-05
10325.5	9458.21	14193				617.208	4.97	0.00013561
11638.7	12785.5	9536.01				1013.37	0.38	3.33e-05
15413.1	12834.5	5474.63				956.315	21.1	0.0021704
7959.83	7657.91	17751.7				624.273	18.07	0.0022605
7659.52	8001.2	17664.6				815.384	21.4	0.0021852
12741.7	14504.4	6012.88				165.017	2.31	0.0014262
8127.22	8754.16	16170.7				594.077	11.47	0.0010281
10882.6	12094.4	9987.48				663.189	4.31	6.67e-06
9647.01	9068.29	14051.8				1027.18	16.13	0.00020338
15843.9	5856.05	10774.6				520.266	23.21	0.0017777
10582.5	9408.17	11999.6				1427.27	19.46	1.61e-05
8457.75	5978.99	17396.4				1268.55	7.28	0.0027067
11062.1	10758.8	9715.33				1251.96	7.58	1.79e-06
7075.02	6914.64	17497.2				579.062	15.34	0.0032413
11239.3	8417.11	11623.3				1020.17	23.51	5.98e-05
11716.7	5582.5	13966.6				1642.62	7.52	0.0015349
7732.26	12158	11288.1				686.152	14.1	0.0001762
8662.42	5255.78	17110.7				526.079	16.25	0.0031661
11925.7	8886.98	10177.7				1240.48	7.61	3.27e-05
11321	13585.4	5965.97				721.029	18.27	0.0010969
10982.6	5030.3	14693.7				727.498	17.47	0.0022412
11487.6	8503.64	10382.3				772.233	13.49	3.61e-05
10363.9	6772.16	13082.5				1005.43	12.03	0.00051593
8964.63	6357.32	14838.1				442.264	15.76	0.0012323
8971.44	9322.72	11785.4				855.072	18.64	3.62e-05
399680	658501	1.08569e+06	5.11026e+06	5.89327e+06	7.95766e+06	378.255	30.97	0.0020929
597744	515930	755995	3.13556e+06	7.92253e+06	7.25976e+06	747.262	14.86	0.0021669
1.05009e+06	625059	1.38464e+06	7.38759e+06	4.24331e+06	6.52908e+06	315.103	4.42	0.0032767
696135	534275	725358	4.39274e+06	2.38724e+06	5.83586e+06	651.136	13.74	0.0029831
244703	411142	646279	3.38869e+06	3.79078e+06	5.13178e+06	414.232	30.97	0.0016725
			3.53076e+06	3.54368e+06	3.15889e+06	311.169	25.69	1.5e-06
1.15037e+06	973028	1.08875e+06	2.03213e+06	2.68808e+06	3.23652e+06	747.262	13.88	0.0034559
1.63531e+06	1.31581e+06	1.41041e+06	2.31622e+06	2.22298e+06	2.2235e+06	562.248	0.84	0.0025079
264298	198730	279260	1.81559e+06	1.6208e+06	3.11546e+06	338.082	4.4	0.00070414
			2.48231e+06	2.23545e+06	1.75157e+06	325.184	26.78	6.27e-05
367446	286344	314009	1.53282e+06	1.62525e+06	1.78244e+06	1088.4	8.07	4.32e-05
			1.71309e+06	1.40205e+06	1.19931e+06	656.105	26.84	6.62e-05
			1.09656e+06	1.41461e+06	1.77152e+06	595.506	34.68	0.00018029
78100.2	129281	215510	1.11649e+06	1.26796e+06	1.81794e+06	416.23	30.97	0.0019675
			957904	1.19258e+06	1.91314e+06	741.452	36.57	0.00072186
		7532.95	748845	668532	2.53838e+06	971.784	39.25	0.00091578
105254	145074	114314	1.42493e+06	1.16039e+06	1.08939e+06	548.266	32.1	5.15e-05
			882268	1.00999e+06	1.63162e+06	733.12	25.9	0.00056898
			978427	1.09459e+06	1.27689e+06	799.411	36.63	2.31e-05
	30728.2	37274.9	1.34267e+06	1.04315e+06	959829	504.276	30.49	0.0022091
			819955	964541	1.50201e+06	735.135	25.44	0.00049885
			1.35236e+06	1.13135e+06	792866	810.134	16.04	0.00026379
416763	428914	466152	994052	1.06112e+06	1.21332e+06	536.286	5.94	0.00017576
136262	104973	146150	880286	799666	1.47434e+06	338.082	4.66	0.0006516
			730287	1.04013e+06	1.17738e+06	797.413	36.61	0.00019119
			737699	546286	1.60686e+06	1068.58	31.42	0.0029972
72005.6	46901.1	75146.3	703927	670138	1.13112e+06	681.451	40.84	0.00034389
			740277	811580	814069	857.369	36.7	7.24e-07
182449	218854	194568	614256	776181	961236	679.077	19.93	0.00062775
			602845	434179	1.30118e+06	1068.07	31.42	0.0030445
			697883	1.03553e+06	595026	753.145	20.76	0.00035967
			638820	764884	880309	783.397	35.58	4.39e-05
			536989	630682	1.07569e+06	753.47	37.76	0.00083552
			715019	777438	707390	655.109	26.84	6.5e-07
32090.3	33088.7	51046.7	386958	860708	950687	740.255	14.64	0.00084743
			533411	694072	793701	631.482	34.67	9.67e-05
204408	144827	175084	445865	662196	793700	757.254	15.35	0.0029914
			415488	682050	770209	297.153	24.98	0.00046665
			433161	444782	910386	317.067	11.34	0.0015541
267621	265151	309015	581202	502479	694705	648.235	3.43	0.0021942
47129.2	76453.2	61613	680972	587522	501809	584.242	32.1	0.00016347
			596344	652639	492748	585.304	25.32	2.86e-05
			542854	581159	594269	855.371	36.72	4.3e-07
			721240	488265	491996	894.262	40.98	0.0001729
			388429	396026	791325	831.473	33.58	0.0013768
44499.6	29783.2	71015.4	624927	340497	506285	385.145	8.74	0.0015866
			320629	361125	788376	811.428	37.75	0.0023046
			493577	512033	459389	915.327	36.79	7.94e-07
226599	220824	264748	426491	457286	533509	538.285	6	0.0013967
			453069	415517	526980	717.125	27.63	1.59e-05
			444498	365756	566069	485.269	25.49	0.00013487
37233	46940.4	57716.9	644769	355715	333115	400.141	8.4	0.00083997
1.01223e+06	856335	1.18778e+06	439716	384352	497963	715.175	18.66	0.0022776
			461495	328746	437535	951.123	16.82	6.61e-05
178869	154621	208762	354096	406166	444049	449.088	7.37	0.0018151
59926.8	36905	71421.9	490884	285838	410279	186.06	4.42	0.0014898
			292173	314663	579824	392.234	17.89	0.0010148
22949.9	38690.8	48821	476012	348350	358065	532.27	35.09	0.00059664
			303575	385593	492906	653.464	34.67	0.00018878
33647.1	30575.6	71241.8	387596	322440	465989	269.046	14.82	0.0015048
64358	62905.9	54950	588435	237641	329609	163.051	1.41	0.0027411
			401502	184207	558354	749.495	18.88	0.0024302
			237289	348843	518170	422.245	18.27	0.00089522
			279856	198658	603461	1086.56	31.43	0.0031065
1.00107e+06	796090	956555	365717	365176	322797	808.119	16.04	0.0002979
164518	179609	163491	301290	324124	391640	495.207	23.45	0.0011904
			200672	315578	463758	458.222	18.27	0.0010867
			498020	242870	228998	688.131	25.2	0.001641
	17795.5		271110	259685	437089	683.451	40.85	0.0021742
			182574	275569	507280	693.432	14.13	0.0021555
			220319	236456	505530	773.453	17.63	0.0019887
			177216	278314	485243	663.478	36.51	0.0019781
72113	63155.7	76556.9	241517	262486	386971	740.256	13.81	0.00081244
			317690	324964	233496	973.286	36.78	6.87e-05
			288855	302630	280126	913.329	36.75	2.08e-07
			225365	162252	482717	1086.06	31.42	0.002976
			214002	244516	396818	827.442	38.75	0.00058135
			208478	254920	371265	849.483	28.31	0.00038132
659510	543902	742676	281083	237934	315188	717.173	18.66	0.0022801
			214573	202204	409967	346.161	1.6	0.0011837
			251290	352116	216623	173.093	3.58	0.00022357
			159835	267853	391979	867.137	17.23	0.0013215
49357	51762.8	80437.7	202412	253602	347129	189.067	10.92	0.0025184
50836.4	39016	55879.4	315066	183275	281320	385.144	6.3	0.0010783
25693.2	26930	46079	293341	169725	314281	407.234	35.86	0.0015772
			218052	229278	327525	826.129	14.63	0.00016178
160510	167826	166561	276859	238103	241663	296.082	3.52	0.0010695
1.08425e+06	900653	1.38956e+06	261170	180938	314368	945.151	25.12	0.0018416
			204731	247121	303431	692.362	8.02	9.21e-05
			197322	254104	297276	633.481	34.67	0.00010558
			189909	189398	362621	929.343	37.8	0.0010719
			221830	211946	305601	386.27	35.76	0.0001101
116676	115336	107423	282118	223405	226825	337.049	8.81	0.00066176
	9767.62		380340	185528	162729	657.173	11.38	0.0021386
57073.9	32077.5	53465.2	202426	185608	324819	519.372	39.95	0.0030834
			177506	189770	344992	406.287	27.82	0.000931
			159491	225343	326687	885.4	38.76	0.00068944
			183343	183835	296274	963.478	33.56	0.00037513
			128121	178414	356733	657.456	14.13	0.0024008
			307255	202569	152434	825.146	26.83	0.00067951
29253.5	21075.5	54604.5	182120	209515	268872	504.21	27.83	0.0032031
			164331	163924	322473	273.077	11.34	0.0012309
			242151	153271	246817	518.179	27.6	0.00024831
49740.9	38537.1	44054	260108	131331	249942	673.118	13.73	0.0027415
		15942.5	158648	192331	285880	227.165	26.49	0.0029902
47183.8	37595.2	49449.9	193861	153871	288755	901.421	8.59	0.001645
			172759	175588	284870	961.48	33.57	0.00040823
736448	757526	642506	244699	183107	205376	601.162	0.91	0.00024318
			212190	181383	237842	1429.29	17.89	2.39e-05
		5859.67	317710	198111	106110	903.176	27	0.0018849
444777	374783	515136	198770	174875	229398	719.172	18.66	0.0027957
			197128	241670	152485	435.145	27.74	0.00015645
			173324	182847	231912	826.129	14.1	4.28e-05
61209.1	48503.9	52725.2	196258	145541	244536	789.24	9.34	0.0015529
			118541	167901	290667	338.082	2.44	0.0014903
	14369.8		209528	187069	174989	1257.18	26.82	0.00247
			155040	168897	246330	814.384	9.74	0.00022825
			103586	177468	283522	607.506	34.34	0.0018691
			149023	153428	256318	947.162	23.79	0.00051657
35144.4	34087.3	53365.4	138529	178513	240761	174.044	10.92	0.0021753
6131.94	4877.81	14804.6	89898.1	194876	265718	1481.51	14.64	0.0027228
			138329	177261	228681	741.41	35.54	0.00021374
826385	574286	508851	195227	163744	182237	190.051	6.88	0.0012997
			156492	185934	184800	514.224	30.25	6.88e-06
			116976	179122	230383	461.221	19.09	0.00056272
71294.5	58392.1	90692.8	160022	176277	189343	810.124	21.4	0.0029244
85537.6	84623.8	102797	177808	158837	177915	422.102	7.74	0.00097931
			119731	143750	248688	793.492	30.95	0.00095458
			197915	119466	193485	1110.19	19.81	0.00029768
524135	441412	424529	163489	131992	211463	627.078	20.29	0.0024673
60164.5	60586.2	79059.2	143164	163988	191302	556.294	5.93	0.0017328
			188817	142839	165751	408.266	30.49	2.65e-05
78951.4	62002	70087.4	152195	149645	193002	265.099	12.07	0.0013965
			129152	171155	191775	865.123	17.15	9.82e-05
			87029.7	169968	231302	457.238	17.09	0.0017074
	2600.71		187609	106832	191904	444.243	32.91	0.00081607
			118759	142440	222257	442.227	18.04	0.00054217
			111755	123974	247139	443.214	5.83	0.0015588
			115217	127521	239786	1124.18	18.88	0.0011869
			123335	142165	211149	943.359	38.78	0.00033612
31808	32159.6	34036.8	107398	133288	232662	911.48	23.45	0.0027705
			148279	159863	164343	746.344	13.23	6.89e-07
35628	27242.4	30641.6	129704	131213	211382	466.118	11.66	0.00086338
			84463.9	157180	227023	527.279	17.54	0.0017448
			113134	139963	215109	406.25	18.04	0.00055663
			142584	158155	160494	804.22	14.14	1.43e-06
36213	22002	32308.7	124196	114510	222472	483.396	39.95	0.0033995
			146696	154779	158543	756.373	13.24	2.23e-07
73657.1	74115.3	56482.9	145772	146597	166425	574.263	6	0.0012071
			95985.7	197671	164137	1131.24	13.38	0.00072291
			179466	113543	164115	955.149	16.17	0.00017659
			117737	130018	208158	987.301	37.77	0.00047811
			119469	147451	187460	655.463	34.68	0.00014852
			89091.7	148648	214806	490.248	19.26	0.0012478
			127543	123151	200735	489.264	16.51	0.00034499
			132447	141911	172804	445.238	16.44	2.72e-05
16353.7	18869.1	29532.6	137606	138318	169394	414.232	30.37	0.00050941
			121426	87522.1	234418	1097.55	31.42	0.0021162
			113275	127226	201140	444.224	27.7	0.00046594
			179601	129453	131014	1108.18	20.76	8.77e-05
			130445	153748	152651	859.327	35.56	5.68e-06
			87129.9	104854	239420	892.624	40.93	0.002952
			111464	139082	180823	743.41	35.56	0.00019082
			92914.8	141062	195960	877.442	39.57	0.00075936
			131530	124785	169969	369.128	25.67	5.45e-05
			161101	174569	88230	597.304	25.04	0.0006957
			62522	201410	158817	1007.54	36.66	0.0029382
25163.3	23266.3	36588.9	131031	113180	177636	336.183	11.27	0.0011384
39666.1	28959.3	45655	122753	132206	160453	681.146	16.78	0.0011407
			162451	89230.4	163727	683.162	16.21	0.00056078
25592.6	17828.3	34713.8	109746	111690	193667	298.166	12.22	0.0033821
			87332.6	141993	185387	392.27	31.87	0.00078258
			144358	144854	120997	313.167	25.69	8.32e-06
			129547	151421	128886	712.455	30.77	6.07e-06
			123779	135877	147422	958.438	8.67	4.66e-06
35118.7	28678.2	41160.9	128878	103078	174174	742.27	14	0.0019043
			127684	85413.9	190136	209.04	4.4	0.00096029
28553.8	21906.2	31553.7	110522	131408	159167	1130.41	10.43	0.00046851
44968.5	35396.1	33783.8	136754	108036	154237	651.135	15.3	0.00080431
18912.9	14864.7	20146.3	96688.7	121620	179630	749.261	12.96	0.00062818
62343.1	68096.2	64312.9	113872	125450	158523	497.204	23.45	0.0022582
			106077	119079	167145	809.369	36.62	0.0001909
			82480.3	140109	169530	448.237	31.09	0.00071347
			91015.3	82438.3	217613	478.23	22.44	0.0031055
			103670	120960	166167	661.426	32.07	0.00019659
			187911	108678	93966.5	564.26	29.95	0.00086106
291443	233079	208929	125943	129936	133461	941.121	26.41	0.0032868
21979.3	27960.9	31455.6	105066	132662	149709	458.222	20.53	0.00045859
			126158	138375	122496	418.166	9.84	1.43e-06
		8019.33	98622.5	182730	105166	495.272	25.3	0.0026246
			145729	126981	113547	191.035	32.1	1.8e-05
			157621	104995	121065	624.288	28.23	0.00011331
			116061	128679	129535	697.12	26.88	1.2e-06
			133646	99229.5	138201	1431.3	17.98	6.58e-05
			93557.7	138826	136664	585.304	24.97	0.00013247
			112082	75310.2	179372	383.129	6.9	0.0012636
36369	30927.1	22726.5	130831	129747	105653	1110.38	8.07	0.00078689
			145674	97859.2	122495	588.311	28.23	9.43e-05
			132690	78535.2	154745	519.373	37.39	0.00060964
			86693.3	126471	151809	817.141	24.84	0.00031017
63604.2	74522.6	55754.8	120713	125600	116974	609.255	6.22	0.0018269
			90348.2	115570	156283	596.445	28.94	0.00029256
			132965	104350	119915	1028.19	27.38	1.59e-05
			97326.9	68211.2	189213	1097.05	31.42	0.002293
			115358	98271.1	138069	963.71	39.26	5.5e-05
			101418	112637	137417	545.294	2.93	4e-05
			86414.7	80928.1	178974	519.372	36.84	0.0017304
			127565	117525	100798	383.129	7.34	1.47e-05
			115866	121120	106500	835.505	33.83	1.52e-06
			141038	87791.1	114457	774.375	15.89	0.00017274
39603.1	37341.4	37189.1	85390.3	107688	148421	510.055	9.12	0.0026905
			69167	83322.8	188949	829.399	37.77	0.0028892
			66175.2	119628	155109	428.247	31.88	0.0011535
			71175.6	88131.1	175974	887.357	37.81	0.0019145
			129355	89928.9	110345	596.287	30.28	6.87e-05
			145881	106318	77390.1	514.26	36.93	0.00046038
2927.02	9119.6	9812.08	129736	107667	88844.9	678.272	32.1	0.0022649
			84803.6	72043.4	167982	193.062	8.65	0.0016874
10330.3	5967.24	10520.7	63429	98908.5	160272	296.223	15.81	0.0016806
			83034.1	81254	157346	742.503	28.8	0.0010628
7013.96			61298	127149	131991	751.246	14.65	0.0032068
			52519.9	125623	141605	637.449	35.97	0.0020387
			67396.7	102633	149405	460.22	18.27	0.00093462
8841.03	6920.5	11434.9	50305.7	120317	141964	732.256	14.75	0.0025567
1.70256e+06	1.11403e+06	1.37905e+06	155460	65208.3	91584.8	1259.19	24.8	0.00070587
11628.7	8930.49	19121	105961	67076.8	136118	669.146	13.98	0.0024781
			117262	79633.3	111517	602.419	29.81	0.00010829
			117653	85152.3	104265	632.264	30.19	4.59e-05
			75359.5	68518.9	163091	1151.27	11.87	0.0021577
			115398	115998	73891.9	1035.24	36.82	0.00021684
			76966.7	72978	155197	759.437	16.61	0.0015103
			91052.8	70934.4	142786	767.125	19.68	0.00071127
			56367.2	99354.1	147802	795.601	39.78	0.0016259
			126665	70635.3	106022	369.149	5.8	0.00035911
			162354	69552.1	70619.9	997.163	15.97	0.0024787
			49610.4	115339	134372	677.418	35.88	0.001999
			153147	98133.1	47519	1277.2	23.65	0.0027744
			71594.8	110489	115877	422.245	17.7	0.00023573
			56527.9	97257.4	141810	643.482	34.35	0.001419
			75217	101421	115405	385.307	19.3	0.00012777
			96360.6	71656.2	122667	805.491	40.52	0.00026411
			76476.2	70549.8	143503	602.29	15.16	0.0011271
			81790.3	105744	102502	771.379	34.69	2.58e-05
			66198.2	59670.9	160859	703.13	18.25	0.003293
			84195.7	92355	109985	681.186	3.67	2.49e-05
			90556.7	91976.4	101945	445.238	16.84	1.52e-06
13922	19958.3	28650.4	96965.2	84130.9	102945	536.069	5.57	0.0020096
			49076	93589.4	141066	732.441	26.61	0.0020977
			117550	69704	95169.4	784.404	15.91	0.00024047
			47756	94348.3	139727	491.303	17.54	0.0021961
			61094.1	81708.4	136925	665.477	36.5	0.0011139
43611	46408	55541.2	98565.1	81190.3	99615.9	713.309	1.32	0.0026726
			44819.6	95580.6	138928	421.26	17.08	0.0025418
			109765	76357.5	92894.5	352.119	9.66	6.82e-05
6160.13	7307.41	13018.4	68754.2	68959.6	141256	476.269	29.27	0.002055
17610.5	13453.8	26266.4	89989.6	80526.1	108128	314.198	13.53	0.0016204
			74000.5	74558.8	130083	945.316	37.79	0.0006486
			76099.2	96030.5	106318	769.381	34.67	5.39e-05
			72877.4	59772.2	141547	659.411	40.11	0.0016658
18701.4	17355.5	22350.8	93418.1	77310.8	99744.5	319.213	14.16	0.00013836
15855	14684.3	22647.8	97004.9	58433.8	114594	779.162	23.66	0.0027075
			42133.1	101687	125861	839.333	35.51	0.0024824
			54817.1	87465.9	126244	425.245	19.09	0.0010676
			109304	102389	54453.1	667.129	13.52	0.00076361
			99111.7	49046	117950	397.108	7.38	0.0013465
			104237	115964	45707.1	637.276	24.92	0.0017255
47303.5	36384.4	44386.5	87368.3	84107	94406.7	633.125	14.84	0.0010285
			57940.3	96080.3	111838	739.264	13.97	0.00055196
			106853	88596.5	70009.4	383.143	26.78	0.00011657
			87922.4	41156.6	135610	795.462	18.73	0.0029144
			116939	64638.6	81957.1	470.107	8.79	0.00039522
			93412.5	57365.5	111503	446.222	17.61	0.0005551
			63462.1	64995.4	133101	826.129	15.65	0.0015521
			135703	69841.6	55750.3	421.227	26.88	0.0017614
			102988	85752.3	72071.7	327.183	26.78	6.5e-05
			62777.2	82815.8	113870	813.507	28.31	0.00038193
	5745.79		51830.1	93014.8	114300	412.261	31.09	0.0031288
21708.3	11994.5	19403.6	72112.4	70171	115638	521.371	39.95	0.0028911
			105966	70022.5	81888.9	626.286	28.23	0.00011815
	3206.79		124205	59508.7	74064.1	512.153	10.2	0.0017377
			57495.5	72995	127145	781.439	38.75	0.0011454
			121746	70808.7	62949.6	473.283	34	0.0007757
434924	347038	773791	61931.2	87103.1	106310	774.317	2.93	0.003456
			90064.2	38813.5	125447	747.479	17.89	0.0028365
			78546.5	81448.7	94181.6	1087.46	10.75	7.04e-06
41537.4	53435.6	38650.1	80944.6	88297.8	82464	611.253	6.22	0.0032121
			103447	79196.1	68552.6	901.162	27.02	0.00011847
17881.2	12533	20739.1	66885.4	103924	79725.5	643.317	18.02	0.0012643
			47839	110253	91369.9	544.236	1.57	0.0011413
			73943.1	63288.5	112141	209.039	4.65	0.00041018
30278.5	38654.9	41866.4	90469.9	86189.4	72450.8	471.067	7.37	0.0023439
			61464.3	53643.7	133078	850.308	40.27	0.0022891
			89414.8	38887.1	119755	747.479	17.72	0.0025639
			91956.1	52003.5	103615	478.082	8.83	0.00067418
			53383	72075.3	121140	460.237	17.22	0.0011595
			74777	64816.5	106811	969.152	31.16	0.00025273
			42807.1	72074.1	129192	440.255	21.16	0.0025211
			88234	51189.3	103883	1338.43	25.13	0.00069275
			92681.2	76623.4	72918.3	733.12	26.84	2e-05
1.1063e+06	1.36851e+06	697384	105002	88090.2	48915.1	645.089	19.73	0.0010605
			79904.5	90434.6	69113.7	767.125	26.51	2.31e-05
			83985.4	63830.8	90668.8	1422.22	20.9	6.92e-05
124638	116625	103400	80642.8	78971.7	78411.9	423.327	38.02	0.0026702
			66441.2	69737.5	101816	1126.19	18.12	0.00019598
			62120.1	76000.8	99744.8	908.737	40.95	0.00018091
			39229.9	76614.6	120956	390.219	17.82	0.002508
			77281.7	70844.4	88058.5	428.211	16.65	1.11e-05
			50700.4	93938.6	88896.2	536.238	22.69	0.000528
			72856.5	73837.2	84829.3	1058.39	21.14	4.35e-06
			90767.1	86868.3	53540.9	389.052	3.35	0.00032515
			66471.8	56822.1	107858	701.299	6.26	0.00062651
			66137.9	93325.8	71462.5	424.261	15.03	7.4e-05
282214	211494	274622	72405.9	82524.1	71447.1	733.087	21.28	0.0002925
12945	16863.9	12804.9	64927.9	81972.8	79070.1	512.245	32.87	0.0001328
7776.5	6538.07	13612.1	56922.8	66760.8	102125	302.198	13.68	0.0017014
			73042.7	77176.2	74425.3	287.056	2.59	5.73e-08
			66384.9	78684.8	78318.1	829.337	34.68	6.63e-06
			86320	86138.6	50581.1	1029.24	36.85	0.00038119
			51224.5	66352	104519	825.381	37.75	0.0007513
			72701.7	66055.8	81363.5	392.234	16.65	9.14e-06
			72139.3	67061.9	79883.2	617.311	17.52	4.82e-06
35782.2	31726.9	34596	75770	74202.8	68217.5	324.052	11.88	9.39e-05
			68264.8	37243.9	111504	812.435	18.28	0.0023587
			69778.6	60361.4	86301.9	279.163	25.68	6.83e-05
			47177	79152.7	88608.6	650.42	39.57	0.00050776
			48053	75820.2	90754.1	767.257	13.16	0.00047772
			54602.3	62304.3	97675.3	843.415	38.76	0.00046621
			51664	65082.1	97819.4	901.373	38.77	0.00052506
			37739.9	88985.6	87329.4	520.187	31.22	0.0015382
			38357	90696.2	84434.6	841.479	21.01	0.0014352
			36247.9	94699.7	81921.9	483.273	25.41	0.0018109
			77013.7	84594.3	49950.5	1047.22	36.82	0.00028639
45404.9	34938.8	39736.1	64545.9	75782.4	70894.4	732.329	11.95	0.0030634
			49400.1	70148.7	90815.9	327.051	15.74	0.00039733
			48003.3	62500.3	98740.6	327.051	10.36	0.00077613
			47047.4	60670.9	101436	805.41	37.75	0.00099083
			79459.5	58439.8	71136.2	548.265	30.12	3.85e-05
			51895.6	69652.4	86580.1	981.488	28.3	0.00022389
			57458.6	59218.9	91397.7	769.234	15.14	0.00029203
			54754	49890.2	103146	566.314	15.16	0.0011775
			41544	87018.2	77735.1	424.26	24.77	0.0008517
			63843.6	68684.3	70043.9	194.068	1.8	4.93e-07
			68997	74754.4	58387.1	672.082	26.79	1.79e-05
			59223.8	38651.1	102670	773.257	7.73	0.0018282
			51818.2	55454.5	92566.2	307.12	11.31	0.00056914
			86628.6	56624	54894.1	560.23	27.93	0.00027294
			66938.7	65036.8	66101.6	786.22	0.95	4.17e-09
			56932.8	62335.8	78315.7	603.303	39.24	5.13e-05
25203.6	25489.6	21098.7	65135.6	77213.9	55059.4	627.286	18.52	0.00094961
15492.7	12610.1	19510.6	54975.6	59560.3	82159.5	738.286	23.75	0.0012847
6040.88	3705.31	8705.52	41718.7	52070.9	101932	296.223	14.94	0.0030224
			70965.6	51021.1	70785.4	683.423	37.71	7.55e-05
			56400.6	50737.1	85448	740.321	3.72	0.00033411
			50640	37189.3	104672	583.26	19.67	0.0025714
			69551.2	63789.5	58854.5	721.036	23.6	3.94e-06
			81969.8	41248.2	68297.2	305.924	2.65	0.00061499
			45203.8	67344.7	78887.3	768.235	13.42	0.00031162
			58672.6	54795.2	77716.6	713.114	25.34	8.18e-05
			48182.3	64459.6	78377.5	979.49	28.31	0.00018919
			65999.8	51364.6	72665	1294.27	12.3	6.27e-05
			53212.7	48451	87535.7	763.474	17.23	0.00055919
			64539.3	52907.4	70559.6	1431.3	18.28	3.15e-05
			52762.3	47968.2	85029.1	485.144	3.65	0.00049276
			41691	53604.4	90141.5	665.584	39.73	0.0010092
			45835.8	75272.1	63772.2	1052.35	22.58	0.00020648
134023	120605	126078	65514.9	67549.1	51790.8	761.295	0.39	0.0012306
			70787.8	61515.8	52472.9	977.141	26.84	3.43e-05
			56723.4	61921.9	65748.1	748.342	13.23	2.49e-06
			56729.1	77247.1	50364.2	666.089	26.91	0.00014862
			40686.3	53412.9	89685.5	424.26	17.22	0.0010648
128854	120503	111090	53109.5	62420.1	67726.7	302.057	1.85	0.0012295
			39114.2	55978	87469.6	476.232	28.86	0.0010138
			64347.5	40799.2	76532.8	466.184	4.69	0.0004639
			95437.2	40436	42888.5	274.109	8.24	0.0022941
			40469.3	57578.9	79666.7	463.219	19.09	0.00056538
22264.9	19680.5	30775	54029.8	57792.6	65801.7	395.022	10.75	0.0033458
			43006.6	62558.2	71847.3	402.213	7.82	0.00024085
			45154.2	59568.7	72228.3	841.414	38.75	0.00016772
577460	686888	306721	61149.4	46476	68119.8	191.02	0.75	0.0013555
			66831.2	40973.1	66844.1	446.24	32.91	0.00028876
			89319.5	35091.9	49683.9	592.114	11.38	0.0017157
			50386.7	43955.1	79710.6	910.368	16.77	0.00050207
	4064.55		55774.4	52354.6	65217.6	441.243	19.07	0.0023272
97404.8	83806.8	88153	60369.5	51542.7	60786.9	862.272	37.86	0.0030736
			63292.5	49723.3	59556.3	604.152	4.11	1.74e-05
			67128.5	61040.1	44389.8	566.126	1.04	0.0001207
			69305.6	44903.6	57244.7	941.543	37.15	0.0001276
2344.16			29792.5	59563.9	81064.5	1051.4	33.38	0.0024134
			47985.3	56738.7	65502.1	1555.84	36.51	3.94e-05
			60789.6	44899.1	63786.3	383.129	8.18	7.66e-05
			47170.7	61805	59985.3	827.339	34.66	3.15e-05
			54367.1	56339.5	57015.7	409.261	16.82	3.48e-08
			51452.7	42825.7	72957.3	791.506	22	0.00029241
98034.2	92347.6	104585	58574	60586.1	48018.2	262.026	8.3	0.0021199
			41940.9	49062.4	75998	444.224	18.04	0.00047271
			69702.2	39402.9	57783.6	500.222	25.22	0.00032843
			60306.5	54056.5	52417	503.101	1.16	2.54e-06
			74838.1	45854.9	45332	500.244	32.16	0.00042063
24488.2	21389.2	26408.6	58071.4	43725.2	63822.3	422.128	9.25	0.0031609
			41186.7	62530.9	60584.3	789.447	12.84	0.0001516
			30358	55693.2	78108.9	454.271	19.26	0.0015361
			49430.9	49992.7	64260.5	413.212	19.29	3.79e-05
			37199.8	51611.7	74787.8	994.376	37.54	0.00063903
			49016.2	51326.6	62403.9	1061.27	38.74	2.1e-05
			39105	56371.6	67080.6	784.224	15.34	0.0002748
			65503.2	53461.1	43572	781.585	38.12	0.00010349
			40410.6	63267.1	58592.5	669.125	27.62	0.00016916
			43873.3	48840	68192.9	460.236	19.91	0.00017443
			50956.9	67713.5	42041.3	449.167	2.66	0.00018827
			34223.6	50692.7	75746.5	326.197	14.09	0.00094307
	2569		40989.7	34699.8	84566.3	709.447	15.55	0.0025951
17571.2	22288.6	24174.3	54428.8	50117.9	55591.7	552.073	11.62	0.00078484
	3583.55		43005.4	52121.3	64681.8	412.26	27.74	0.0023876
			36845.3	37456.7	85422.9	595.388	34.63	0.0024069
			64947.4	56375	38054.7	830.102	17.04	0.00027654
			44698	61030.9	53244.4	865.147	8.03	3.95e-05
			47515.9	42335.9	68711.3	822.313	39.22	0.00024397
			52788.7	36477.1	68101.9	357.099	11.61	0.00043098
			26649.8	55060.6	74091.5	529.278	17.54	0.0019536
			57793.4	43629.6	52965.2	782.104	15.06	2.88e-05
4918.89	5829.25	11998.2	47658.2	49485.3	57128.8	416.229	30.37	0.0020393
			50767.2	50703.9	52237.2	543.226	10.75	7.81e-09
			42576.4	46025.2	65018.3	460.236	19.41	0.00016657
			37345.2	41136.1	75023.3	657.438	33.45	0.0010095
			58204.8	41990.1	53308.9	513.153	4.2	5.1e-05
			83006.5	39579.8	30551.5	655.157	12.11	0.0024777
			36072.7	80458.2	36165.3	645.431	38.08	0.0021535
			44089.3	54051.7	54479.1	321.146	3.56	1.46e-05
			32822.2	68114.3	51002.4	795.214	14.87	0.00070767
			27153.5	41616.6	82141.5	883.34	37.75	0.0027621
21833.4	17524.4	15644.8	58793.4	44823.7	47032.9	243.03	9.89	0.0014223
			28296.3	42992.3	78547.9	489.219	6.09	0.0021341
			28178.2	44365.2	77233.1	1333.87	13.9	0.0019803
			58415.6	43103.5	48023	760.36	14.76	3.97e-05
			27196.5	80453.3	40664.7	911.348	18.87	0.0026552
			62240.9	42605.1	43402.8	710.413	3.37	0.00014603
			38325.6	47570.6	61322.2	478.082	8.48	0.00017257
			30095	53391.4	62935	408.266	28.61	0.00079115
			40626.6	33611.9	71612.6	371.148	6.48	0.0010646
			31618.1	54688.8	59368	450.236	31.1	0.00053575
			48694.6	41738.5	55059.8	452.256	14.3	2.58e-05
			33595.8	47891	63426.4	389.148	5.2	0.00045686
21024.7	23194.9	25706.3	39961.4	48480.9	55726.7	919.366	8.59	0.0031009
			59245	41314.8	43287.9	720.315	28.23	0.00010324
			59905.9	31042	52718.5	967.891	13.44	0.00057009
			62391.5	38042.6	42133.5	718.318	28.23	0.00027712
			27315.9	38247.7	76566.8	685.341	9.49	0.0024353
	4310.23		46467.1	39868.1	55385.2	413.212	18.92	0.0031556
			62298.2	53594.4	24132.1	530.255	33.44	0.0017365
9166.99	6713.1	9721.58	42722.6	43598.5	53457.1	1251.46	9.79	0.00022877
			38696.6	45218.5	54943.8	447.235	16.42	6.21e-05
			40010.4	40701.5	58108.4	460.237	19.2	0.00013888
			62354.8	41507.8	34190.2	869.321	33.85	0.00045062
			31002.5	34002.1	72372.4	941.299	37.75	0.0020131
			59374.1	25042.1	52960.4	367.134	9.02	0.001369
			27645.1	42370.2	67230.3	492.245	19.26	0.0013358
721689	800790	548096	54067.8	40239.2	42796.2	583.088	25.39	4.76e-05
			37169	31638.3	68137.7	566.314	34.59	0.0011961
175496	128809	226230	54586.3	36561.4	45271.1	390.102	14.27	0.0025351
			22426.2	50015.3	63123.5	951.514	37.02	0.0020916
			55797.3	52983.9	26068.5	770.173	26.83	0.0010263
			28023	35915.1	70560.3	657.438	32.49	0.0019231
			43253.1	42624.7	48620.1	801.215	14.14	2.38e-06
			43269	41290.8	49656.7	405.242	27.71	6.92e-06
			34117.5	46824.6	52286.4	329.151	10.95	0.00013097
			36885.4	41175.7	54950.9	803.221	14.22	0.00011608
			49665	35512	47750.1	685.421	37.71	6.72e-05
			34857	38940	59036.7	708.472	40.85	0.00034245
			36701.1	48867	47225.8	583.269	17.66	3.83e-05
			25305.8	54652.7	52624.3	316.936	25.12	0.0010889
19971	18703	21930.4	38137.7	54126	40316.2	1128.42	5.67	0.0028144
			49510.1	39578.1	43107	770.388	14.76	1.25e-05
			31634.5	43462.6	56977.6	598.444	28.95	0.00035671
			41090.1	34771.2	55850.9	624.308	19.35	0.00019391
			45293.5	41135.7	44870	830.101	15.68	6.78e-07
			59201.9	47099.1	24824.9	751.094	25.12	0.0012497
			40534.4	20177.9	70263.9	1261.21	25.25	0.0033329
			50511.8	40804.6	39071.7	568.248	35.09	2.75e-05
			37058.6	36813.1	55814.5	1063.23	37.81	0.0002202
			22317.1	47110.6	58875.5	507.298	19.1	0.001745
			42754.4	34903.8	50358.9	238.091	9.9	7.07e-05
			31012.9	35289.9	61317.4	400.209	9.43	0.00084669
			46497.4	46053.8	34864.1	371.125	25.69	4.48e-05
			51047	36717.9	39335.2	590.309	28.23	6.46e-05
			43920.7	36838.4	46205.1	645.432	39.75	1.43e-05
			46303.4	40074.7	39896.9	356.223	32.1	4.49e-06
			44748.6	48271.2	33201	404.188	17.69	8.81e-05
			64939.7	33737.6	27439.9	604.219	32.96	0.0016331
			45401.7	39301.9	40789.8	177.067	5.02	2.69e-06
			32640.3	31970.9	60731.7	781.466	16.58	0.00096354
			33302.6	33216.7	58719.5	421.199	9.8	0.00068498
			38382.1	38285	48457.2	409.261	16.42	2.71e-05
			34734.1	36301.9	54015.8	399.301	23.13	0.00022726
			23809.6	32147.5	69010.5	340.213	15.43	0.0028629
			62433.5	25035.4	37215.5	765.147	25.55	0.0015051
			32297.3	41686.2	50693.9	557.278	19.67	0.00014545
177220	267737	170925	29976.5	35928.2	58619.9	702.093	22.78	0.0027905
			22890.2	42387.4	59196.7	300.181	13.99	0.0015615
154058	140837	211600	48814.4	43134	32502.9	764.129	17.25	0.0012452
			51178.1	31920.2	41202.2	789.122	19.48	0.00017051
			42681.4	43516	38071.3	1128.27	19.08	2.21e-06
			39419.4	44011.9	40815.9	673.067	27.23	8.87e-07
			26366.3	56051.8	41639.4	319.176	9.42	0.0007825
			36279.9	20180.2	67564.5	718.637	12.79	0.0031915
			47449.3	23985.2	52366.5	521.371	37.38	0.0010308
			24571	42345	56597.8	314.939	25.12	0.0010698
			36089.1	29855.1	57240.7	949.516	37.02	0.00061333
			33433.2	40848.8	48658.7	448.237	27.74	7.69e-05
			31336.4	28350.5	62651	586.414	29.88	0.001569
			52944.6	39686.9	29647.8	901.162	24.99	0.00034354
			33096	41163.8	47651.1	1019.29	38.74	6.97e-05
			61181.5	40878.7	19754.9	709.063	16.97	0.0025284
			44555.4	18411.2	58844	711.503	17.71	0.0028226
			68375.3	24676.9	28631.4	229.038	1.41	0.0032671
			45707.2	17177.8	57713.3	711.502	17.9	0.0032405
			43890.2	43421.2	32632.6	1022.42	14.82	4.94e-05
		3192.93	30663.7	34628.3	53360.6	485.375	41.18	0.0031824
			21813.5	31410.3	65254.6	214.108	5.35	0.002879
			20537.2	33688.1	63456.2	787.543	38.75	0.0027509
			27019.6	27455.6	62887.7	384.229	16.42	0.0024461
			36736.1	34147.8	46271.6	427.087	25.65	4.57e-05
			24852.2	39851	52166.6	534.308	19.01	0.00074576
			46734.1	30986.2	38993.5	552.334	28.23	0.00010557
			63281.2	21847.5	31485.4	1095.93	12.76	0.0026026
210110	170691	136467	43252.2	43800.1	29174.9	595.664	0.92	0.0012122
			23785	34776.6	57639.5	351.12	4.36	0.0013738
			33015.9	42868.1	39942.4	763.365	34.68	2.28e-05
17976.5	16297.4	16573.3	37490.8	31633	46396.5	834.133	13.36	0.0021403
			26608	35930.4	51944.1	169.098	1.11	0.00056415
			28471.5	30946.2	55025.5	803.311	7.1	0.00085688
			27921.6	43605.1	42787.3	1058.51	22.21	0.0001986
			27199.9	32774.3	54215.3	452.255	18.04	0.00076558
			59785.4	24233.9	30003.6	582.308	28.43	0.001899
			22323.9	35257.2	55974.4	684.211	3.38	0.0014619
12328.6	7866.54	8562.45	33440	30558.9	49042.6	501.363	39.7	0.0024015
75370.6	72591.4	67260.6	35420.8	40877.8	36739.1	386.124	5.4	0.00029218
			40579.1	39243.7	32970.4	563.276	27	1.12e-05
			42779.1	33070.5	36582.8	358.107	3.3	2.09e-05
			24798.6	30854.6	56583	410.245	23.42	0.0013676
			36403.4	32587.2	42688.5	664.281	1.01	2.46e-05
			26457.1	24983.9	60233.7	361.223	11.85	0.0024965
62742.8	71178.4	91570.2	37367.4	36797.6	37492.4	773.134	18.66	0.0034348
7059.58	5735.15	8243.85	26450.1	35269.3	49596.5	286.203	15.26	0.0014354
			50464	33018.5	27471.7	589.135	21.12	0.00048186
			42173.1	28785	39689.4	604.418	29.82	9.96e-05
			24966.1	55198.1	30170	639.532	34.32	0.0012649
			51717.7	27322.5	30985.3	903.177	27.83	0.00067081
			24035.7	32471.1	52642.2	239.056	3.1	0.00099052
			20131.4	54822.1	34041.7	1189.2	13.94	0.0018509
15651.9	20348.3	19329.8	33898.6	35937.8	38835.5	553.165	23.45	0.0016072
			31055.5	38758.9	38624	897.475	32.19	1.8e-05
55886.9	48888	55846.3	37442.8	37032	33680.5	1025.35	7.29	0.0021018
			30916.5	23209.9	53407	191.029	4.39	0.0012559
			28407.9	28476.5	50383.5	328.213	13.49	0.00069919
			24765.7	36120.8	46259	605.343	7.57	0.00043249
			23343.5	28989.4	54523.1	519.372	38.48	0.0015159
			47266.5	26466.3	32838.2	381.223	28.64	0.0003777
			34617.7	29893.9	41672.9	494.06	9.19	5.13e-05
17950.8	18885	21647.9	34293.8	40245.8	31630	417.001	10.81	0.0027475
			38074.6	19925.6	48164	807.453	18.88	0.0013043
			31292.2	37972.8	36483.1	755.322	25.56	8.13e-06
			25170.2	29119.3	51182.2	448.238	34.4	0.00093838
			30816	33503.1	40457	300.182	10.29	2.79e-05
			37614.9	29497.2	37252.5	693.415	36.32	2.42e-05
			30426.3	17178.6	56493.9	773.257	7.28	0.0030774
			34680.8	30783.8	38406.2	1609.57	7.47	1.13e-05
			30902.5	28012.3	44858.1	727.497	17.24	0.00023234
			27558.4	36436.1	39624.1	757.255	3.7	7.69e-05
			26408.8	26836	50328.7	435.184	7.91	0.00099693
			28798.7	33006.8	41635.6	693.415	35.8	7.86e-05
			40379.8	33980.6	29072.8	175.015	11.06	4.85e-05
			28098.2	30859.4	44427.8	452.077	19.3	0.00021251
			36883.3	25058.7	41424.7	359.114	13.53	0.00023246
			17852.8	34789.1	50624.7	560.232	3.15	0.0020245
			32389.9	33597	36748	595.275	3.36	1.54e-06
			25771.3	44668.6	31942.8	487.257	21.14	0.00031042
			31957.9	22375.4	47837	1047.57	4.97	0.00083379
			31971.5	30804.6	39329.5	460.219	20.49	2.35e-05
			22285.6	29095.9	50640	1335.2	25.94	0.0012294
			22977.7	30388.4	48627.2	323.15	10.82	0.00087077
			42391.5	26301.5	33294	382.214	22.38	0.00017912
			28324.5	28669.7	44842.2	313.165	16.73	0.00030652
			16991.5	29519.1	55252.2	829.462	19.81	0.003027
			54513.9	19572.3	27653	616.272	32.51	0.0023552
			42146.8	20408	38988.6	175.051	11.11	0.0008467
			33496.8	24211.8	43689	259.155	7.44	0.00035979
			35598.2	38039.1	27625.6	873.131	26.98	5.05e-05
			40490.5	36291.1	24469.7	482.267	30.42	0.00023704
			27551.8	29844.9	43812	1255.55	40.4	0.00023501
			48322.8	29085.6	23771.1	518.255	36.99	0.00082075
			23750.4	28246.5	49168.1	695.43	40.75	0.00095979
			39005	19662	42493.5	529.165	3.45	0.0010094
			24356.9	25615.4	51120.5	740.756	11.69	0.0014346
			28807	23980.4	48060.2	218.046	6	0.00079366
			51371.8	23242	26213.3	713.066	21.13	0.0014895
			29410.9	25063.3	46120.8	290.176	25.18	0.0005163
			35999.6	28404.2	35811.5	403.103	13.9	2.27e-05
			19908.8	23802.9	56457.2	440.292	31.09	0.0033108
			25399.2	30701.5	43963.9	701.131	10.77	0.00032274
			22229.2	25930.7	51638.2	723.543	39.72	0.0016965
			21691.8	35758.8	42059.6	474.217	17.58	0.00055742
			24571.4	21881.3	52899.9	585.337	39.25	0.0021769
11099.6	9835.01	7975.93	29031.9	41329.2	28787	327.051	12.72	0.0013239
			28577.9	35089.6	35435.7	548.222	32.88	1.53e-05
			18222.9	36794.3	43851.8	495.273	25.58	0.0013475
			23198.2	34346.5	41168.5	832.105	21.4	0.00033665
			44941.1	22473.2	30879.3	360.218	29.88	0.00062782
			28966.1	36612	31757.3	432.181	10.08	1.47e-05
			38345.2	27175.3	31721	923.217	17.19	5.81e-05
			36171.5	25735	35198.6	539.156	10.82	7.48e-05
			21236.3	30293.5	45213.5	936.483	17.14	0.00081914
			22269.5	39264.1	35147.2	422.281	27.05	0.00035689
			34263.3	25570.8	36741.4	387.142	8.74	7.97e-05
			31071.1	16610.3	47825.7	412.173	1.4	0.0021113
			15507.2	32859.9	46911.9	795.431	14.31	0.0024019
			32239	27398	35320.3	884.44	6.29	1.93e-05
			30601.4	25103.2	39233	643.109	24.99	0.00014591
			30219.2	19696.6	44717.3	1263.22	20.97	0.0010252
114228	98568.7	134656	28264.1	29488.1	36595.1	1099.45	0.95	0.00041583
			21381.5	24873.9	47975.8	444.207	19.29	0.0014735
84885.9	66549.6	97640.7	30185.3	30542.7	33216.1	1156.47	1.02	0.0011457
			24308.6	19089.7	50515.6	1093.83	13.68	0.0023313
			20230.5	25971.5	47659.7	625.399	33.21	0.001475
			22076.8	28419.5	43363.5	433.261	17.06	0.00062161
			50762.9	23935.1	18842.6	679.155	11.38	0.0024922
			24139.2	28771.7	40609.6	424.26	19.41	0.00027177
			25501.1	33604.6	34075.7	798.295	7.05	4.47e-05
			30017.8	23746.2	39356.3	487.27	25.5	0.00022043
			22059.1	32684.1	38204	675.444	39.4	0.00029791
			23224.4	27882	41783.9	446.149	7.13	0.00042382
			17773.6	39608.3	35268.2	522.184	31.23	0.0010897
			26695.3	25904.4	39445.3	877.287	8.8	0.00020249
			30086.5	25884.3	35851.7	897.346	4.63	4.73e-05
			25248.6	23394.6	43104.8	191.029	4.66	0.00066804
			23479.6	21894.2	46308	677.422	39.61	0.0014024
6260.16	4681.17	9473.94	31269.5	29184.5	31209.9	1271.44	5.23	0.0016909
			25652	29191.1	36637.3	898.292	28.53	7.02e-05
			21543.8	24160.1	45735.5	478.266	29.27	0.0012583
			25441	27986.6	37926.6	467.266	14.01	0.00012337
			31316.8	19997	39679	603.336	6.36	0.00058649
			28080.7	30492.5	32296.3	447.235	16.82	2.02e-06
			30187.7	26403.6	33748.4	407.115	0.97	1.66e-05
			19695.1	19967.3	50391.4	851.496	33.74	0.003444
			30669.5	20686.4	38658.7	483.396	37.41	0.0004356
			22480	24895.4	42596.5	326.124	9.98	0.00072414
			18591.9	29892.1	41277.6	362.031	9.74	0.00092826
			33100.9	27259.9	29148.3	933.323	4.64	7.56e-06
			31856.8	20166.5	37254.1	695.453	40.15	0.00043544
2599.74			22723.3	31429	34874	329.151	10.67	0.0031901
			30427.1	20259.5	38107.4	336.183	11.75	0.00045197
			12838	30205.3	45742.7	298.166	14.87	0.0034478
			37967.9	21187.2	29603.2	727.13	26.75	0.00034552
			18626.1	31270.6	38623.4	492.228	16.03	0.00072927
			39138.5	33307	15499.9	375.027	8.52	0.0016029
			23696.4	24849.1	39307.5	829.395	8.37	0.00037244
			29571.7	22303.3	35698.9	520.196	1.4	0.00016876
			20206.3	30839.1	36313.7	516.18	18.26	0.00036945
			37053.3	23106.6	27018.6	526.281	27.55	0.00019625
			31216.2	34077.3	21522.7	803.172	19.91	0.0001797
			28800.5	20866.6	37115.4	613.231	9.96	0.00033146
			21335.5	23548.5	41685.4	647.411	40.53	0.00086716
			22389.7	22797.5	40949.8	521.37	37.83	0.00078823
			28774.8	19826	37182.4	420.179	5.19	0.00044113
			14931.2	27003	43795.8	277.036	10.06	0.0022401
			23174.5	19709.6	42468.4	1093.33	13.68	0.0011964
80041.7	66037.9	74121.6	31554.2	23268	30322.6	480.144	0.73	0.00099025
			19139.7	28040.4	37911.1	823.448	14.05	0.00057655
			16070.9	22465.7	46359.7	562.304	18.84	0.0026781
11816.1	13449.2	12648.9	34950.7	23044.5	26821.6	295.036	6.18	0.0034068
			20344.6	31418.7	33036.3	472.16	3.78	0.00023951
			17121	27344.7	40101.6	390.219	19.25	0.0011367
			21488.1	19406.5	43579	328.213	14.06	0.0016736
			21156.1	22427.1	40688.3	665.348	10.06	0.0009046
			19175	21841.7	43146.6	462.235	17.22	0.0015703
			33791.7	27927.4	22441.8	1047.46	9.78	0.00010424
			12999.7	30686.7	39859.1	1465.52	14.75	0.0025743
			40535.3	20171.5	22640.5	549.083	26.61	0.00095803
			17445.1	29704.3	36049.9	792.157	21.1	0.00072884
			22875.6	26230.8	33819.1	838.447	13	9.89e-05
			18535.7	31538.2	32824.9	811.427	13.76	0.000427
			16651.5	23425.1	42517.8	440.255	28.87	0.0017504
			26059	22167.9	34009.9	278.213	28.75	0.00013248
			17305.2	32812.6	31888.6	681.185	3.96	0.00062945
			13201.5	29737.7	38218.2	500.186	26.65	0.0022333
			35484.1	19818.6	25751.4	544.234	36.63	0.00035852
			23567.3	24346.9	32959.6	671.14	26.7	8.46e-05
			21992.3	24562.1	34032.2	590.312	31.57	0.00016579
			29419.7	22801.2	28357.1	471.262	33.75	2.43e-05
			24376.8	20405.9	35780.2	259.155	7.73	0.00036187
			27425.5	24410.7	28483.5	430.209	16.65	3.32e-06
			32964.9	27319.1	19964.8	526.146	11.34	0.00021077
			20540.4	31952.1	27609.1	309.156	3.37	0.00013987
			19169.9	25210.8	35646.5	279.163	25.21	0.00044369
			14667.1	21462.2	42928.1	503.147	14.8	0.0026371
			27808.9	36820.3	14183.7	272.129	17.21	0.0016064
			21578.3	17690.1	39511.9	699.1	25.25	0.0012975
			20213.7	15649.9	42576.6	292.192	28.41	0.0025021
			14820.8	22591.6	40896.7	699.136	26.12	0.0020861
			27713	24680.1	25896.7	590.077	16.76	9.97e-07
			13533.1	23975.8	40772.7	553.341	36.33	0.0024337
			36637.9	22431.9	19207	862.272	36.43	0.00064731
			16265.8	18378.7	43347.7	751.475	14.41	0.003043
			25968.2	13471.4	38432.7	733.463	16.71	0.0020559
			17700.9	17375.7	42666.2	491.36	38.04	0.0029553
			19814.7	16519.3	41354.9	533.352	34.98	0.0021416
			22931.6	28481.6	26272.1	850.446	14.96	1.07e-05
			28317.7	18186.3	30991.2	668.334	19.24	0.00030053
			24939.7	26109.1	26309.4	848.881	6.48	6.4e-08
11840.8	14242.9	13677.5	21944.7	27433.2	27684.1	555.163	23.45	0.0022132
			18575.5	24224.6	34132.1	907.443	28.31	0.00041789
			26983	19665.8	30151.6	934.129	17.92	0.00013126
8126.08	5449.35	9655.45	26702.2	21674.1	28090.2	609.102	28.9	0.0029189
110309	101591	147934	23108.6	28238.1	25053.1	703.279	2.37	0.00027433
			30912	22227.1	23239.9	1001.29	39.1	7.38e-05
			19310.6	24093.3	32787.8	717.475	35.57	0.00026636
			23538.9	26285.8	26190.8	821.323	34.65	1.28e-06
			19850.8	14345.2	41658.5	306.207	27.91	0.0027756
			12429.6	21250.6	41932	573.104	25.3	0.0033719
90958.3	70474.9	85623.1	20345.2	29958.5	25244.1	1219	10.52	0.00093223
			16711.6	24704.4	33997.6	310.202	27.81	0.00065168
			30323.6	20662.2	24304.5	574.281	35.48	8.68e-05
			25369.3	27091.7	22144.5	851.431	14.27	8.41e-06
			18577.8	27078.2	28877.2	849.154	7.8	0.00016533
			37585.7	20827.6	16112.4	518.255	36.33	0.0013986
			20507.3	30359.3	23615.3	838.505	33.83	9.92e-05
			27145.4	29822.5	17462.1	509.109	20.71	0.00030236
			26807.4	25304.1	22232.2	341.222	37.98	6.46e-06
			23826.2	14792.5	35452.6	748.426	16.93	0.0012326
			17426.7	20926.7	35553.8	298.166	13.29	0.0008716
88439.8	89314	81757	28371.5	22075.8	23430.2	443.153	0.74	9.78e-05
			21083.2	24595.5	28178	759.468	40.85	3.05e-05
			26509	21605.4	25693.4	518.256	33.07	1.07e-05
			20626.5	22268.2	30901.7	984.542	29.69	0.00013987
			26545.1	13969.3	33186.3	314.197	12.8	0.0012376
			14637.4	21307.5	37726.8	456.25	22.29	0.0017356
			25083.7	18674.9	29909.1	704.311	19.24	0.00017063
			21712	17799.6	34118.2	811.363	6.19	0.00060038
			12438.3	20775.9	40364.5	625.399	34.18	0.0031028
			14156.4	21918.5	37363.3	492.248	25.77	0.0017722
			14719.8	25912.1	32512.7	498.276	16.44	0.0009394
			19599.8	23818.7	29660.9	857.418	16.56	0.00011078
			18275.2	19384.9	35266	446.24	34.47	0.00091931
			24004.2	21497.6	27093.3	413.212	20.09	1.34e-05
			16543.6	18655.6	37286.7	236.13	7.98	0.0016219
			16512	22929.2	32901.2	862.455	38.98	0.00061065
			17378.7	19267.4	35666.7	329.223	30.17	0.0011034
			17551.6	25383.4	29171.7	696.397	16.1	0.00023225
			37817.6	19372.6	14610.9	506.255	32.45	0.0020089
			20420.1	26424.1	24630	547.293	17.66	2.17e-05
			16862.4	23145.7	31307.3	298.166	13.6	0.00042372
67719.8	69256	71056.3	22785	22405.8	26011.3	247.014	2.43	2.6e-05
			21310.3	17150.6	32563.3	389.088	9.32	0.00054738
			18013	24434.4	28380.2	563.323	21.78	0.00015422
			23632.9	22204.4	24878.4	294.172	7.51	9.03e-07
			13690.1	25384.3	31308.9	1341.38	14.11	0.0010883
			28687.2	22798.6	18895.6	457.115	27.74	0.00011503
			13867.1	20697.7	35812.1	625.399	33.45	0.0017009
			16458.3	23529.2	30047	271.061	21	0.00038298
			17054.8	22334.2	30615.2	784.258	5.59	0.00036125
			24328	15117.3	30419.1	743.018	23.6	0.00063093
			35631.3	16070.7	18023.2	567.274	19.55	0.0015321
			25338.7	17098.5	27200.5	1080.11	39.47	0.00019452
			23858.4	24630	21100.2	1163.17	37.81	3.52e-06
			19205.2	23759.7	26619.4	520.187	30.74	4.81e-05
			13856.9	18967.9	36708.7	506.281	34.08	0.0020769
			26593.8	25423.1	17432.9	599.253	27.01	0.00015058
			21960.5	20752.6	26727.1	543.228	25.49	2.38e-05
			17777.9	16074.8	35504.8	679.435	40.86	0.0015631
			23662.7	14262	31225.5	781.42	16.58	0.00088475
			18906.1	19056.1	30886.8	424.26	19.2	0.00039656
			16372.1	35632.2	16790.8	1093.35	22	0.0018177
			23118.4	21661	23965.2	499.39	39.93	5.97e-07
			17263.4	18424.7	32971.6	551.362	38.09	0.00085166
			31523.2	18472.2	18324.7	709.121	26.99	0.00056456
			16523.5	24736.1	26981.6	461.222	17.93	0.00022656
			13512.1	25637.1	28886.9	501.287	28.15	0.0009195
			13667.4	16770.9	37370.3	392.235	32.31	0.0027955
			17243.4	18032.4	32298.9	279.163	25.45	0.00081911
			16877.2	12867	37817.3	441.236	5.35	0.0031324
			15752.7	15688.5	36118.1	894.338	5.61	0.0024275
			15201.1	19290.8	32977.4	328.213	12.38	0.0010498
			15211.3	20903.6	31309	520.212	15.78	0.00072431
			18973.6	22144.1	26234.9	484.21	30.74	4.61e-05
			16888.1	19595.9	30669.2	606.475	28.94	0.0004898
			14254.7	18269.4	34447.4	573.325	5.19	0.0016402
70953.9	54435.2	67231.3	19001.2	25194.5	22573.3	1218.5	10.52	0.00077675
			13010	24543	29157.3	537.3	27.57	0.0010423
			19677.6	22880.6	24087.9	439.227	18.51	9.07e-06
			24908.6	18093.9	23478	713.151	26.83	5.18e-05
			18834.4	16230.4	31219.7	499.39	40.95	0.00069037
			30395	13708.9	22176.3	800.391	17.16	0.00092348
			15040.3	23713.7	27342.5	571.246	28.16	0.00040569
			34372.5	13813.2	17908.6	850.305	39.53	0.0018016
			23230.8	20292.5	22546.9	1269.18	28.32	2.07e-06
			13894.9	24368.8	27597.6	284.198	1.99	0.00065922
			13045.6	20475.9	32310.6	1184.4	10.74	0.001405
			21048.5	20191.2	24470.7	1050.26	37.77	8.54e-06
			22008	19587.1	24047.6	504.275	29.37	8.54e-06
			33454.8	14131.9	18052.9	996.308	37.68	0.0015184
			14170	18828.2	32413.3	553.386	29.9	0.0012294
			22321.2	25047.9	17982	736.091	1.95	5.08e-05
			21847.1	17864.1	25604.4	441.243	19.95	6.63e-05
			20246	18911.5	26011.8	818.356	8.88	5.68e-05
			15400.6	17321.1	32337.3	946.477	9.21	0.0011852
			14987.4	19044.6	31000.9	915.375	9.04	0.00083202
			19381.2	21652.6	23825.5	1119.23	38.74	8.71e-06
			26434.1	18044.3	20303.7	503.268	30.49	9.53e-05
			18207.3	20248.2	26146.8	303.088	11.98	8.02e-05
			13219.6	17933.6	33356.1	328.213	12.93	0.0017638
			23312	16676.2	24456.4	600.308	19.35	0.00010511
			21436.9	25499	17030.3	843.157	26.8	9.92e-05
			25155.8	25364	13144.5	741.007	23.61	0.00071637
			16647.5	27619.6	19236.8	866.078	17.05	0.00026498
			33714.1	15279.8	14441.1	738.556	40.72	0.0022136
			20475.5	15306.2	27278.4	805.119	20.79	0.00033954
			12758.5	17142.6	33027.8	669.168	10.82	0.0019676
			11746.8	17933.1	32974.4	478.23	28.86	0.0022017
			16969.4	17255.1	28354	752.532	28.79	0.00044733
			15247.3	17109.2	30044	392.234	29.33	0.00086468
			18489.6	17394	26508.9	478.266	31.09	0.00017595
			20643.2	15063.7	26648.4	264.197	11.27	0.00032148
			17206.4	12318.7	32608.8	510.238	27.48	0.0020118
			22531.1	20500.5	19095.1	642.201	32.1	3.88e-06
			16996.3	21536.1	23568.4	689.237	8.58	5.09e-05
			19403.9	18149.6	24543.5	693.311	18.63	4.59e-05
			14714.1	19632.3	27356	393.218	20.69	0.00043646
			12750	18629.3	30045.4	592.306	27.86	0.0012325
			20059.6	14693.5	26645.2	722.291	26.4	0.0003719
			17298.5	17634.6	26426	786.113	25.23	0.00022012
			15525.8	17962.5	27723.2	503.243	16.78	0.00044307
			15304.8	21108	24624.1	731.405	14.03	0.00018016
			22905.5	12803.3	25129.1	375.109	11.14	0.00065537
			17295.5	16436.4	27030.5	506.146	11.81	0.00034451
63913.9	47736	57947.5	17189.1	22159.8	21407.8	385.067	6.97	0.00093293
			15654.4	20783	24284.9	935.499	16.13	0.00013534
			11993.5	20941.4	27753.3	456.312	35.56	0.0010908
			17104.8	19473.7	24024.3	619.309	9.67	5.8e-05
			24647.1	25981.6	9733.86	758.151	22.8	0.0021395
			10122.3	22820	27327	592.425	29.43	0.001932
			14653.9	13229	32292.2	370.054	7.8	0.0023341
			18732.9	22449.8	18921	701.097	27.39	9.04e-06
			25550.1	10790.9	23695.6	548.302	33.23	0.0014342
			14582.1	19066.4	26338.7	451.256	9.46	0.00037578
			14056	12690.8	32901.1	424.225	27.47	0.0028993
			15717	20541.2	23203.1	462.235	19.92	9.16e-05
11864	13010	11444	17557.8	20532.7	21346.7	643.319	8.06	0.0022875
			13481.9	20535.8	24661.6	655.253	22.2	0.00040035
			11546.7	19993.3	26955.9	772.344	6.44	0.0011204
			28208.1	12805	17207.2	384.144	7.77	0.0010245
			16098.6	14793.3	27076.4	361.224	10.25	0.00062441
			21123.8	18367.2	18469.6	850.273	31.75	3.45e-06
			18882.7	17546.1	21402.4	862.272	31.58	8.06e-06
			28325.8	17801.1	11557.6	982.219	19.49	0.0013697
			21416.8	23506.3	12741.8	629.165	10.84	0.00047777
			10082.6	15756.8	31728.7	967.753	39.18	0.0030336
			13212	22308.3	21970.7	914.286	30.13	0.00034361
			12098.8	17971.3	27311.5	936.483	15.54	0.0010217
			15946.6	20563.6	20731.1	871.384	11.58	3.23e-05
59006.7	38660.5	50540.6	16671.8	18809.4	21727.7	577.735	1.03	0.0029092
			13153.5	15715.7	28271.3	594.242	6.85	0.0011391
			25041.8	16248.1	15762.2	722.313	28.24	0.00028896
			8968.24	19544.1	28429	431.222	18.88	0.0026814
			18735.5	16847.5	21109.5	792.156	20.64	1.22e-05
			12590	29829	14238.5	859.407	8.21	0.0019779
			19463.9	12927.5	24177.3	473.137	17.87	0.00044043
			12703.8	18985	24850	302.197	10.49	0.00054283
			16381.5	17273.9	22768.2	790.141	22.09	6.99e-05
			14832.9	15402.6	26144.4	595.389	36.43	0.00058492
			15273.1	19860.5	21137	782.321	13.23	5.44e-05
			8932.05	22491.9	24834.9	811.428	13	0.00227
			16051.9	12781.7	27188.7	407.246	17.32	0.00097572
			9755.13	14932.9	31323	514.242	27.04	0.0032838
			15527.2	21976.2	18368.3	448.22	16.52	5.91e-05
			16553.2	8866.52	30225.6	733.463	16.9	0.0032672
			12894.6	14847.7	27844.8	1275.19	25.33	0.0012721
			10919.4	16601.4	28056.6	763.474	13.58	0.0016411
			12267.2	16542.4	26711.5	563.323	20.47	0.00096714
			15511.2	16939.1	22997	294.171	9.03	0.00012027
			10275.6	20869.3	24273.3	543.274	19.11	0.0012949
			11702.8	17878.1	25830.3	471.253	23	0.00091693
			27157.4	15074.4	13140.3	596.287	32.6	0.0010409
			20740	12525.1	21966.2	667.129	14.03	0.0003868
			24948.3	15980.5	14287.5	1086.95	8.45	0.00042226
			11711.6	13072.3	30402.8	585.287	21.35	0.002861
			15852.9	14240.6	24887.5	518.398	37.43	0.0004312
			17149.5	10906.2	26790.4	593.094	15.13	0.0013625
			12920.2	13831.3	27739.8	977.278	10.8	0.0015091
			7561.3	21768.2	25075.8	281.061	10.32	0.0033549
			9201.07	20791.1	24195.9	1503.5	14.65	0.0018348
			19762.7	16483.1	17878.1	441.101	26.78	5.45e-06
			19867.7	12328.1	21803.6	294.085	0.75	0.00037617
			10198.2	18757.2	24935.9	326.198	14.8	0.0013218
			15468	18859.7	19534.1	862.272	31.33	1.75e-05
			17033.2	14829.1	21934.6	978.149	39.47	9.9e-05
			13217.1	22986.8	17296.8	284.187	13.73	0.00029629
			9982.77	16376.4	27101.1	691.4	27.93	0.0018634
			8341.53	19307.9	25620.7	655.423	27.93	0.002558
			14268.2	16374.2	22601.9	646.632	12.03	0.00018646
39345.8	37242.6	31717.4	19231.9	17843.3	16072.9	861.132	17.49	0.0010226
			12979.5	21677.9	18251.6	294.172	14.37	0.00023075
			14993.7	16979.9	20725.9	385.047	15.12	4.86e-05
			11523.3	16830.5	24328.6	713.441	35.64	0.00077531
			12246.3	17044.7	23354.5	278.14	5.32	0.00048614
			14637.7	14015	23855.1	246.186	11.26	0.00045432
43441.8	39799.4	42662.9	19505.4	16368	16499.6	521.167	1.85	0.00015339
			16912.9	15951.9	19443.7	1109.44	10.75	8.57e-06
			12128.7	15417.2	24680.5	483.396	37.83	0.0007653
			11123.7	16277.7	24768.5	595.389	35.77	0.00097596
			17448.1	20960.5	13676.7	571.273	3.41	0.0001206
			7975.34	18969.5	24997.3	492.227	18.04	0.002697
			12293.7	19780.3	19833.1	782.14	13.61	0.00026559
			20755.5	11750.3	19397	810.352	15.89	0.00039402
			16421.5	11381.2	24065.1	285.041	15.77	0.0007869
			9937.19	17381.6	24546.7	1341.38	13.92	0.0013494
			8108.81	18428.1	25059.5	742.251	11.87	0.0025701
			12666.5	13246	25392.7	713.441	34.1	0.0011727
			13318.9	15647.2	22188	328.213	15.78	0.00026159
8806.18	11028.8	8627.94	15658	17170.7	18303	627.21	23.45	0.0028877
			8645.6	14999.7	27481.8	304.132	5.9	0.0028519
			10147.8	15994.9	24954.1	332.2	15.82	0.0013658
			19188.5	16650	15224.3	369.149	8.68	1.41e-05
			24622.3	16029	10392.9	801.156	21.06	0.0012059
			10647.7	18722.6	21565.8	751.493	28.64	0.00070534
			9974.27	15242.7	25672.4	1130.41	10.98	0.0016436
			15801.1	22453.4	12512.8	781.259	8.63	0.00037791
			16122.9	21111.6	13422.7	853.16	7.07	0.00015758
			13898	16937.1	19665.3	489.264	15.05	5.83e-05
			22250.8	13547.7	14637.1	888.366	0.75	0.00030692
			7492.37	17814.1	25076	571.303	18.43	0.0030611
			9825.47	13507.8	26986.6	488.252	32.9	0.0023371
			14263.9	14317.4	21593.2	358.199	8.36	0.0002207
			12149.6	13006.1	25005.4	688.368	6.95	0.0012397
			12420.8	11663.2	25944	1116.04	31.43	0.0017871
			16148.6	15195.6	18667.1	1457.41	5.59	9.92e-06
			10871.1	17360.7	21714.7	480.152	8.14	0.00060948
			9013.71	16025.2	24897.4	1624.61	4.28	0.001897
			9395.78	16980.6	23519.3	522.168	26.63	0.0014116
			11188.8	13685.3	24869.8	488.252	32.31	0.0012624
			15451.4	17994.7	16256	780.224	15.15	3.04e-06
			9185.73	23604.3	16792.7	547.206	31.22	0.0015297
			14550	13177.4	21834.8	904.317	31.84	0.00030304
			16401.3	10886.1	22242	1396.39	25.16	0.00066194
			9375.73	14593	25555.7	737.458	12.13	0.0019643
			10785.3	12514.2	26171.7	519.372	31.8	0.0020453
			14582.9	17314	17533.8	1013.23	10.82	8.33e-06
			13747.3	12656.1	22930.1	711.426	32.73	0.00059036
			13825.2	16956.4	18432.8	591.224	28.94	3.18e-05
			10827.9	17777	20604.1	376.239	31.69	0.00051601
45046.7	31382	37800.9	16925.9	15187.1	17089.2	746.119	20.5	0.0016887
			13122.5	15621.9	20453.7	503.243	14.01	0.00014839
			11683.2	9870.42	27639.1	379.104	6.04	0.0032444
			17697.9	13377	17990.8	625.323	18.13	4.78e-05
			10480.9	13574.3	24898.1	474.217	19.91	0.0015027
			12461	16407	20031.3	667.327	17.1	0.00017361
			7661.55	14549.3	26597.6	338.197	15.52	0.0033847
			9025.26	21723.6	18046.6	928.141	18.48	0.0013362
			14861.3	8295.75	25581.8	838.383	18.28	0.0025794
			12156.9	12344.8	24113.9	1485.54	13.99	0.0012267
			16346	13766.3	18260.8	542.219	31.7	2.81e-05
			16770.9	16483.1	15097	453.119	14.98	8.56e-07
			9742.49	14613.3	23837.2	328.214	14.42	0.0013905
			9644.59	16951.8	21573.9	366.166	11.41	0.00097842
			10966.6	15066.5	22121.2	694.314	21.17	0.00065584
3940.44	4304.49	7033.25	17581.5	16262.7	14269.3	572.04	11.7	0.0034626
			16647.4	17514.8	13930.6	547.329	14.72	1.49e-05
			17158.2	14635.1	16279	1447.51	5.45	3.44e-06
			19857.3	13914.4	14207.1	560.229	34.34	0.00011343
			14087.9	16440.2	17448.8	358.224	16.38	1.09e-05
			13858.6	9733.06	24374	530.226	16.56	0.0016038
			9016.78	12988.9	25919.1	418.227	21.54	0.0025422
			12100.1	16212.9	19611.3	315.192	6.52	0.00018469
			9991.83	16642.9	21271.9	956.203	20.4	0.00079932
			10058.2	12115.6	25703.1	497.376	34.55	0.0022905
			11876.7	16198.6	19777.4	476.232	17.98	0.00022204
			13811.3	18498.3	15540.6	764.094	16.71	3.3e-05
			8437.9	14823.9	24561.1	326.198	12.79	0.0022177
			15570.8	15473.5	16770.7	833.42	15.56	3.71e-07
			11681.7	16792.3	19328	779.238	15.34	0.00022453
			12295.2	13557.3	21918.1	601.357	5.48	0.00050697
			20089.3	11570.9	16056.8	293.071	6.39	0.00028784
			11338.4	13509.6	22783.6	517.358	38.6	0.00082022
			15879.2	16423.9	15307.9	623.178	10.65	1.4e-07
			10716.8	14398.1	22484.7	315.033	23.71	0.00081685
56973.1	48509.5	65882.6	18760	11836.1	16965.9	1104.15	21.72	0.0014471
			13140.3	10654.4	23767	793.521	16.06	0.0012608
			14700.7	15773.4	17072.7	585.269	17.66	2.6e-06
			14353.6	17569.2	15514.2	781.397	39.34	8.5e-06
			11229.7	13435.2	22766.9	1698.77	6.49	0.000851
			11610.6	11259.4	24506.2	446.221	18.39	0.0017885
			10317.1	18114.7	18687.2	699.186	5.23	0.00049456
			12736.9	12222.2	21988.9	719.448	16.01	0.00065526
			17853.7	12023	16866.2	438.117	8.38	0.00011438
			8432.32	15635.5	22494.1	343.179	15.61	0.0017075
			18414.1	13496.6	14619	522.324	36.47	4.84e-05
			12306.5	18139.7	15998.7	875.233	6.12	8.97e-05
34047.2	27436.8	33143.1	15739	13365.5	17316.2	932.219	22.18	0.0021703
			9866.82	13129.2	23325.5	392.234	13.01	0.001408
			10832.9	10903.7	24558.8	602.291	34.6	0.0022708
			8900.87	11597.2	25754.8	500.185	31	0.0030164
			19331.6	13895.5	13016.5	498.229	36.94	0.00013507
			11499.8	14134.8	20477	991.245	6.07	0.00037716
			7562.92	17135.2	21394.8	402.24	16.66	0.0021361
			9280.03	14889.1	21855.5	1543	15.34	0.0011582
	1333.54		18032	15916.5	12057.2	548.266	31.06	0.0031078
			12277.4	19424.2	14273.2	853.159	6.21	0.00017805
			13661.4	12475.5	19800	502.365	36.72	0.00022176
			20940.4	9566.76	15369.3	971.166	21.65	0.00087899
			10373.1	15337.5	20151.7	1224.22	15.32	0.00052513
			9738.23	11507.7	24565.4	856.165	21.38	0.0022742
			12027.9	15061.4	18677.3	326.198	14.55	0.00013471
			15846.5	16317.2	13504.1	804.302	13.22	8.03e-06
			9576.24	17718	18282.3	732.467	11.38	0.00064678
			13067	12876.3	19589.9	426.275	27.66	0.00021744
			14341.9	11658.8	19412	633.323	20.08	0.00023663
			12714.1	7484.3	25090.4	739.108	19.8	0.0033347
			15178.2	11757.1	18308.1	1275.19	25.11	0.00013692
			9268.7	12522.3	23452.1	450.07	9.84	0.0017934
			9708.95	10311	25221.7	278.212	14.94	0.003226
			11733.4	10145.7	23345.9	588.413	29.91	0.0016643
			13541.6	17442.9	14045.5	795.157	27.04	2.72e-05
			22111.3	13866.5	8812.15	890.266	30.81	0.0014691
			19065.2	14933.9	10551.3	799.142	22.08	0.00036189
			11941.8	10944.4	21649.6	312.218	20.15	0.00095876
			13074	14001.2	17443.1	850.308	34.24	3.78e-05
			14912.8	10249.8	19081.9	1319.17	23.6	0.00042512
			8704.95	14376.8	21157.4	328.213	15.23	0.0012855
			14186.6	15627.1	14425.2	420.026	10.65	6.45e-07
			12342.2	16197.5	15694.9	803.302	5.52	3.19e-05
			10359.3	14296.3	19573.2	606.405	36.65	0.00046492
			11014.6	12051.8	21142	354.228	14.68	0.00080824
			9259.25	15426.5	19488.2	669.258	9.91	0.00076637
			20494.5	10741.7	12927.1	628.285	28.24	0.0006024
			16894.6	13239.3	14021.9	422.209	23.07	2.03e-05
			15779	17380.2	10943.5	820.933	22.55	0.00018019
			6820.03	15491.7	21685.4	294.207	16.62	0.0027257
			18332.8	9949.29	15657.7	848.067	19.36	0.0004287
414364	330290	445822	12533.1		16711.9	251.078	1.65	0.0028732
			16930.7	11705.7	15128	853.116	21.24	7.63e-05
			7910.56	13126.1	22673	401.112	9.54	0.0021886
			23267.4	7770.6	12457.6	218.065	6.23	0.0025627
			11878.2	10784.3	20670.9	328.213	13.78	0.00078571
			12875.1	15374.1	15056.3	476.232	9.94	6.67e-06
			7214.44	12751.1	23288.5	1511.02	13.42	0.0029358
			10687.8	16949	15352.4	852.135	23.76	0.00017722
			9828.22	10558	22507.2	961.287	10.81	0.0019681
			9854.32	11180.1	21850.1	296.223	15.19	0.0014878
			7310.81	12605	22938.1	340.213	14.94	0.0027646
			8208.59	13478.6	21140.6	987.321	8.21	0.0015686
			8456.48	10953.6	23361.2	725.541	39.75	0.0026216
			8959.5	21520.5	12218.9	262.181	10.89	0.0014465
			7234.12	18863.8	16590.9	331.082	15.13	0.0018317
			10143.3	8914.14	23623.7	791.505	19.44	0.0029402
			6280.83	15785.5	20542.1	1497.04	13.66	0.003
			6429.18	13595.1	22409.2	642.353	17.42	0.0033006
			18846	13779.8	9803.1	961.514	15.15	0.00050435
			9865.34	14780.7	17778.4	865.446	15.65	0.00036721
			10800.7	12754.6	18864.8	784.13	26.39	0.00036236
			20067	10962.1	11349.1	693.082	21.13	0.00074447
			13283.3	10514.4	18530.2	893.479	18.75	0.00033638
			15950.8	9884.46	16468	298.166	12.97	0.00030057
			10334.2	8589.26	23184.4	296.223	14.56	0.0027824
			8297.36	12973.1	20742.8	447.206	19.09	0.0014562
			10967.1	9032.49	21984.5	667.344	7.1	0.0018746
			15987.6	16325.1	9653.89	803.171	20.54	0.00034121
			9801.58	13313.9	18766	767.005	18.55	0.00050546
			12463.9	13165.5	16225.3	783.378	40.87	2.85e-05
			13610.6	10544.4	17650.4	239.093	15.19	0.00023204
			9107.55	12443	20230.6	470.266	18.84	0.001039
			9344.4	12642	19711.7	699.466	14.89	0.0008306
			10095.2	14492.9	17039	936.484	16.33	0.00025033
			9607.13	12277.7	19612	512.236	18.82	0.00077054
			10117.5	13108.7	17987.8	203.108	12.55	0.00034422
			8126.47	10643.8	22413.5	746.457	26.65	0.0025588
			8274.01	15064.2	17811.9	489.286	19.79	0.00089177
			9367.4	10859	20897	729.436	33.65	0.0014488
			21473	8570.87	11076.6	240.106	6.48	0.0018593
			9733.3	13350.6	17977.9	379.24	26.22	0.00041184
			9950.61	13312.9	17720.4	520.243	27.7	0.00033796
			15985.6	10790.4	14174.2	655.281	25.36	9.49e-05
			10068.6	12603.2	18040.8	816.156	23.74	0.00037982
			14132.8	5980.3	20537.3	697.487	16.71	0.0032125
			10698.7	9167.72	20759.9	892.492	18.8	0.0015218
			15741.1	12198.9	12619.4	606.224	32.1	2.85e-05
			7437.76	20793	12301.8	667.317	21.84	0.0020326
			9903.26	13052.6	17515.4	487.248	16.57	0.0003276
			9596.81	11714.6	19123	815.309	7.36	0.00074277
			11287.5	12464.9	16658.1	371.247	18.13	0.00010986
			14278.8	17126.9	8945.21	738.111	25.1	0.00051186
			12870.5	13803.7	13507.8	645.322	17.61	1.49e-07
			12452.6	10905.9	16809.3	1350.39	22.31	0.00014894
			10033.1	12210.6	17862.8	734.309	27.76	0.00038438
			14426.8	12959.4	12683.4	945.519	16.42	1.98e-06
			10562	15675.6	13827.3	751.201	20.73	9.57e-05
			12437.8	15711.8	11887	983.254	18.65	3.78e-05
			7539.96	11437.6	20979.1	519.372	32.01	0.002154
			10967.7	11471	17507.2	339.157	4.73	0.00028095
			10731	10793.7	18380.5	364.24	29.21	0.0005541
			9710.56	11711.7	18441.2	700.264	9.88	0.00058352
			13007.4	10121.5	16651.4	1355.56	4.97	0.00020603
			9081.81	12277	18365.7	327.051	21.11	0.00067609
			6585.3	15852.9	17260.7	558.144	26.65	0.0019527
			11181.2	11374.2	17137	312.182	11.96	0.00022895
			12301.8	9800.45	17535.4	479.029	25.67	0.00037465
			21346.5	7453.36	10619.1	614.096	11.16	0.0025496
			8143.6	11209.9	20015.9	556.329	19.19	0.0015623
			10936.2	10991.4	17425.7	623.501	37.97	0.00033359
			13610.3	10385.6	15316.8	581.245	27.18	9.13e-05
			13936.3	11344	14027.3	234.114	5.3	1.5e-05
67883.1	70641.8	64897.4	11916	11949	15353	959.131	22.29	4.63e-05
			11118	9175.61	18855.7	533.352	32.45	0.00088621
			14522.8	5828.14	18713.9	398.193	27.85	0.0028899
			11547.2	13658.7	13468.3	296.151	13.5	5.75e-06
			15164.5	13382.4	10059.9	435.084	26.78	0.00011033
			6665.08	14850	17070.5	732.373	16.1	0.0017139
			9855.04	15108	13595.8	757.38	39.34	0.00013267
			7138.3	13331.7	17874.7	318.933	25.12	0.0014256
			11588.6	10963.4	15785.1	664.353	35.96	0.00010301
			7639.89	11994.6	18556.7	302.197	12.64	0.0013092
			10966	8617.12	18560.5	432.165	7.95	0.0010099
			14546.8	10520.2	13050.1	536.221	32.16	4.73e-05
			13143.3	9030.92	15762.3	749.308	34.6	0.00030423
			6456.07	14154.2	17321.2	655.422	35.88	0.0018639
			14435.7	12306.8	11063.1	975.53	16.9	2.34e-05
			11801.9	8765.26	17238.4	741.111	17.4	0.00058845
			10140.2	11633.3	16001.4	327.051	13.34	0.00018064
			8213.5	17754.4	11765	1042.76	9.29	0.00087377
			9328.9	12947.9	15427.4	634.304	0.75	0.00021499
			7632.03	11279.9	18784.8	448.26	27.5	0.0014417
			12662.2	11243.5	13745.6	546.391	37.4	7.95e-06
			9048.64	9869.88	18637.3	324.182	13.32	0.0011769
			11504	11465.4	14584.7	850.27	30.97	2.91e-05
			11969.9	9973.41	15581.3	729.108	25.05	0.00014908
			13496.4	8470.85	15435.3	1024.15	39.46	0.00041599
			8337.95	10128	18879.2	333.228	12.94	0.0013901
			7742.21	11867.3	17669.5	727.498	13.58	0.0010472
			9004.42	9327.36	18946.4	782.252	12.19	0.0015202
			9118.98	8421.8	19711.5	333.218	22.83	0.0021029
			11981.3	11310.6	13858.3	792.253	15.05	9.59e-06
			13519.9	8989.41	14575.2	1154.39	22.34	0.00022152
			20478.7	6378.48	10072.9	705.293	35.11	0.0031746
			7336.91	9724.18	19856.8	570.383	37.23	0.0023533
			10732.1	12250.2	13904.6	313.072	13.55	2.02e-05
			12383.7	7978.12	16522.1	312.218	18.34	0.00070145
			8711.95	8097.92	19973.2	370.055	7.41	0.0026072
23170.3	19951.4	22008.6	13683.1	12508.6	10491.8	591.221	0.38	0.0029559
			13314.7	8818.91	14519.8	669.26	15.9	0.00024032
			8413.47	13060.2	15146.4	1002.15	20.27	0.00038045
			10150.1	11655.1	14747.5	490.248	32.87	8.24e-05
			7188.01	12223.4	17109.3	378.219	33.57	0.001193
			9127.36	11253	16071.6	446.222	18.12	0.00034841
			5972.65	19747.2	10634.2	992.955	9.56	0.0031099
			9524.5	9674.55	17084.6	353.146	0.85	0.00070989
			8342.56	10277.8	17590	521.371	38.48	0.00097169
			12416.3	8923.46	14870	609.453	39.76	0.00022564
			6618.87	13886	15656.1	841.478	7.02	0.0013484
			7309.3	10753.1	17902.3	1344.86	13.91	0.0014218
			13923.8	8400.96	13416	669.26	16.13	0.0002861
			13933.3	8020.54	13748.7	669.26	15.66	0.00040993
			8234.52	9994.16	17439.6	450.236	27.74	0.0010251
			12336.3	11446.5	11869.5	707.394	32.16	1.78e-07
			11338.8	11625.3	12660.6	246.125	9.08	9.92e-07
			10854.4	9869.05	14880	891.692	11.48	0.00013784
			8330.27	10702	16497.3	512.236	18.58	0.0006518
			7324.56	11613	16511.9	612.343	16.86	0.00098584
			10848.6	10994.4	13571.8	312.182	14.44	2.02e-05
			8822.59	11441.3	14957.2	1179.62	37.32	0.00025223
			14285	11993.1	8837.6	794.993	19.92	0.00018278
			12787.7	9331.42	12990.7	853.116	21.1	7.13e-05
			7776.26	13587.5	13732.2	715.178	16.91	0.00045347
			8897.89	10030.3	16087.7	422.128	12.59	0.0005175
			9730.8	15363.4	9833.02	566.316	17.44	0.00030244
			11594.4	11080.5	12244.5	487.043	25.68	5.51e-07
			6732.11	12136	16045.2	336.158	11.91	0.0012134
			8075.94	15114.7	11720.3	494.181	24.57	0.00043654
			8610.97	10971.5	15297.9	402.213	7.62	0.00034994
			8093.16	13466.2	13268.3	1062.51	22.2	0.00031359
			13933.9	7608.36	13208	644.105	25.49	0.00049824
			10723.8	6252.51	17642.9	441.333	26.66	0.0020484
			12711	8550.93	13335.7	612.395	39.17	0.00017838
			10074.2	9301.05	15200.4	699.077	17.92	0.00029259
			9506.89	9827.65	15233.4	261.171	7.43	0.00030513
			12275.5	8468.57	13823.4	492.279	34.35	0.00021139
			7189.19	14143.8	13156.9	1006.42	16.69	0.0006873
			12167.5	8083.32	14194.7	1051.4	4.48	0.00032549
			8341	6934.81	19049.7	726.465	20.52	0.0029521
			9066.21	8122.13	17091.4	506.291	29.22	0.0012224
			7147.85	11567.4	15546.9	494.224	16.01	0.00085843
			11095.6	9763.43	13337.9	745.027	15.06	4.17e-05
			8779.63	10527.9	14881.4	483.396	38.49	0.0002832
			9946.28	9462.79	14767	1402.88	6.11	0.00022806
			8058.32	9148.15	16969.6	848.526	11.06	0.0011723
			8406.29	9154.02	16567.9	749.494	13.63	0.00094623
			10109.7	6501.72	17463.1	712.45	19.35	0.0018728
			16466.2	7635.03	9969.11	982.328	34.96	0.00097161
			13052.3	12521.6	8490.71	793.968	21.12	0.00016231
			6054.78	9603.71	18394.1	716.42	13.1	0.0027006
			7725.88	8330.72	17993.4	857.499	3.38	0.0020848
			7909.34	10314	15773.3	478.23	17.48	0.00066055
			8817.24	9893.55	15160.7	612.322	23.19	0.00037588
			15134.1	8918.58	9797.71	832.334	15.89	0.00036749
			13375.6	8263.58	12172.1	933.307	29.07	0.000209
			11169.2	10181.6	12438.4	695.275	1.86	7.85e-06
			11905.2	13012.7	8843.43	848.375	16.94	9.54e-05
			6133.03	11408.3	16199.9	530.361	40.02	0.0016606
			9302.99	11013.1	13360.7	627.247	11.47	6.89e-05
			9011.19	9235.51	15426.4	1268.55	7.29	0.00051017
			11492.5	9686.23	12358.9	1429.29	19.14	1.73e-05
			8943.99	9656.33	14917.1	465.385	40.46	0.00034532
			11456.4	12178.5	9859.97	284.187	10.65	1.03e-05
			8191.14	9181.7	16094.1	463.31	31.96	0.00085412
			8278.63	18881.1	6284.86	172.868	0.41	0.0033264
			14681.7	7281.81	11471.6	393.255	33.11	0.00062908
			8764.03	8272.65	16350.8	544.162	15.89	0.001047
			11923.2	9429.04	11978.9	371.056	6.31	2.37e-05
			9292.25	5943.45	18089.6	840.38	18.28	0.0027542
			17690	7633.01	7937.56	715.065	21.12	0.0022556
			7959.27	8691.89	16603.7	375.026	11.34	0.0012472
			9658.82	11556.8	12021.4	1101.33	23.45	1.33e-05
			12556.1	10011.8	10562.1	1030.2	25.71	1.54e-05
			10486.4	7285.4	15352.4	229.145	12.42	0.00077623
			11297.8	15912	5871.47	1160.72	19.6	0.0017922
			8092.58	11516.5	13466.6	268.192	17.76	0.00022881
			12082.1	9697.62	11229.3	351.265	19.84	1.15e-05
			9432.92	10997.5	12548.3	579.309	7.7	2.88e-05
			11422.1	7713.77	13774.6	722.159	25.56	0.0003474
			8317.33	9371.16	15188.5	556.329	27.86	0.00055158
			9194.41	9483.65	14184.2	319.213	8.4	0.00022592
			14284.8	13920.8	4628.61	559.016	26.48	0.0031831
			11211.4	8826.48	12790.9	804.303	37.21	7.54e-05
			8537.51	9258.47	14956.8	771.601	38.35	0.00047888
			12148.2	5745.74	14831.2	781.177	22.39	0.0016609
			8628.35	9671.07	14289.3	283.155	13.86	0.00028679
			8784.34	10723.4	13035.5	350.224	27.45	9.23e-05
			11189.3	10546.3	10750.1	1087.48	4.42	7.75e-08
			8032.25	8403.83	16042.7	531.409	40.99	0.0011494
			6462.19	10411.9	15531.5	663.422	12.68	0.001245
			11340.2	7928.97	13099.8	592.376	38.09	0.00022111
			9935.9	10179.6	12083.6	1837.71	7.74	1.07e-05
			7192.22	11523.1	13347.6	250.108	7.5	0.00045214
			7666.02	9127.39	15203.1	982.462	8.59	0.00076617
			5454.46	11899.1	14597.5	338.174	12.21	0.0018468
			7422.79	9409.38	15088.5	893.478	19.46	0.00076497
			8604.83	13295.1	10003.4	261.171	8.65	0.00014491
			7510.07	6987	17339.2	657.456	14.46	0.0026718
			8837.93	11723	11255.4	808.994	0.6	3.52e-05
			7156.17	9441.54	15191.5	470.23	14.03	0.00088703
			7236.84	10210.4	14281.3	677.438	13.92	0.00057508
			7251.1	11343.7	13070.2	1006.42	16.02	0.00038674
			8695.82	9519.13	13255.3	787.232	12.49	0.00015565
			8625.25	7662.3	15170.3	1050.89	4.5	0.00087902
			7966.63	6574.34	16794.3	1465.52	13.72	0.0022597
			5294.98	9390.69	16641.5	905.49	16.25	0.0027292
			10194.5	7201.54	13709.6	494.295	33.18	0.00047795
			6421.96	9751.53	14907	1165.47	8.6	0.0011257
			10904.4	5809.23	14171.7	312.218	18.12	0.001325
			9023.86	10923.1	10913.4	1164.39	4.71	1.06e-05
			7478.52	10054.8	13326.4	246.186	14.97	0.00033824
			9481.75	6591.37	14768.1	909.177	22.61	0.0010171
			8101.81	6070.84	16668	544.412	40.29	0.0024437
			7690.37	8816.19	14228.4	965.51	16.36	0.00056825
			5775.79	15833.9	8961.25	533.32	4.47	0.0020075
			10651.2	6160.63	13755.9	279.208	26.78	0.000964
			5235.56	8429.4	16902.6	613.306	22.29	0.0031623
			12353.5	6719.3	11478.9	835.449	20.4	0.00048753
			8983.13	9969.23	11595.3	684.729	7.55	2e-05
			7405.99	13044.9	10079.9	1036.66	13.7	0.00031384
			8735.44	9364.99	12402.9	315.073	7.24	8.24e-05
			9964.65	8271.56	12255.7	838.272	30.07	9.2e-05
			10313.6	8106.71	11932.3	411.197	17.4	8.63e-05
			10440.1	9133.91	10769.4	370.17	18.4	4.56e-06
			13534.7	6912.55	9886.54	637.307	30.97	0.00054915
			5330.39	13243.7	11655.1	743.749	14.75	0.0015761
			10846.2	7194.46	12183.9	803.103	22.14	0.00027394
			11586.5	7341.09	11240	844.175	14.82	0.00020692
			14588.9	10754.9	4804.38	822.965	21.12	0.0024628
			8237.66	8063.72	13824.7	782.506	15.05	0.00052214
			6367.29	8747.72	14955.6	816.448	28.53	0.0013077
			6508.6	8071.67	15430.2	261.171	7.16	0.0016165
			5432.8	11195.2	13365.4	304.228	27.07	0.0014502
13008.6	11493.9	12039.8	7926.95	8011.61	8206.16	875.128	10.17	0.00038693
10457.7	11973	9921.37	5896.01	5185.82	6060.22	999.08	26.41	0.0010049
217986	246203	179531	3957.1			924.733	40.97	0.00074613
99220.7	60706.1	102482			3584.58	1438.22	19.34	0.0016589

## Sheet: 2 Sec Metabolites
AREA Wt			AREA SCO2730/31 knockdown
Wt1	Wt2	Wt3	SCO2730/31 1	SCO2730/31 2	SCO2730/31 3	mz	RT (min)	q.value	Compound	Predicted mass	Charge		HAc acetic acid
			145729	126981	113547	191.035	32.1	1.8e-05	Tetrahydroxynaphthalene [M-H]-	191.035	1-
		15942.5	158648	192331	285880	227.165	26.49	0.0029902	2-Methylisoborneol [M+HAc-H]-	227.165	1-
45653.3	33966.4	28454.3				293.056	1.4	0.00018796	alpha-Actinorhodin [M-H]-	293.056	2-
			87332.6	141993	185387	392.27	31.87	0.00078258	Undecilprodigiosin [M-H]-	392.271	1-
			66175.2	119628	155109	428.247	31.88	0.0011535	Undecilprodigiosin [M+Cl]-	428.247	1-
8126.08	5449.35	9655.45	26702.2	21674.1	28090.2	609.102	28.9	0.0029189	alpha-Actinorhodin [M+Na-2H]-	609.101	1-
82620.3	92075.7	61733.3				629.093	33.67	0.00010341	ε-Actinorhodin [M-H2O-H]-	629.093	1-
54355.3	51905.8	74579.2				747.262	13.01	0.00010576	CDA [M-H]-	747.261	2-
597744	515930	755995	3.13556e+06	7.92253e+06	7.25976e+06	747.262	14.86	0.0021669	CDA [M-H]-	747.261	2-
31524.3	15293.3	30248.3				1891.31	25.1	0.0008963	3M gamma-Actinorhodin [M-H]-	1891.31	1-

## Sheet: 3 SCO2730-Tn5062
AREA Wt			AREA SCO2730::Tn5062
wt	wt	wt	SCO2730::Tn5062 1	SCO2730::Tn5062 2	SCO2730::Tn5062 3	mz	RT (min)	q.value
			2.17369e+07	2.21583e+07	3.17655e+07	609.521	35.56	0.00014705
			2.38416e+07	2.39258e+07	2.33704e+07	580.45	30.73	1.5118e-09
			7.06148e+06	9.10322e+06	1.15021e+07	865.141	31.69	0.00019119
			3.16069e+06	2.74133e+06	1.17679e+07	425.258	30.05	0.0099329
			6.86216e+06	4.96237e+06	5.2554e+06	645.089	19.83	6.4197e-05
			4.06726e+06	4.53163e+06	4.45355e+06	478.082	8.47	9.5789e-07
			3.26142e+06	4.33338e+06	4.32228e+06	823.131	28.47	4.4582e-05
			2.05305e+06	3.9989e+06	2.89945e+06	317.067	6.72	0.00053807
			2.71328e+06	3.11798e+06	2.96066e+06	426.232	22.7	2.0086e-06
			2.51179e+06	2.89455e+06	3.05045e+06	478.082	8.82	7.6904e-06
			3.00075e+06	2.59626e+06	1.92766e+06	339.049	8.91	0.00014091
			2.41942e+06	2.75726e+06	1.95612e+06	589.099	20.99	5.672e-05
			2.29723e+06	1.91577e+06	2.49583e+06	536.156	10.1	2.3066e-05
			1.98424e+06	2.06152e+06	2.20752e+06	665.185	11.13	7.5034e-07
			1.50617e+06	1.92269e+06	2.50327e+06	329.067	6.72	0.00022272
			1.63247e+06	1.90631e+06	2.00663e+06	390.255	22.7	9.8355e-06
			1.18838e+06	1.75281e+06	2.29027e+06	717.125	27.8	0.00050531
			2.96101e+06	1.22064e+06	878824	325.184	25.35	0.0042468
			439504	1.68379e+06	2.78512e+06	274.094	1.04	0.008341
			1.26548e+06	1.54956e+06	1.863e+06	207.067	7.56	8.5579e-05
			1.53046e+06	1.14603e+06	1.97223e+06	269.046	17.28	0.00027361
			1.54451e+06	1.12747e+06	1.89278e+06	1536.5	13.87	0.00023402
			1.38486e+06	1.4234e+06	1.72542e+06	725.439	35.55	1.6578e-05
			1.42532e+06	1.1544e+06	1.80717e+06	1535.5	13.87	0.00014564
			698733	1.449e+06	2.07393e+06	701.115	18.88	0.0022876
			2.58139e+06	1.10276e+06	521908	751.094	22.97	0.0066103
			525316	923410	2.69908e+06	616.306	23.29	0.0081535
			806664	2.54978e+06	759483	585.305	24.02	0.0066986
			1.08149e+06	1.17287e+06	1.45398e+06	773.332	2.45	3.9549e-05
			440989	806402	2.39871e+06	580.329	23.28	0.0086953
			1.00226e+06	1.30413e+06	1.26931e+06	806.104	16.82	2.9051e-05
			246826	1.20086e+06	2.00163e+06	485.279	26.08	0.010831
			1.01913e+06	1.0699e+06	1.16943e+06	291.135	7.06	2.0151e-06
			977593	818187	1.45034e+06	1220.05	35.56	0.000389
			800238	1.12292e+06	1.32151e+06	514.224	30.26	0.0002154
			785328	1.08385e+06	1.22378e+06	243.161	15.01	0.00014731
			753304	1.11901e+06	1.14052e+06	234.114	11.41	0.0001552
			758284	855242	1.36951e+06	621.522	35.32	0.00051311
			904170	1.05504e+06	947223	428.23	22.7	3.2983e-06
			772338	853799	1.25509e+06	549.083	23.09	0.00025958
			777992	886926	1.19821e+06	715.182	9.54	0.00014861
			738395	1.07915e+06	1.00293e+06	390.084	6.28	9.3397e-05
			649277	1.09394e+06	996989	447.135	17.46	0.00027745
			856192	881400	815333	534.141	9.26	2.1511e-07
			852700	691810	907005	1890.3	22.58	2.7218e-05
			495866	819306	1.04037e+06	645.431	35.92	0.00075379
			815164	842928	689769	718.3	25.46	9.7805e-06
			653900	846449	846451	277.12	6.42	3.2132e-05
			743171	788951	798996	317.201	9.08	1.9951e-07
			676846	652539	994716	602.291	21.63	0.00019796
			646255	872341	797943	702.295	1.91	3.6812e-05
			590265	905812	817359	256.119	5.11	0.00013462
			632167	628114	1.02081e+06	233.101	8.02	0.00038435
			593297	553070	1.13104e+06	565.078	18.92	0.0011943
			577504	756092	911082	245.176	16.33	0.00015149
			612320	804828	817600	773.257	7.72	4.386e-05
			601930	759531	839539	319.13	7.15	5.3097e-05
			689566	865567	641859	462.087	9.93	4.3119e-05
			721414	960520	470036	881.136	29.56	0.00066205
			424859	844970	882011	371.078	8.38	0.00092067
			796727	675335	599484	534.142	9.59	2.9564e-05
			749395	561012	723654	572.133	10.1	3.9744e-05
			141564	850025	1.03651e+06	719.116	15.17	0.010547
			671222	524992	780563	327.088	7.78	9.4299e-05
			599353	643491	732175	479.12	6.82	8.4008e-06
			442345	709539	790481	189.088	5.77	0.00038849
			802154	522990	575077	564.26	29.95	0.00016192
			675069	850003	364616	576.119	10.47	0.0011507
			600897	711133	570862	289.096	4.47	1.3801e-05
			474205	724744	644186	256.119	4.64	0.00012606
			906150	525324	383443	953.214	8.69	0.0013459
			628760	476823	709009	614.129	32.91	9.8262e-05
			592661	625146	541780	417.211	29.74	2.2432e-06
			353171	545389	848346	633.125	17.41	0.0012692
			652101	574761	506569	479.12	6.22	1.8454e-05
			465945	658953	596055	715.182	11.16	6.1898e-05
			608491	562711	496004	635.329	9.09	8.5564e-06
			422487	475135	764110	657.498	35.31	0.00052223
			327081	645355	658609	739.248	14.53	0.00084489
			498093	573842	535832	773.257	7.26	2.0892e-06
			325835	569774	684853	681.408	35.92	0.00079235
			322113	404050	854153	345.098	10.71	0.0024142
			545962	412742	615758	596.287	30.29	0.00010127
			483047	430804	660236	269.046	15.24	0.00014981
			420027	430254	719107	277.073	6.53	0.00051154
			591865	509449	446951	687.172	9.89	2.7531e-05
			418750	520400	607910	534.141	12.53	7.5183e-05
			276870	247671	1.01595e+06	395.164	28.36	0.0094983
			195273	344067	1.00067e+06	618.305	23.29	0.008097
			470828	440014	622847	737.53	36.57	8.0284e-05
			524259	474506	530811	415.065	10.96	1.1911e-06
			385022	522790	612663	243.161	16.44	0.00016491
			300114	239340	953953	645.389	31.19	0.0074322
			395359	482912	609815	462.087	8.41	0.00013016
			462091	443333	571213	554.166	11.47	2.6403e-05
			405333	374529	696554	273.041	12.45	0.00069941
			474712	516251	460923	414.135	4.6	1.0553e-06
			215176	325383	908023	254.103	7.02	0.0064992
			425030	388583	627616	566.314	21.63	0.00025699
			382718	452409	599690	253.171	20.29	0.00015758
			557376	555971	317709	331.119	9.95	0.00044685
			303229	514799	609385	777.436	35.92	0.00065802
			491954	373903	558118	632.264	30.19	0.00010077
			489709	468276	464516	548.266	30.12	6.189e-08
			623605	252483	545160	273.077	11.84	0.0015345
			430430	529225	450577	271.061	10.28	1.1142e-05
			375950	354603	668874	742.29	20.11	0.00081252
			582947	519681	270228	534.141	11.98	0.00096004
			368080	427100	577612	259.155	9.48	0.0001669
			532208	608980	229273	650.324	22.14	0.0019221
			313947	531975	521408	661.283	5.11	0.00034636
			455218	385052	521741	191.035	32.11	3.6101e-05
			308806	586732	464281	471.21	6.47	0.00047424
			616193	362627	379171	755.322	24.43	0.00044702
			407766	450620	493876	570.162	8.63	6.5803e-06
			436763	443849	469519	461.11	7.64	1.9181e-07
			276863	472047	596139	409.223	8.52	0.00084366
			439421	457087	446462	750.114	17.28	1.4674e-08
			351613	478598	505635	505.093	30.86	8.4612e-05
			414021	443053	477460	613.229	11.12	2.1579e-06
			375058	406011	544748	289.072	12.79	0.000101
			332180	452861	528226	870.066	16.01	0.0001649
			246536	478764	577442	373.093	9.45	0.0012113
			346958	480775	469229	859.152	28.1	6.4982e-05
			268233	469237	546018	775.438	35.93	0.00071243
			552191	360544	367065	323.187	17.45	0.00022657
			393866	224457	659965	383.128	6.53	0.0022835
			337271	393675	539226	505.093	32.62	0.00019235
			386355	371488	512091	565.078	18.77	6.8469e-05
			423086	344616	501677	285.041	15.77	7.6989e-05
			464173	332198	471051	756.245	15.06	8.6801e-05
			419799	291134	554507	1542.52	14.2	0.00047707
			339875	282175	642071	297.153	22.85	0.0014462
			518465	432262	310187	491.066	9	0.00023006
			575962	464321	205906	517.078	18.53	0.0020798
			346099	425230	462315	567.257	10.02	3.2624e-05
			380868	621338	229601	521.088	22.07	0.0018327
			317152	437988	476367	243.16	14.84	0.00011689
			348561	328611	551951	788.184	11.63	0.00038919
			384938	333647	489329	419.098	9.45	8.9773e-05
			411090	436647	357817	267.103	10.25	8.1728e-06
			224989	340741	630182	336.076	0.93	0.0022046
			454314	391695	338736	360.146	6.34	3.2072e-05
			217562	178601	788111	383.231	29.4	0.0095727
			488977	342826	351261	555.151	8.16	0.00011046
			372966	432930	376954	304.084	7.46	4.152e-06
			309601	406715	462714	297.171	15.42	0.00010148
			382103	394764	385346	203.035	11.52	7.866e-09
			319502	386813	451407	570.161	11.16	5.7354e-05
			143873	444106	551660	373.094	7.85	0.0042841
			448428	337029	342636	953.215	8.9	5.0513e-05
			224652	304912	589482	389.088	11.01	0.0020337
			298448	313675	498239	695.222	13.95	0.00038648
			333799	230554	537659	2067.36	14.13	0.0011928
			230343	401223	470010	683.406	35.92	0.00071441
			271081	360893	460319	505.093	25.9	0.0002514
			293376	284708	508479	521.088	32.94	0.00065395
			287228	324534	474120	867.156	32.98	0.00027253
			276386	331867	476651	731.243	9.7	0.00031921
			190705	283925	607685	315.051	10.29	0.0033209
			398471	369570	314190	635.456	9.09	1.5553e-05
			280615	443207	357074	414.12	8.22	0.00015294
			210662	437949	431525	259.13	1.24	0.00097674
			385774	372021	317533	307.119	9.34	8.5351e-06
			378143	305475	390557	749.495	18.89	2.1677e-05
			347930	325464	385472	1259.19	24.32	4.3085e-06
			289009	351000	417552	401.139	4.37	7.1737e-05
			300150	348601	406350	855.157	27.87	3.5956e-05
			299525	299607	454408	549.083	23.45	0.00022915
			491563	341238	217298	517.078	18.68	0.0010016
			475067	346300	223359	605.093	18.68	0.00078419
			270589	382789	377100	263.141	3.37	8.4647e-05
			285355	340597	404489	298.109	10.43	5.9586e-05
			337079	361433	331646	414.134	5.81	3.9764e-07
			229976	374812	424486	268.083	4.27	0.0004537
			430682	239173	352516	317.619	9.07	0.00036104
			453152	324514	240598	297.171	16.18	0.00046488
			286933	321095	405578	365.118	10.11	6.5649e-05
			250654	289055	471891	268.083	3.28	0.00062023
			303101	427886	273591	1108.18	19.7	0.00018737
			348436	508845	144471	303.049	4.27	0.003386
			171908	418808	410198	361.057	10.58	0.0017039
			358183	319660	322510	423.076	9.69	1.4371e-06
			436915	390545	172109	605.094	18.51	0.0017176
			447091	412071	137160	796.156	8.48	0.0034004
			249723	333233	411684	806.282	10.12	0.00020683
			260106	328986	399950	554.167	12.7	0.00012387
			271749	308411	394420	751.188	8.68	8.4187e-05
			187747	319807	462473	472.125	9.19	0.0013381
			288577	287137	388379	766.252	15.07	6.7917e-05
			320131	359805	274053	1149.21	15.84	2.429e-05
			336069	326323	291266	414.134	4.97	2.6206e-06
			292208	303084	353601	431.099	12.14	8.6068e-06
			264623	298187	377304	253.544	20.29	7.0859e-05
			381866	336274	215817	341.197	12.47	0.00035445
			329880	290561	312936	635.928	9.09	1.3903e-06
			378357	308267	241093	273.097	8.69	0.00014536
			333980	330727	258594	665.181	13.92	2.9106e-05
			234291	315483	368521	243.16	15.81	0.00015124
			388739	314202	209186	491.067	8.7	0.00042667
			243097	292093	375017	520.147	5.5	0.0001334
			197877	334167	377433	669.125	27.79	0.00054228
			276030	166225	465570	709.447	35.56	0.0020391
			180126	342791	384648	699.1	24.24	0.0009205
			185844	308118	406870	647.43	35.92	0.00088439
			361357	299309	239140	596.446	28.94	0.00010731
			226235	324217	343619	243.16	15.31	0.00013907
			258001	390730	238275	383.129	7.34	0.00030071
			292197	263140	329442	295.083	6.53	1.2082e-05
			158453	134576	590432	427.258	30.07	0.0099717
			401463	341018	139569	311.114	7.88	0.0023382
			299849	287114	294817	623.192	10.25	2.1467e-08
			176908	360714	339508	317.289	9.08	0.00082562
			276812	326297	272306	574.132	10.1	8.409e-06
			251634	237805	380693	913.126	27.58	0.00027329
			147356	264432	457064	783.142	6.71	0.0026179
			406757	253632	205908	311.186	17.56	0.00069545
			264758	255107	338247	740.255	13.19	4.1709e-05
			359076	290128	206304	297.171	16.35	0.00029313
			389315	272886	190667	627.078	22.16	0.00067295
			362835	266219	223113	975.196	9.09	0.00020953
			266400	255298	329718	1547.5	14.17	2.72e-05
			336184	272367	242840	514.26	36.93	5.0905e-05
			253904	308632	287161	212.057	1.73	7.2506e-06
			264617	247048	335028	244.131	1.77	4.7184e-05
			363845	176789	304616	291.088	7.36	0.00072681
			148504	357558	337015	738.256	14.88	0.0015516
			152386	262591	426039	389.088	10.72	0.0019881
			235883	312100	286559	699.186	12.31	2.8537e-05
			237500	232250	363273	604.289	21.63	0.00026461
			267398	335045	225882	325.07	14.36	9.5277e-05
			222413	260279	343290	435.094	8.24	0.00014129
			201996	277198	340338	297.575	15.42	0.00023949
			378749	226532	209790	323.186	17.9	0.00058931
			305374	262964	235104	550.136	11.49	2.158e-05
			363028	228604	205434	260.093	7.55	0.00046484
			294498	329621	172804	714.126	31.04	0.00055033
			265501	232304	297820	665.182	13.65	1.7315e-05
			260087	282736	251980	505.093	28.18	1.101e-06
			331333	271121	192152	339.182	11.11	0.00027832
			106595	367669	320045	403.067	9.02	0.0036564
			333269	274725	184880	341.197	11.37	0.00036517
			231348	295857	264413	254.975	9.36	1.6686e-05
			206711	244542	337209	849.204	31.48	0.00021889
			207388	188231	388317	417.131	6.66	0.0011522
			201432	307035	274684	302.125	4.74	0.00012476
			104072	372191	306116	419.098	7.25	0.0037858
			242248	327369	206412	583.183	11.07	0.0001775
			236397	159548	377720	2067.03	14.13	0.0012391
			279964	219899	273526	560.23	27.93	2.1477e-05
			226809	253478	290523	509.17	7.65	1.7437e-05
			353363	266528	143842	367.083	15.14	0.0013442
			178078	315482	268566	580.292	35.65	0.00034042
			285236	206441	269607	1068.58	31.43	5.4614e-05
			320487	185832	254933	537.12	18.94	0.00027614
			227343	197444	336365	565.078	17.94	0.00032551
			259751	253581	242935	917.157	17.93	1.1989e-07
			230453	257593	262314	973.106	16.82	1.9686e-06
			176213	236943	334967	455.066	6.87	0.00049071
			250689	301454	195451	518.255	36.98	0.00012696
			198147	262077	284744	245.176	15.48	7.6673e-05
			244267	232546	266257	779.379	35.56	1.8787e-06
			227296	234724	278120	537.208	5.45	1.1261e-05
			201324	245381	293355	462.087	8.64	7.7809e-05
			179682	265626	287711	307.12	11.31	0.00019963
			167093	188446	372150	417.131	6.33	0.0015403
			220889	183992	319738	760.189	12.09	0.00033661
			200199	334955	188169	1131.24	12.93	0.00056844
			278024	190633	253824	617.094	18.62	8.6999e-05
			201102	217919	302688	570.162	9.34	0.00014397
			222786	237546	261249	766.109	16.39	3.4013e-06
			163848	209501	345052	389.088	9.31	0.00089896
			174643	271012	272656	264.035	7.23	0.0002075
			283569	131953	302069	500.245	32.17	0.0012977
			158020	223061	333168	565.078	21.76	0.00079058
			207424	214149	287470	659.141	11.21	7.6346e-05
			298002	236729	172168	297.171	15.89	0.00028229
			145905	298551	260760	278.104	8.73	0.00074481
			196354	220777	285879	245.028	11.81	8.9553e-05
			214308	278711	209157	444.077	11.48	4.8759e-05
			179653	235061	281903	969.152	31.25	0.00014559
			132624	312130	249187	523.14	8.6	0.0011952
			315960	311184	62985.3	796.156	8.85	0.0074485
			157046	209108	323400	586.258	29.25	0.00075485
			77617.1	293528	316535	316.05	1.59	0.0052471
			203102	207250	274862	597.162	8.34	6.1458e-05
			330759	215386	136929	461.11	7.18	0.0012817
			196178	191621	292541	675.193	9.16	0.00021416
			131998	251942	296096	571.289	23.11	0.0010579
			200622	279854	198030	403.127	8.61	0.00010707
			214533	168281	294492	455.099	11.81	0.0003172
			194596	223043	259118	483.107	7.73	2.9452e-05
			165313	145771	363970	907.152	31.65	0.0024008
			207008	199388	265770	683.454	35.55	4.4782e-05
			134314	220035	317775	390.083	5.04	0.0011714
			230358	225851	215807	584.177	9.73	1.1365e-07
			292565	242680	136596	611.156	10.26	0.00085599
			223405	224466	221787	681.152	11.14	1.3074e-10
			199684	134044	332063	737.478	37.8	0.0014655
			211518	236470	217542	766.109	16.17	1.0005e-06
			197337	215863	248412	584.177	10.18	1.3786e-05
			135020	222333	300973	329.031	12.81	0.0009436
			280524	229755	147994	339.182	14.06	0.00047829
			193799	218912	244766	883.152	27.85	1.3769e-05
			227958	154489	274313	866.303	34.98	0.00033657
			192074	215186	249181	283.025	12.27	2.1117e-05
			194408	264661	196036	260.094	4.54	7.1829e-05
			187184	271646	195656	462.209	22.7	0.00011863
			117841	253175	280227	291.146	4.36	0.0014055
			272654	220371	157266	339.182	11.69	0.00028623
			169495	223672	253862	343.213	16.17	0.00010386
			206398	196643	242335	415.065	10.59	1.1442e-05
			207505	221749	215498	434.092	8.47	1.1208e-07
			194058	194480	254749	1106.17	17.33	4.6882e-05
			249584	191187	202060	945.152	20.2	2.9608e-05
			94781	238181	307503	505.093	24.03	0.0029571
			189168	221280	229216	500.118	7.17	8.145e-06
			159564	186402	290716	259.155	10.9	0.00049101
			180341	223582	229634	321.146	6.85	2.1054e-05
			202389	132325	298651	641.167	16.01	0.0010029
			163455	186286	283347	252.088	6.66	0.00037911
			176868	211275	244606	327.088	8.54	4.5649e-05
			195494	185180	250492	739.392	35.55	4.9341e-05
			289032	223374	116810	867.121	28.58	0.0013928
			144953	212926	266579	345.099	7.85	0.00040079
			282810	205725	135729	629.13	13.28	0.00072092
			228495	129373	265194	647.14	12.83	0.00073764
			196666	217019	208623	505.157	6.84	5.2621e-07
			241013	133247	246192	447.093	10.02	0.00056226
			324397	204874	91088.6	508.271	34.07	0.0034364
			154727	205085	259485	773.453	17.65	0.00023195
			187881	178792	252229	735.437	36.53	8.4789e-05
			256866	228969	131094	327.182	10.13	0.00062665
			232255	168781	214448	1068.07	31.44	4.794e-05
			123721	181178	310192	181.014	6.74	0.0015591
			179845	210749	224220	518.146	12	1.2174e-05
			148747	234623	230986	673.084	18.14	0.00021645
			302861	193771	117032	599.12	10.32	0.0015876
			180897	191214	236840	554.166	12.1	3.0913e-05
			149697	185575	273025	765.49	17.98	0.00043209
			247614	241976	117226	929.157	16.92	0.0010251
			152981	240488	210585	521.088	30.6	0.00015508
			156213	211478	233024	347.078	6.72	0.00010621
			262234	198835	138388	297.171	16.05	0.00046502
			182416	198969	217640	173.093	7.07	4.8508e-06
			136061	115504	346625	723.514	35.57	0.0040491
			207093	209624	181155	345.062	8.57	3.3957e-06
			183127	216812	197390	686.224	4.59	4.1565e-06
			176030	188516	232263	477.104	7.17	3.2249e-05
			54476.3	297035	245053	451.116	8.77	0.0075388
			238930	270193	86321.9	949.182	21.63	0.0029891
			180830	189237	225190	901.162	28.09	1.4281e-05
			168843	227298	198247	814.239	13.65	3.3377e-05
			147079	195803	251330	253.249	20.29	0.00026184
			75826.5	172237	345909	305.103	11.45	0.0055198
			195542	168093	229201	549.194	1.46	3.9192e-05
			197532	245942	147880	687.135	17.78	0.00021929
			220277	220324	148917	624.288	28.24	0.0001378
			246573	196602	145544	713.115	23.36	0.00024716
			135624	182336	269557	263.141	4.37	0.00062281
			203040	221157	162767	387.072	9.54	4.0392e-05
			198438	191780	195895	1009.27	11.13	8.3678e-09
			191689	196039	195741	665.114	17.43	2.3704e-09
			144776	188598	249800	218.065	5.91	0.00028249
			198747	235090	148863	352.119	9.66	0.00015427
			164765	186223	230147	931.083	15.42	5.543e-05
			146247	263517	170418	607.182	14.36	0.00046074
			220132	242788	113751	345.022	8.4	0.00094195
			153041	190990	232616	460.126	7.08	0.0001129
			184754	208215	182163	564.118	8.25	2.5506e-06
			197689	190992	186179	578.167	11.37	7.6e-08
			131065	237172	206577	505.093	25.17	0.00039757
			325247	175121	74294.7	673.089	8.69	0.0050672
			164723	209059	200377	192.067	5.89	1.8188e-05
			204807	130229	237516	945.152	19.47	0.00040988
			170484	173787	226895	399.07	9.14	4.9721e-05
			148115	171118	248366	301.202	8.81	0.00028722
			101518	178412	287336	189.056	6.53	0.002045
			163117	169961	233856	480.083	8.82	0.00010612
			105478	179349	282093	691.167	8.38	0.0017452
			141486	180080	242647	203.034	9.78	0.00027782
			164940	256241	141380	492.276	35.88	0.00047673
			167996	274502	119067	689.188	17.21	0.0011704
			176210	161376	223639	699.186	12.98	5.6892e-05
			154557	191366	215032	272.105	2.49	5.0023e-05
			126149	183544	249183	549.083	21.81	0.00056995
			164562	175700	217692	754.192	11.21	3.4025e-05
			197800	223068	135434	520.161	9.24	0.00022484
			173904	115751	265568	505.078	16.44	0.0010824
			156472	156765	241594	557.146	20.7	0.00026368
			306015	146152	101240	685.12	23.43	0.0029608
			179696	171754	201901	726.215	8.19	4.0489e-06
			119592	189687	242440	568.146	10.69	0.00064527
			210336	199705	141644	452.096	7.45	0.00011635
			135880	186449	228959	612.209	8.3	0.0002396
			167872	175011	208340	477.104	7.93	1.3769e-05
			190255	192835	167280	460.071	9.98	3.016e-06
			141789	197791	210195	269.151	8.41	0.00011117
			201530	196654	151587	612.843	40.58	3.9503e-05
			119837	180895	242571	580.292	34.03	0.00063481
			144070	169179	229923	518.255	36.34	0.00018669
			167593	203363	171837	292.095	6.48	1.0114e-05
			202822	173491	166352	509.109	9.09	9.6556e-06
			84998.3	155940	301546	437.056	5.68	0.003634
			185008	183133	173154	321.063	5.21	1.4514e-07
			115299	162223	263039	417.12	10.28	0.0011239
			91509	227834	220725	375.073	5.25	0.001794
			92250	159182	286497	776.22	7.71	0.0026867
			113022	192742	230147	779.434	35.92	0.00069286
			168902	171184	195556	652.218	7.43	3.7349e-06
			208976	156689	169384	249.092	15.64	3.592e-05
			40180.6	239257	254933	455.185	25.27	0.0096125
			136274	188533	208970	1106.17	15.46	0.00013373
			141512	186195	204741	724.331	10.69	7.9555e-05
			159276	212932	159258	291.094	4.47	6.083e-05
			120350	164439	245227	437.055	6.86	0.00069364
			114880	164142	249433	826.13	13.39	0.00089313
			158563	188146	179689	332.091	3.03	4.781e-06
			185788	166268	173845	647.14	13.09	8.4999e-07
			147413	155901	221483	1113.23	14.56	0.0001578
			160828	181994	181415	626.269	25.48	2.0052e-06
			182347	186135	155746	251.072	10.25	6.8171e-06
			148526	188566	187083	446.24	25.26	2.2867e-05
			80913.4	213253	229780	378.121	6.27	0.0024654
			185429	221794	115986	303.049	3.58	0.00050999
			139343	176367	207132	376.071	11.81	9.3487e-05
			113898	175880	233023	409.223	8.91	0.00066574
			153079	195902	172689	817.247	7.27	1.6959e-05
			184230	130663	206510	634.262	30.18	0.0001672
			53720.9	139848	326840	714.125	30.45	0.0083316
			246625	182736	88165.9	543.094	20.91	0.0019852
			131902	173460	211062	259.155	8.9	0.000168
			172989	201853	141441	722.191	6.69	6.3552e-05
			166706	141177	208374	598.188	10.33	9.1186e-05
			92747	151764	271746	284.06	6.94	0.0023618
			173218	188689	153631	289.096	6.15	8.6299e-06
			200156	174893	140242	500.064	8.47	6.4386e-05
			187641	178735	148803	443.099	9.09	1.5807e-05
			88955.9	240711	183791	1511.52	13.72	0.0018297
			188083	133963	190479	613.135	15.96	9.0085e-05
			189020	176758	146370	305.081	2.74	2.1321e-05
			168960	252308	90009.1	523.161	11.03	0.0019616
			83052.7	189603	237951	397.108	8.53	0.0022038
			174193	186626	149644	293.082	10.25	1.1916e-05
			40168.5	151846	317632	544.141	6	0.010561
			174214	107341	227173	452.136	11.02	0.00077306
			166754	168459	173471	730.193	9.02	1.6848e-08
			188307	152027	166850	947.167	18.35	1.0207e-05
			222605	188350	96069.2	363.072	8.18	0.0011879
			119252	155014	232742	515.208	34.98	0.00059142
			162515	182377	160203	844.221	8.49	2.2446e-06
			127572	174825	202389	554.166	12.53	0.00016344
			296646	110073	96733.2	791.126	24.69	0.0046114
			189982	208391	104842	437.136	12.08	0.00069587
			206315	90818.3	205135	931.172	20.47	0.0013855
			184623	112886	203006	945.152	19.04	0.00041297
			166958	201766	131571	947.167	18.18	0.00012116
			132356	127544	238981	572.176	9.55	0.00084322
			84473.4	217676	195720	844.232	7.37	0.0018105
			146285	152372	197614	491.204	6.39	5.2512e-05
			96312	118408	281004	542.129	8.08	0.0034304
			175961	120629	198990	275.056	30.19	0.00022619
			97576.9	152180	244458	336.076	1.47	0.0014699
			170854	185495	137802	752.129	16.57	3.6224e-05
			80068	174841	237242	422.245	22.46	0.0023129
			162147	144044	185314	299.056	16.13	1.8442e-05
			91650.3	233330	165497	258.099	3.74	0.0014856
			102432	182434	205228	386.126	8.57	0.00069361
			101220	218239	169141	325.076	5.96	0.00083867
			227773	137530	121882	311.186	17.74	0.00063152
			177776	184352	124400	492.142	9.82	0.00012079
			114335	156848	214613	240.088	4.81	0.00045027
			169543	129017	185851	737.747	14.53	7.6717e-05
			159775	143860	180172	509.169	8.05	1.2154e-05
			96611	78945.2	307878	393.081	8.11	0.007363
			113364	172843	196777	897.168	30.17	0.00031381
			149079	162791	170885	1003.26	11.14	1.8928e-06
			161012	194107	126727	550.137	9.36	0.00012
			83550.3	196491	200921	1479.5	14.52	0.0016313
			226713	156377	96208.2	859.151	23.53	0.0011566
			153282	91299.2	234605	1938.15	14.13	0.0015429
			131847	152956	194344	692.334	23.87	9.3245e-05
			172645	169535	135980	645.162	10.88	2.1278e-05
			39309.6	172902	263581	548.302	33.21	0.0090088
			185781	115412	174420	540.119	5.78	0.00021696
			113128	185799	176551	282.082	5.74	0.00025865
			191716	142870	140295	383.078	11.71	7.0324e-05
			90042.1	187463	196761	702.218	8.93	0.0011188
			135510	114285	224461	554.167	13.32	0.00073415
			79642.2	159802	232905	619.467	33.71	0.0021958
			110304	83304.8	278544	897.264	32.58	0.0044697
			107370	179923	184498	666.319	20.23	0.00037195
			124231	153487	193751	243.16	14.55	0.00014112
			171151	171170	128997	618.212	9.65	4.4527e-05
			88127.1	76064	307012	441.188	29.39	0.0086616
			151403	165109	153242	536.156	11.56	4.4398e-07
			103740	141060	222242	331.083	9.58	0.0008873
			196565	151367	113887	341.197	12.63	0.00027933
			184322	154190	123135	848.256	10.09	9.8979e-05
			108390	203600	147417	347.077	10.75	0.00045486
			224282	128718	106099	621.125	18.96	0.0010167
			96285.7	179532	182994	362.089	6.44	0.00065037
			144171	132863	180123	1417.91	35.56	4.4149e-05
			128273	199987	127115	304.12	3.18	0.00029608
			160774	123532	170850	530.255	33.45	5.4307e-05
			165321	106156	183639	359.077	7.96	0.00032087
			169997	180295	103414	167.035	8.56	0.00037216
			165612	122559	162783	711.067	14.9	5.0388e-05
			120198	127817	202280	507.199	5.63	0.00039069
			202586	107523	139680	629.092	19.74	0.00048622
			112687	152736	182842	331.213	11.99	0.00018724
			167162	92194.5	188671	669.123	14.64	0.00076023
			118917	181853	147145	380.151	8.37	0.00011945
			126965	154303	166290	538.267	11.77	2.555e-05
			166468	159940	120445	833.259	9.77	5.8691e-05
			130909	162472	153101	492.175	2.63	1.1337e-05
			122374	144862	178440	594.129	9.49	8.049e-05
			109108	121171	215284	422.245	18.32	0.00089745
			155854	143954	145497	947.167	18.64	3.1825e-07
			124658	168521	150994	499.173	5.95	3.5909e-05
			74496.2	111116	257139	609.455	35.92	0.0041156
			108356	155018	178526	173.061	9.61	0.00021778
			95993.5	123037	222855	663.441	35.01	0.0013916
			98538.7	250857	90847.8	602.42	29.8	0.003741
			174736	156730	108585	746.151	27.98	0.00019403
			146121	123561	169202	356.223	32.11	4.0851e-05
			178732	159332	100511	341.197	10.35	0.00037278
			100086	183060	155359	921.153	20.64	0.00040822
			145671	174494	118025	883.152	27.57	8.8784e-05
			76458.3	157263	203897	375.072	8.2	0.0017618
			135058	142573	159686	329.103	9.35	4.4072e-06
			113070	118623	205205	243.124	8.92	0.00067386
			78613.1	121520	236298	381.223	28.64	0.0026855
			144147	147774	143140	495.127	6.84	7.5555e-09
			97997.6	152811	184161	403.112	2.92	0.00046224
			131369	93513	209492	2066.69	14.13	0.0010419
			209735	148036	76224.7	764.781	10.71	0.0018695
			133604	129501	168744	238.072	9.72	3.3761e-05
			140558	169850	119948	341.197	11.54	6.0046e-05
			117892	139447	172050	837.132	19.56	8.1268e-05
			119852	170942	138496	329.114	0.96	6.6601e-05
			88603.5	166288	174247	713.166	9.52	0.00072059
			75640.9	179772	172598	325.072	9.59	0.0015268
			81053.4	142927	203969	363.108	11.95	0.0014314
			123483	130356	172004	415.103	12.18	7.1327e-05
			186560	108583	130138	652.472	32.55	0.00031224
			113003	163544	147311	704.2	7.27	7.8028e-05
			101136	190032	131895	680.083	17.69	0.00047614
			117358	148711	156400	345.098	17.74	3.5793e-05
			186068	133154	102525	295.156	13.44	0.00038983
			164258	139913	117287	549.083	22.09	5.2385e-05
			125384	135016	160096	740.254	12.34	1.8761e-05
			186025	136434	97384.7	341.197	13.47	0.00048864
			122051	137402	159984	303.118	14.96	2.4357e-05
			175461	129082	114117	293.102	6.85	0.00014995
			121241	161268	135695	356.127	5.92	3.0399e-05
			91240.5	64944.4	261269	782.252	13.43	0.0064318
			162543	97926.2	156824	261.171	9.73	0.00029001
			132884	123092	160708	723.157	8.66	2.6457e-05
			92261.5	148906	174900	747.479	17.95	0.00049749
			106579	97594.9	211118	452.067	10.41	0.0014752
			165837	152051	95146	588.311	28.23	0.00034887
			123479	131380	158152	510.138	11.78	2.1043e-05
			78163.3	245800	88420	649.119	15.72	0.0050006
			87907.4	88448.8	235770	880.282	35.2	0.0040817
			108753	177374	125635	752.25	8.71	0.00023227
			107161	146301	158215	865.142	28.6	0.0001014
			73799.3	212594	124953	621.089	16.22	0.0021935
			43168.6	110539	257537	377.087	8.02	0.0081496
			127910	172357	110550	400.086	9.93	0.00015892
			123857	231920	54637.6	389.052	4.03	0.0048387
			134450	102798	172196	582.162	10.1	0.00023128
			146009	97017.1	165812	165.02	0.98	0.00028543
			119654	153536	135419	908.137	17.85	1.7619e-05
			173638	135417	98990.6	339.182	12.2	0.00030579
			165894	138944	102907	341.197	10.8	0.00017893
			77395.9	171930	156203	427.22	4.48	0.0011068
			175473	115642	113679	471.13	3.8	0.00024322
			138765	151191	114793	569.178	9.75	2.6755e-05
			156396	174564	72271.4	585.139	10.97	0.0014664
			102919	143859	155843	362.125	10.34	0.00012695
			153551	130391	118033	433.106	9.71	2.2846e-05
			61669.8	240403	98724	523.14	7.79	0.0051085
			185767	101177	112937	550.136	10.6	0.0005867
			110403	144568	144576	464.206	22.7	3.7577e-05
			149384	150360	99559.7	626.286	28.23	0.00015965
			112366	113667	172928	518.256	33.05	0.00024404
			94118	134857	169637	470.11	6.39	0.00035781
			111946	126628	159820	529.179	5.45	7.1061e-05
			90349.1	123446	184180	279.164	23.78	0.00069518
			174817	119334	103693	325.202	17.02	0.00030218
			135120	102334	159898	767.454	13.87	0.00014187
			111639	148867	136034	978.235	11.81	3.1315e-05
			194745	126730	72153.1	1293.27	9.09	0.0017765
			115481	178837	98848.6	703.22	8.71	0.00046967
			136771	158228	97898.8	478.188	1.22	0.00018831
			164264	137512	90398.9	339.182	13.12	0.00038758
			93053.5	107870	191052	458.222	18.32	0.00098038
			112978	157864	120124	361.094	8.14	7.1282e-05
			107398	121376	162176	1040.32	11.16	0.00012705
			88507.9	136402	165704	386.271	35.75	0.00044991
			128240	138438	122950	808.119	18.48	1.1375e-06
			100805	134230	154137	347.077	13.15	0.00012244
			136299	134133	118666	623.177	11.03	2.6433e-06
			124491	113110	151366	660.209	6.54	3.4902e-05
			100726	102164	185627	252.088	8.08	0.00083526
			139605	122064	126407	597.19	10.35	2.03e-06
			73658.9	140614	173528	511.285	24.77	0.0012129
			159820	145771	81966	663.166	12.87	0.00063566
			134496	147647	105359	311.093	10.59	5.694e-05
			33466.1	97386.6	256421	730.214	12.29	0.010851
			110180	129314	147298	347.107	5.91	3.0638e-05
			105811	130565	149728	795.314	2.45	5.8768e-05
			129876	123779	131697	569.178	8.12	1.0161e-07
			66037.3	119637	198509	1065.43	30.26	0.0023949
			120152	90592.1	172291	653.188	12.95	0.00049933
			129479	101099	152453	1009.56	30.5	0.00010599
			107384	134865	139248	680.084	16.7	2.6871e-05
			145302	69533.4	166557	239.072	11.81	0.0013814
			160340	131549	89489.4	341.197	13.15	0.00035132
			172067	129272	79648.7	311.187	13.65	0.00083675
			93483.1	130183	157204	569.178	7.96	0.00023847
			96966.4	146157	137682	200.093	4.63	0.00012951
			124828	116640	138873	302.172	1.72	4.8586e-06
			90172	106952	183073	171.077	5.77	0.00087495
			58654	138897	182560	458.222	22.46	0.0026549
			98246.2	138202	143183	701.202	9.52	0.00010387
			109774	134861	134725	645.274	1.35	1.401e-05
			92646.5	127798	158198	411.07	7.85	0.0002603
			89303.1	151013	138111	374.089	7.22	0.00028638
			125526	139221	113465	594.119	10.09	8.4417e-06
			127106	96335.6	154758	305.09	1.23	0.00017287
			101733	132853	142949	387.072	8.66	6.2194e-05
			91697.4	124618	161179	711.136	28.2	0.00031005
			72883.9	111448	192387	263.02	12.57	0.0017928
			112302	121625	141828	327.051	10.35	1.515e-05
			132679	132622	110141	917.158	19.24	9.7281e-06
			99939.8	139024	136132	463.125	8.11	6.8898e-05
			132769	110004	132159	285.11	1.66	9.7044e-06
			152603	148711	73387.3	546.159	6.44	0.00095706
			115360	118956	140251	534.141	13.95	9.9956e-06
			127210	107606	139190	652.218	8.08	2.0383e-05
			135341	82041.3	156518	607.506	34.35	0.00052449
			96999.5	89276	187609	673.156	16.43	0.0013102
			141865	88856.7	142949	449.109	6.69	0.00025618
			113843	122445	137367	785.223	9.04	6.4312e-06
			111963	120437	140805	323.108	7.23	1.4503e-05
			95870.1	104571	172679	347.108	13.3	0.00056124
			194878	104722	73141	355.213	11.55	0.0019912
			86643.8	146050	138647	371.077	9.5	0.00030683
			189782	111524	69216.3	635.456	8.68	0.0019468
			95450	104543	169724	472.125	9.44	0.00051004
			120094	113279	135798	699.187	8.56	5.9651e-06
			109472	73120.4	185675	566.314	15.28	0.0015965
			126284	130588	111147	309.077	10.76	4.0995e-06
			123965	102158	141586	618.212	10.16	4.7009e-05
			28799.5	157004	181412	735.081	15.15	0.0091791
			107572	113790	144335	499.173	6.68	4.3736e-05
			100057	97296.1	167150	389.126	8.39	0.00051495
			100801	69877.9	193786	449.109	8.78	0.0022588
			165868	115214	83105	273.201	8.69	0.00061663
			44801.3	74887.8	244062	681.177	8.93	0.0094886
			41128.1	148033	172073	361.057	8.54	0.0052067
			104338	134266	122454	569.179	6.99	1.8764e-05
			157254	110212	93477.3	323.187	17.14	0.00027883
			195309	92171	73132.9	363.072	8.79	0.002453
			96241.1	121592	142701	282.044	3.18	9.1411e-05
			139933	127773	92825	452.096	7.14	0.0001186
			89465.6	94862.3	175517	401.088	9.27	0.0010045
			81741.1	120551	156649	199.183	11.13	0.00049173
			95928.7	128476	133978	395.127	1.29	6.5445e-05
			101941	120364	136050	387.072	7.31	3.0073e-05
			147356	122102	88518.7	699.1	23.02	0.00022288
			132558	94564.4	130659	353.012	8.31	7.721e-05
			88276.1	106344	162981	339.049	7.11	0.00049449
			104959	105265	147285	717.204	13.95	0.00010575
			122640	121389	113032	921.152	16.61	3.4158e-07
			95844.1	84787.4	176387	431.099	9.68	0.0011179
			112148	116429	127961	800.217	8.69	1.8411e-06
			75588.8	144213	135957	656.236	6.21	0.00060813
			163066	103749	88878.7	237.077	6.49	0.00051386
			136656	161555	56607.4	686.3	22.12	0.0022816
			61601.4	125487	166454	573.184	5.59	0.0018111
			121392	111961	117397	294.095	6.9	2.4372e-07
			90360.5	111820	148530	375.072	10.3	0.00021309
			138129	124890	87662.2	327.182	11.37	0.00016788
			81427	158101	110791	1028.19	27.54	0.00054401
			97496.5	86561.1	166117	739.135	11.27	0.00074
			99168.2	115425	135270	1278.27	12.88	3.9352e-05
			91291.4	108146	149941	461.109	9.63	0.00023007
			121996	71800.9	154451	452.136	11.27	0.00083901
			94265.6	56754.4	196721	450.087	7.23	0.0037049
			101757	98360.2	146457	447.178	5.45	0.00016157
			86638.2	94859.2	164696	344.115	7.1	0.00076404
			76885.6	78756.2	190331	661.08	17.21	0.0029967
			53088.4	197311	95426.2	667.129	13.51	0.0041134
			132934	135355	77497.5	534.141	11.35	0.00041746
			118944	93378.5	131472	1259.19	23.19	5.8988e-05
			85880	147285	109880	481.129	8.23	0.00027616
			149460	91622.9	101489	635.329	8.9	0.00026561
			169087	138203	34935.8	813.239	12.25	0.0063638
			102075	136522	103431	261.171	8.72	5.5443e-05
			63541.4	57592.9	220568	485.214	30.05	0.0084258
			137024	137011	66232	655.203	8.57	0.00098606
			107725	88729.4	143620	760.189	11.87	0.00019521
			122746	114528	102702	213.092	10.6	5.1138e-06
			111793	122727	104632	412.066	6.26	3.3966e-06
			89292.4	132681	117157	458.146	7.39	9.6919e-05
			136760	64680.9	137555	231.066	11.85	0.0010876
			101605	102794	133984	745.496	35.56	4.635e-05
			205074	48639.8	84622.1	797.59	36.95	0.0055951
			88609	129428	119445	887.22	28.19	9.0972e-05
			52979.4	131391	153076	764.128	18.89	0.0023875
			92284.3	85336.9	159502	435.121	6.86	0.00072178
			44784.2	204583	87625.9	588.171	9.21	0.0059935
			99760.1	136956	100240	776.245	13.69	8.1432e-05
			184275	65573.2	86618.9	1285.21	21.74	0.0026842
			82793.9	135098	118538	909.115	16.76	0.0002065
			99963.4	104218	131794	873.168	20.42	3.7345e-05
			96369.6	97954.4	140357	307.228	31.96	0.00014352
			75235.6	66432.1	192976	1299.99	35.57	0.0039789
			101788	105873	126744	506.146	11.81	1.4906e-05
			79671	195875	58791.4	707.163	8.4	0.0042727
			91347.2	124215	118696	474.087	10.46	4.7285e-05
			85569.5	108057	140434	285.077	6.72	0.00020542
			95305.3	123868	114548	359.076	9.02	2.2587e-05
			86954.4	127457	118363	269.115	4.68	9.5865e-05
			101963	118454	111546	361.048	9.98	2.6405e-06
			97996	98112.7	135469	753.225	9.68	9.0472e-05
			69428.4	120743	140830	521.088	20.91	0.00069898
			124857	50643.5	155446	405.167	10.09	0.002647
			111300	106112	112624	609.125	14.58	8.9926e-08
			71093.3	119654	138934	516.233	2.3	0.0005889
			83657.4	92316.5	153283	430.115	7.88	0.00060058
			143856	80690.3	104688	500.135	12.64	0.00034971
			86855.9	135525	106851	718.213	11.01	0.00014232
			128723	106091	94324.7	339.046	10.96	4.2199e-05
			143164	79907.5	105627	249.077	7.92	0.00035381
			70794.9	100819	156596	709.207	9.7	0.00097197
			82937.4	104185	140850	255.066	6.7	0.00026415
			110439	126674	90558.5	289.072	10.86	5.1913e-05
			82506	158570	86192.6	452.186	5.31	0.00094668
			115546	91536.1	119999	532.155	14.81	3.0418e-05
			89902.3	116169	120734	795.369	10.94	4.1808e-05
			135087	22991.4	168237	379.104	6.04	0.010462
			134531	106642	84901.3	286.049	7.55	0.00015807
			96608	135825	93307.8	806.057	19.87	0.00012878
			121806	92357	111440	611.261	32.1	2.7039e-05
			91034.8	97936.2	136494	348.055	9.69	0.00014312
			208730	29499.6	86864.6	407.098	7.87	0.0097847
			118039	111296	95752.6	698.288	1.64	1.0022e-05
			93165.9	100590	131033	397.141	9.99	7.1423e-05
			79615.3	85772.5	159075	233.555	8.02	0.0010497
			80827.2	134016	109104	607.11	17.2	0.00021525
			144208	107347	71944.3	339.182	15.02	0.00060774
			94227.1	147344	81747.3	1398.22	18.27	0.00047556
			96374.7	120366	106291	416.081	8.47	1.1729e-05
			159311	96274.3	66061.6	1611.34	9.09	0.0013528
			85228.3	104998	131183	530.129	7.76	0.0001267
			86553.5	129209	105329	977.229	11.62	9.7741e-05
			115300	126689	79076.3	311.15	12.09	0.00019368
			87959.8	113259	119808	229.108	7.14	4.6091e-05
			106918	115646	98016	870.225	9.13	3.7779e-06
			139790	90866.1	89851.9	596.287	29.25	0.00026757
			94382.1	99354.9	126638	554.163	7.71	4.4984e-05
			146185	61768.5	111865	882.296	34.53	0.0011895
			101311	108500	110004	1059.24	10.46	3.3165e-07
			57869.6	122101	139296	307.129	6.65	0.0014123
			85413	95229.7	138420	701.202	9.82	0.00024654
			67496.8	105098	145729	373.057	8.45	0.00083359
			97702.6	115867	104164	429.081	8.99	4.4972e-06
			126368	106512	84330.7	598.444	28.94	9.9995e-05
			113322	103027	100603	459.105	8.8	1.388e-06
			98861.7	95952.5	121822	660.208	6.01	2.2598e-05
			91589.1	113214	111759	686.188	8.65	1.4139e-05
			123763	95774.4	96953.6	983.146	18.35	3.4438e-05
			56591.5	96410.6	163239	1029.45	30.26	0.0021942
			126540	116382	73242.9	563.276	27.01	0.00033259
			101335	90797.5	123701	724.216	7.46	4.2263e-05
			85650.7	110420	119536	977.229	11.96	5.6542e-05
			93679.6	79456.4	142369	637.226	5.53	0.00043111
			120336	120329	74588.6	833.259	9.55	0.000268
			133809	95073.5	85670.1	295.155	17	0.0001841
			90072	109869	114392	471.178	9.41	1.8602e-05
			77625.8	110482	125894	281.212	16.17	0.00019755
			74545.7	108488	130413	426.099	20.53	0.00030797
			46259.7	112686	154015	1329.84	35.92	0.0030557
			97281.5	83195.6	132168	543.115	11.45	0.00018163
			155810	71933.8	84705	695.157	11.86	0.0012216
			88448.8	73121	150794	927.142	18.85	0.00090557
			153854	71744.1	86583	630.1	21.73	0.0011018
			79469.9	106268	125969	345.228	16.32	0.00015849
			135864	85235.1	90091	506.255	32.46	0.00026527
			73722.8	84970.9	152296	493.26	40.44	0.001026
			101699	87650.2	121486	527.18	6.39	4.7796e-05
			113259	115531	81972.7	564.098	10.85	7.9616e-05
			115510	69109.6	126011	981.129	19.03	0.00045336
			66046.3	114275	130141	362.089	7.46	0.00062953
			82132	129930	98163.2	347.078	7.11	0.00016697
			23609.4	110666	175948	586.155	10.45	0.01002
			107048	87506.3	115522	1076.57	29.49	2.8447e-05
			97959.6	123863	88076.6	547.104	26.75	6.319e-05
			72456.6	114170	122850	470.088	16.45	0.00030219
			87969.4	135941	85524.5	787.304	7.11	0.00029302
			104404	109594	94915.7	225.093	10.25	2.3355e-06
			100030	53253.3	155231	433.078	6.44	0.0021813
			111005	108040	89014.7	230.047	6.29	1.4867e-05
			110318	109661	87337.5	851.269	7.4	2.1423e-05
			91636.3	80818.8	134278	521.088	20.72	0.00028329
			113118	120379	72917.5	605.164	11.06	0.00026006
			112179	103178	90674.8	687.052	22.66	9.9004e-06
			48991.5	55938.8	201070	285.041	12.29	0.009181
			87855.6	132660	85063.1	793.274	6.62	0.00024612
			71870.7	76353.3	157229	631.254	5.77	0.0016756
			88202	54237.6	161894	844.369	3.64	0.0025079
			81474.9	88747.6	134070	514.272	19.97	0.00030195
			76187.1	90458.3	137015	321.244	33.96	0.00043388
			88873.6	106840	107541	263.056	8.15	1.0026e-05
			65275.2	91429.1	145447	455.292	34.52	0.0010213
			83930.2	74063	144047	662.324	20.11	0.00078341
			97267.6	148437	56221.7	472.14	14.2	0.0016669
			125239	101965	74608.3	297.171	13.31	0.00023369
			99262.2	114240	88269.3	865.25	5.86	2.0228e-05
			70805.8	106214	124641	843.121	29.7	0.00032794
			88704.9	95501.5	117367	805.233	14.77	3.2692e-05
			53894.5	81971.1	165138	197.046	11.02	0.0028929
			123319	102497	74822.4	534.141	10.08	0.00020851
			131300	88044.7	81262	293.103	7.12	0.00026727
			70051.7	111934	118421	159.077	6.42	0.00030908
			106111	91313.7	102763	671.191	10.78	3.1173e-06
			93045.3	93054.9	113732	837.132	19.42	1.506e-05
			128536	92352.1	78484.6	727.131	23.59	0.00022862
			75991.8	108249	115040	307.119	12.95	0.00013402
			49175.6	165557	84545.6	532.123	12.18	0.0033394
			74742.7	101968	122225	343.213	17.02	0.00019781
			84073.8	105588	109269	255.067	7.83	2.7421e-05
			113361	80027.9	105358	1086.56	31.44	6.7906e-05
			43507.9	75473.3	178844	259.098	8.73	0.0053132
			125755	145278	26641.4	525.285	32.66	0.007715
			75995.1	79967	141248	663.097	18.47	0.0007669
			52657.2	132621	111861	532.125	11.62	0.0015762
			78997.6	92234.7	125150	831.43	17.83	0.0001781
			41085.5	100393	154451	568.148	8.84	0.0038292
			67271.9	127669	99788.5	345.021	8.8	0.00046953
			56623.7	151436	86637.8	312.157	2.67	0.0018732
			81850.6	102396	110206	361.093	7.45	3.7366e-05
			103082	88791.5	102389	403.104	9.18	3.9436e-06
			76349.7	91416.5	126291	729.514	17.98	0.00023717
			76003.7	85243.9	132623	512.12	9.73	0.00041662
			97907	74852.6	120845	437.161	1.01	0.00017891
			36229.1	128431	128240	321.108	6.13	0.0043467
			89385.2	117700	85659	671.192	11.56	6.4515e-05
			92557.8	82632.8	117125	309.041	14.3	6.7561e-05
			80274.9	94389.4	116973	434.159	5.32	8.079e-05
			33836	105185	152516	643.146	15.61	0.0053389
			83746.4	101808	105773	589.151	8.97	1.7202e-05
			91111.2	83120.5	116239	236.076	10.11	6.2497e-05
			91391.8	86050.1	112979	647.141	14.18	3.1366e-05
			89624.6	122237	78037.3	418.097	9.92	0.00016897
			70395.7	103847	115621	357.228	17.58	0.00022586
			87453.3	110345	91409.4	743.315	7.24	1.8259e-05
			74223.7	109849	104392	583.182	10.76	0.00011318
			74779.4	86071.5	127609	446.147	7.13	0.00032981
			55323.1	120636	112365	1515.49	14.72	0.0010696
			87860.7	64408.8	135887	673.156	16.14	0.00082252
			71269.5	116962	99658.4	294.094	4.74	0.00020673
			130411	55020.4	102428	452.078	19.29	0.0012128
			71180.9	102979	113287	454.094	15	0.00018366
			96649.2	110589	80177.9	381.06	6.26	4.4459e-05
			98083.2	89214.9	99428.8	697.13	12.45	1.0211e-06
			95058.5	104008	87517.7	824.294	16.53	4.4672e-06
			116602	76858.5	91847.8	520.27	29.8	0.00011593
			92129.5	77555.9	115502	491.159	9.54	9.8481e-05
			96833.4	97570.5	90338.6	550.136	10.13	2.8568e-07
			78763.3	86650.1	119204	739.135	12.73	0.00014274
			91294.6	79008.6	114239	341.031	14.41	7.7164e-05
			99697.5	57838	126777	285.041	15.16	0.00090349
			90819.5	85275.2	108191	696.186	6.54	1.7838e-05
			88967.6	103342	91765.2	528.149	9.41	3.3349e-06
			115120	52109.2	116808	756.246	15.38	0.001302
			77797.6	97958.5	108230	412.118	9.19	5.1622e-05
			94835.6	99306.8	89584.5	925.126	19.41	6.175e-07
			77859.3	91089.5	114665	587.083	21.11	9.0768e-05
			86076.6	94578.1	102745	833.259	9.16	4.8838e-06
			71922.3	96582.5	114666	345.228	15.48	0.00016542
			69622.5	110691	102432	256.12	3.66	0.00019029
			93261.5	95224.3	93591.2	449.083	7.37	1.5031e-09
			122831	72325.5	86763.7	600.237	29.8	0.00028693
			80293.1	100757	100487	809.234	7.25	1.9796e-05
			84373.9	78386.6	118685	574.282	35.49	0.0001567
			100958	81239.1	99016.7	1574.75	22.6	1.478e-05
			87283.1	89946.6	103873	532.124	11.22	6.2589e-06
			85943.8	64815.9	130039	727.094	22.93	0.00066539
			72433.3	88233.6	120021	565.114	16.47	0.00023221
			94935.8	118979	66691.8	415.037	9.09	0.00033787
			85456.8	86294.6	108533	549.083	24.47	2.684e-05
			104144	94662.2	81315.5	851.27	6.95	1.7334e-05
			83602.1	109448	86595.7	243.024	13.71	3.5193e-05
			94088.6	132307	52991.3	563.157	10.63	0.0013972
			86300.7	98172.1	94769.2	518.255	33.42	1.6274e-06
			76402.6	87722.2	115055	359.115	10.55	0.00011808
			77701.6	84722.6	116444	1012.19	17.75	0.00013454
			108199	90160.1	80425.5	405.051	11.14	3.5338e-05
			98708.3	86339.5	93472.6	767.257	13.16	1.7112e-06
			112572	97334.4	68560.5	213.056	10.33	0.00021126
			99252.7	106150	72775	763.239	8.69	9.3395e-05
			88354.5	93377.5	96079.1	814.107	12.99	2.9203e-07
			120550	80681.2	76226.1	325.202	17.68	0.00024723
			92109.4	67764.8	117473	781.263	14.93	0.00028505
			87494.8	130869	58769.4	413.051	15.9	0.00096416
			64433.4	91007.5	121156	472.126	6.01	0.00044832
			86932.4	93570.3	95938.8	569.178	9.29	5.9442e-07
			98074.7	97344.5	80793.9	591.244	8.52	1.0576e-05
			82293.8	72872.3	120875	568.247	35.09	0.00028332
			96662.6	71018.2	108254	537.056	7.97	0.00012432
			102131	67673.9	106048	519.201	7.65	0.00019137
			107613	88063.1	79838.7	995.222	9.11	3.8198e-05
			158799	76792.2	39696.9	482.114	6.61	0.0046121
			101758	110851	62389.9	307.062	13.04	0.00039233
			118483	107044	49461.2	991.162	9.09	0.001441
			86971.1	71500.5	115848	649.061	12.97	0.00019609
			80042.5	82946.9	111265	544.235	29.16	7.7347e-05
			61722.5	103231	109260	296.115	3.01	0.00040913
			88568.2	75002.4	110616	453.131	8.3	9.049e-05
			149696	72797.6	51497.2	635.928	8.68	0.0027011
			118541	68728.1	86636.4	596.287	32.6	0.0002924
			63457.8	85017.9	125357	491.168	4.42	0.00060583
			93367.9	83758.9	96522.4	544.215	1.46	2.4471e-06
			110566	47902.2	115152	387.135	15.56	0.0015852
			87891.5	98369.1	87099.2	1020.36	22.66	1.8785e-06
			67313.6	67287	138604	435.122	8.02	0.0015427
			73424.9	88357.5	111252	399.071	9.82	0.0001134
			87268.8	89428	95987.9	911.146	21.57	5.3801e-07
			109868	74653.9	87901.5	977.178	20.31	8.9058e-05
			75617	88728.9	107907	261.171	9.33	6.5163e-05
			79018.6	61311.9	131885	647.141	14.36	0.00098114
			69820.6	79706.3	122548	512.12	9.27	0.00041067
			75939.5	75419.6	120674	527.099	20.5	0.00034132
			92625.9	75434.9	103928	642.201	32.11	4.4789e-05
			112753	95538.1	63196.7	679.163	10.75	0.00035313
			68983.4	100858	101540	564.118	8.57	0.00012809
			45824.7	72303.2	152738	261.041	10.81	0.0035184
			52383.7	97892.3	120219	269.169	21.22	0.0011065
			86567.6	72560.7	111218	521.109	17.82	0.00012755
			105763	80591.1	83944.7	271.061	11.61	3.5122e-05
			51446.7	81151.2	137609	669.183	8.3	0.0018252
			71516.6	77648.2	120971	601.225	1.44	0.0003746
			68069.2	74058.7	127905	615.194	6.91	0.00072969
			62763.6	77607.6	129418	955.137	29.07	0.00086344
			74015.2	102096	93374.5	256.119	5.59	4.7987e-05
			109367	57718.1	102125	1113.23	13.8	0.00057648
			19969	145750	103330	277.036	10.05	0.010048
			84214.1	93033.7	90991.8	547.125	15.94	6.417e-07
			71144	100561	96515.3	508.161	9.54	7.4751e-05
			65227.7	90366.5	112599	231.03	12.65	0.00027814
			91918.2	90543	85626.3	244.12	0.85	1.7422e-07
			65982.2	91636.2	110271	343.213	15.02	0.0002293
			95094.2	103888	68636.3	790.199	9.09	0.00012369
			91565.3	76579.3	99414.8	888.236	8.68	2.1939e-05
			79386.5	99762.6	87726.7	179.083	4.47	1.3012e-05
			99256.5	75925.1	91469.1	534.25	25.17	2.4341e-05
			75655.1	68979.9	121964	1532.51	15.07	0.00048936
			73537.1	97879.6	95179.6	312.157	4.91	3.9354e-05
			92235.9	101622	72732.7	665.181	13.13	5.4577e-05
			59882	102997	103521	193.062	8.64	0.00040783
			54634.6	90151.6	120572	683.141	28.83	0.00090974
			119116	103023	42832.9	611.157	10.05	0.0021687
			72000.3	78737.1	114213	476.12	6.5	0.00022193
			67676.4	77405.7	119716	527.099	21.03	0.00043028
			100018	99068	64764.5	548.229	26.73	0.00018856
			83207.2	56512.1	123272	621.198	17.03	0.00089012
			75452.4	85361.5	101695	503.268	30.49	3.5385e-05
			67560.8	116904	77301.4	452.186	5.71	0.00037008
			102605	55562.7	103550	459.092	7.75	0.0006047
			71893.5	100488	88961.3	307.12	9.89	5.2288e-05
			64426.6	81147.8	115513	251.104	2.51	0.00037747
			68526.7	85020.2	106246	305.093	3.55	0.00013387
			65144.8	91761.5	102783	801.11	29.44	0.00016519
			83305.4	51323.5	124649	711.067	15.17	0.0012888
			73289.4	101885	83971.2	890.124	18.02	5.0645e-05
			87846.8	91996.7	79292.9	359.127	6.58	2.7026e-06
			48266.7	62022.9	148696	180.031	6.48	0.0037339
			93602.2	99224.4	66063.9	753.453	36.36	0.00012609
			68196.3	90211.3	100364	345.228	14.44	9.1549e-05
			54379.2	62509.9	141782	240.088	3.76	0.0027185
			79322.3	77348.2	101742	665.115	13.66	4.0455e-05
			64957.4	66182.6	127094	563.087	9.81	0.0011323
			101856	82927	73195	723.144	11.16	5.2649e-05
			59744.2	70179.9	128015	831.157	28.76	0.0011682
			86857.4	104044	67029.6	833.26	9.44	0.00013374
			75566.3	98951.6	82722.3	259.098	13.78	2.6053e-05
			63703.7	87931.2	104846	464.099	10.23	0.00020781
			89018.3	94948.1	72424.8	297.171	14.03	2.6898e-05
			76184.4	83298.7	96744.3	889.163	20.66	1.6046e-05
			71742.5	82693.4	101399	750.266	12.1	6.0534e-05
			87599.2	78464.5	89752.6	544.235	36.62	2.1379e-06
			78496.3	94607.7	82430.6	316.083	7.97	7.1595e-06
			61714	78652.8	114999	436.117	7.12	0.00046903
			53790.1	82136.8	119281	378.12	7.55	0.00093474
			45507.5	95545.6	113577	659.123	4.76	0.0015267
			67371	90426.5	96726.4	903.176	27.95	7.9722e-05
			77655	61695.7	115168	455.182	8.44	0.00048391
			69800.4	87163.5	97420	601.204	8.71	5.2311e-05
			71763.5	76062.7	106550	740.321	20.47	0.00013929
			60032.8	90368.7	103787	655.11	28.9	0.00030182
			78547.7	76769.5	98749.7	689.115	18.42	2.9482e-05
			81992.5	97420.6	74402.4	361.057	7.77	2.5398e-05
			80233.9	78120.1	95259.7	679.162	12.03	1.1019e-05
			74357.5	76592.5	102325	347.108	14.96	7.1124e-05
			72523.2	80830.9	99746.8	402.12	9.46	4.7901e-05
			87576.9	73444.4	91951.9	688.24	7.46	1.3965e-05
			61362.7	65625.1	125794	485.193	10.96	0.0012198
			109742	79053.5	63897.6	339.182	12.73	0.00029243
			60348	69672.3	122550	632.192	8.13	0.00093694
			116359	91503.6	44647.5	510.15	8.61	0.0016618
			47129.9	73264.4	131827	815.126	29.2	0.0021383
			73999	119861	57996.5	987.282	11.13	0.00082237
			81525.4	64028.8	105580	602.182	10.23	0.00021096
			79360.2	57430.7	114308	691.131	12.86	0.00060981
			90517.1	95575.4	64720.9	800.216	8.9	0.00010961
			90046.1	69227.1	91493.5	1076.07	29.49	3.8403e-05
			54868.8	92794.3	102803	448.105	11.69	0.00051026
			76035.3	94260.6	80143.4	631.145	15.16	1.2479e-05
			79540.4	34557.1	136160	713.116	17.92	0.0041879
			77086.3	68514.1	104539	579.13	21.54	0.00014216
			59510.7	105299	85145.1	504.115	5.69	0.00032368
			64922	58564.4	126450	417.119	12.65	0.0014038
			80968.2	83350.1	84428.6	689.283	4.09	1.979e-08
			74227.3	73278.7	101039	766.109	14.95	8.1155e-05
			62913.6	82185.3	102938	982.328	10.12	0.00019672
			74908.2	91732.3	81163.7	395.039	6.72	8.5089e-06
			71207.1	105409	70794.8	313.167	40.83	0.00018806
			85694.2	89718.7	71272.5	584.177	9.21	1.5573e-05
			73685.3	78672.4	94272.2	646.119	16.42	2.0266e-05
			41004.3	156889	48494.3	968.168	19.75	0.0074644
			88292.3	71991.8	86100.8	758.253	13.38	1.113e-05
			92568.5	68994.2	84655.4	921.151	15.88	3.4027e-05
			55977.5	76120.6	114027	621.089	15.77	0.00069634
			89998.5	100902	55040.5	283.12	7.8	0.00044427
			92560.8	99352.5	53511.6	237.056	10.24	0.00051651
			56391.8	66204.8	122816	870.066	16.31	0.0012617
			63482.3	84565.2	97157.1	560.23	36.96	0.00012331
			65306.7	99773.9	79506.5	704.2	8.57	0.00012027
			74976.1	82076.2	87452.8	349.124	13.59	2.9071e-06
			83076.8	82253.6	79040	434.158	4.58	4.4531e-08
			20388.4	98302.8	125098	1243.24	28.61	0.0085575
			66256.1	84165.1	93305.4	180.067	10.43	5.8739e-05
			106200	89104.5	47932.2	625.193	9.14	0.00099345
			92716.6	50458.2	99061.2	683.119	14.87	0.00068835
			133430	66965	41726.4	193.014	7.14	0.0030895
			103289	74481	64196.6	263.094	6.09	0.00020583
			52877.4	53774.9	135244	634.125	7.15	0.0034128
			46791	114735	80173	906.41	6.2	0.0013175
			70203.9	94172.3	77103.5	523.139	9.18	3.6363e-05
			63488.2	60569.8	117157	745.292	20.13	0.00096849
			40455.1	117799	82905	591.699	10.73	0.0021799
			19565.9	113279	107356	1012.24	21.51	0.0087086
			41295.2	76064.9	122807	434.177	8.63	0.0023127
			78456.7	90132.1	71293	750.115	15.01	1.4579e-05
			76277.5	77734.8	85867.1	319.176	9.42	1.4498e-06
			57181.5	92939.3	89158.4	753.4	8.02	0.0002472
			65581.1	81495.9	92152.1	282.114	14.76	5.5357e-05
			73677.2	72791.1	92210.1	560.229	34.34	2.5219e-05
			20879.5	105243	112264	741.097	15.18	0.007908
			75259	60372.9	102549	565.078	19.51	0.00026747
			75921.4	68451.3	93636.8	562.235	30.5	4.5466e-05
			40904.5	77999.2	119104	607.109	15.88	0.0021708
			87423.4	65329.6	85161.8	1086.06	31.43	4.2562e-05
			62052.1	63547.5	112022	899.147	19.08	0.00071451
			87129.5	76181.3	74056.6	256.119	6.9	4.8126e-06
			70416	82217.4	84376.9	510.139	12.86	6.8984e-06
			68151	74848.1	93938.5	404.081	11.56	5.1957e-05
			61598.6	73279.7	102008	565.114	17.69	0.00024267
			69006.8	82201.6	85190	772.099	16.26	1.1699e-05
			78334.5	75667.3	82357.1	603.079	16.63	2.9614e-07
			69129	85205.7	81999.4	865.25	6.19	1.1165e-05
			69638.6	71001.6	95573.9	383.128	8.16	7.3528e-05
			85915.7	76316.7	73729.8	927.143	17.18	3.5172e-06
			87963.4	70330.9	77628	754.156	15.86	1.2007e-05
			147360	56124.7	32331	975.196	8.69	0.0065783
			34445	86064.8	115021	1327.84	35.92	0.0031046
			72224.1	103499	59633.9	510.15	9.64	0.00032741
			79817.5	60813.4	93609.5	991.158	19.12	0.00012653
			71451.2	92370.8	70316.4	793.258	8.72	4.2498e-05
			71760	65089.7	96879.5	751.131	15.56	0.00012042
			23681.1	142571	67353.9	1521.53	13.69	0.0079827
			69310.7	67475.8	96819.1	293.212	30.66	0.00011599
			61421.9	88226.8	83915.8	196.098	9.3	8.5158e-05
			60236.1	81477	91331.8	500.064	8.82	0.00011847
			50529.8	53372	128825	355.046	13.67	0.0030679
			51811.2	83286.5	97599	969.135	14	0.00048256
			55490.9	79559.2	97186.7	343.213	15.68	0.00030645
			39888	82089.9	110127	372.255	32.72	0.0019179
			72519.4	61520.1	97557.5	1513.49	15.06	0.00017548
			74698	71165.1	85675	396.053	11.81	7.0042e-06
			33693.1	79215.8	118387	363.073	13.28	0.0033553
			94448.1	80399.6	56082.6	506.113	7.76	0.00024686
			58143.9	41201.6	131354	455.119	28.37	0.003567
			62744.8	68692.4	99256.5	621.198	16.71	0.00021592
			47545.4	73738.5	109285	455.215	9.21	0.0010706
			75004.5	72715.6	82767.3	245.04	9.64	1.8146e-06
			71721.8	69396.2	89265.5	687.172	14.19	2.7316e-05
			76315.9	77624.4	76222.7	493.219	6.98	1.0526e-09
			59243.6	82220.1	88556.8	431.078	7.71	0.00011503
			99425.1	73110.1	56921.4	786.114	23.27	0.00031045
			56138.9	73368.5	99856.2	883.152	31.54	0.00034206
			94015.8	83030.7	52182	327.182	10.42	0.00039614
			87235.8	89973.5	51844.6	478.188	1.48	0.00038852
			68117.4	91252.2	69081.2	651.119	16.25	5.6282e-05
			66937.4	108923	52514.2	566.126	1.05	0.00083883
			78053.1	59430.6	90876.7	704.298	30.23	0.0001205
			61496.6	89849.6	77002.4	235.109	2.14	7.9973e-05
			59868.5	74597.2	92958.7	595.088	15.42	0.00013506
			84264.7	38090.7	104974	981.13	19.91	0.0019884
			54739.4	74170	98246.4	871.116	28.07	0.00035152
			56254.1	62821.7	107793	296.057	13.75	0.00075235
			83037	89425	54129.6	720.316	28.23	0.00025355
			73074.4	112673	40337.5	545.143	11.03	0.001951
			63548.6	88302.5	74213.7	400.14	7.12	4.8791e-05
			67227.6	70208	88306.3	419.114	17.47	3.4994e-05
			59826.7	66454.1	99000.8	772.189	11.82	0.00029385
			89506.9	66141.3	69580.2	257.046	8.7	5.0633e-05
			55097.7	90716.1	79217	574.193	8.7	0.00021857
			81321.6	78371.6	65307.3	838.133	17.85	1.358e-05
			87111.8	71043.9	66670.6	291.088	9.67	2.8623e-05
			85359.8	68546.3	70892.1	569.109	19.85	1.561e-05
			93304.3	88715.2	42745.4	311.186	14.64	0.0011103
			73930.2	78408	72416.7	1056.33	22.66	2.6437e-07
			80978.5	48196.9	95557.9	629.13	14.76	0.00061937
			57690.7	80617.5	86270.3	321.125	14.57	0.00011771
			72451.9	56821.2	95181.5	455.184	9.54	0.00023569
			88666	89295	46490.1	959.132	19.49	0.00070298
			63272.3	62960.8	98193.9	599.176	8.32	0.00028182
			69790.4	73163.7	80924.6	697.172	9.49	2.759e-06
			109638	70541.2	43550.5	219.03	12.38	0.0014619
			60496.6	82759.2	80448.7	332.091	2.36	5.5057e-05
			70084.3	105045	48293.4	560.123	10.44	0.00088848
			55604.6	82599.7	85175.2	279.127	13.85	0.00016366
			64788.4	99641.4	58768.5	349.056	6.16	0.00036085
			73007.1	77526.7	72353.3	1104.15	21.45	1.8497e-07
			85908.9	89660.8	47204.3	894.155	16.92	0.00061543
			55867.4	92034.1	74817.1	678.069	18.46	0.00020594
			83761.2	64203.1	74487.9	1563.17	14.12	2.2254e-05
			82129.7	95252	44937.5	1413.29	15.4	0.00085448
			21275.7	89315.3	111725	389.135	10.1	0.0070697
			82087.9	106414	33687.6	447.143	10.82	0.002771
			40632.5	69126.3	112409	1147.24	11.25	0.0019372
			39251.5	64639.8	118236	619.109	17.59	0.0025493
			67223	67675.8	87043.5	425.138	9.99	3.7132e-05
			65141.7	62179.4	94618.4	521.088	29.13	0.00018566
			63074.7	78862.5	79829.2	213.056	11.81	2.1114e-05
			72570.6	91205	57674.7	556.183	8.42	0.00015538
			79435.8	71200	70137.8	991.361	1.99	1.8831e-06
			63458.3	66144.9	91153.5	1493.51	13.74	0.00010812
			68733.4	78269.7	73711.1	458.147	7.75	1.5054e-06
			51813.4	81865.7	86777.8	827.343	4.62	0.00028944
			45334	70720.6	104185	833.136	30.08	0.0010672
			57958.7	65446.2	96765.1	434.139	13.34	0.00029766
			36047.4	77365.5	106525	197.061	8.81	0.0022849
			51070.2	81329.5	87198.6	834.329	5.1	0.0003188
			65340.3	49565.1	104512	225.092	15.64	0.00085985
			75443.5	60144.1	83691.1	455.183	12.82	5.1308e-05
			55983	61474.7	101783	968.334	8.2	0.00058184
			73626.6	55088.6	90213.3	1133.51	32.1	0.00019784
			72903.3	66911.2	78868.1	509.169	6.16	3.6925e-06
			73839	68358.5	76469.3	674.254	7.07	9.2022e-07
			75318.4	81579	61656.8	973.183	27.62	2.9003e-05
			65336.8	74840.1	77764.1	1020.45	6.1	5.3951e-06
			47762.6	53175.8	116944	470.11	6.62	0.0023319
			47489	74772.5	95416.1	747.48	17.75	0.00061984
			73106.8	65656.2	78878.5	699.186	10.69	5.6421e-06
			68489.5	92941.8	55783.4	413.139	8.69	0.00023855
			90605.9	70428.1	56055.5	625.133	10.96	0.00018424
			51842.8	65156.2	100040	635.105	13.8	0.00058754
			62450.3	63027.4	91497	732.171	14.51	0.00015848
			48833.7	86528.4	81607.3	207.066	8.49	0.00040972
			37024.8	82575.1	97283.8	234.078	10.54	0.001809
			114964	46814.3	54728.3	629.13	15.31	0.0021053
			103567	45209.2	67616	629.131	12.78	0.0010793
			65260.5	57411.5	93221.2	491.203	7.15	0.0002351
			68648	76807.8	70423	1130.5	1.37	1.0637e-06
			70606.6	62123.5	83066.1	696.185	6.02	3.1533e-05
			47095.3	91315.6	77333.6	837.309	6.24	0.00055487
			77995.8	80021.5	57481.3	289.109	10.32	6.7956e-05
			82558.2	56683.1	76236.2	257.083	11.24	8.861e-05
			66381.9	79823.8	69234.9	679.079	16.05	7.1599e-06
			73212.7	48760.9	93220.3	537.264	20.49	0.00048801
			23205.4	123463	68510.6	1506.04	13.75	0.0066823
			90825.9	57743.2	66479.3	977.177	20.07	0.00017395
			29437.6	69697.1	115829	387.109	10.22	0.0041647
			59744.8	55689.9	99136.6	579.13	21.42	0.00055189
			78575.1	52554.9	83432.7	327.051	17.88	0.00019738
			54904.1	103016	56535	216.034	0.93	0.00087361
			69838.7	58625.4	85918.4	913.425	5.46	8.391e-05
			35692.3	47937.8	130661	567.257	8.77	0.0055074
			43379.8	72416.4	98482.7	504.13	9.35	0.0010102
			66163.5	85846.8	62048.4	901.128	15.55	6.232e-05
			59729.2	72197.1	82078	506.144	8.29	4.2788e-05
			54149.3	70275.2	89569.1	821.172	28.71	0.00021286
			91524	77914.9	44471.9	382.214	22.38	0.00074014
			85747.4	57738.6	70410.8	613.135	16.24	9.3025e-05
			64369.4	73285.7	75866	1009.08	16.82	4.3929e-06
			66756.5	69391.5	77355.1	873.168	20.8	2.8955e-06
			58631.5	70677.2	84133	728.311	23.87	6.7235e-05
			77259.7	42721.6	93077.8	689.105	15.87	0.00091903
			81964.3	80520.8	50488	313.168	24.04	0.0002638
			49551.1	75252.4	87899.9	539.156	10.78	0.00034551
			50162.2	73742.5	88796.5	289.072	9.19	0.00033029
			60093.7	56483.9	95960.6	569.178	5.98	0.00041693
			34732.5	66299	111199	589.099	22.69	0.0027712
			68252.3	71904.7	71995.9	509.169	6.51	7.8492e-08
			77685	41525.9	92823	689.106	15.64	0.0010259
			81270.2	82080.8	48595.1	718.318	28.23	0.00034982
			66956.8	65170.2	79576.6	632.192	7	1.1292e-05
			57460.8	40867.7	113259	2326.79	14.13	0.002332
			67795.3	68306.2	75485.3	665.182	16.96	1.1673e-06
			80299.8	54839.6	76180.1	332.05	1.46	0.00010183
			32508.3	83060.7	95355.8	263.056	8.51	0.0025157
			93230.4	59218	58251.7	257.046	8.15	0.00032674
			71499.4	68001.8	71091.5	792.124	16.3	5.2205e-08
			61405.8	58011.1	91122.9	793.105	28.57	0.00023358
			44114.6	138812	27532.5	408.266	30.49	0.0086469
			34091.7	101153	75158.9	625.229	5.11	0.0023288
			51570.2	67005.8	91674.6	289.072	11.83	0.00034287
			74158	72127.7	63949.7	949.177	17.86	3.0593e-06
			85035.5	56288.4	68770.9	977.177	19.22	0.00010849
			43569	38995.3	127367	431.236	28.36	0.0056634
			72807.1	46166.7	90016.1	603.15	14.76	0.00054672
			91663.6	43588.1	73478.6	605.13	14.75	0.00076978
			54880.1	70398	83227.5	704.11	18.72	0.00011104
			45481.7	74102.4	88840	588.267	9.19	0.00056628
			64085.5	67804.1	76483.1	787.469	18.99	5.4446e-06
			81437.1	52805.3	74081.3	231.067	6.71	0.000143
			50503.8	76696.3	80813.7	374.089	4.48	0.0002141
			65980.9	80600.8	61323.8	508.126	11	2.974e-05
			58237.3	71086.8	78486.2	427.104	10.04	3.5231e-05
			99840.1	61042.3	46921.7	780.161	8.46	0.00091719
			68825.9	74491.5	64358.5	321.063	4.51	2.3883e-06
			43146.2	56172.2	108313	245.046	12.36	0.0018494
			50107.4	126094	31325	327.051	12.4	0.0054982
			57482.3	62935	87104.1	957.152	27.52	0.00014715
			92029.4	55501.8	59978	323.187	18.7	0.00032954
			34676.2	66498.2	106265	402.12	7.22	0.0024776
			49336.4	59153.3	98876.2	537.21	4.15	0.00079712
			73256	77302.7	56731	277.109	9.5	4.6784e-05
			47654.6	99780.5	59691.7	824.341	8.42	0.00090818
			17459.3	89330.1	100321	457.183	25.27	0.0083539
			61656.7	69136.4	76209.5	497.126	6.84	9.5992e-06
			82488.5	71048.1	53306.4	255.051	2.36	0.00013349
			47939.9	98403.4	60409.4	834.099	18.72	0.00081295
			59852.5	66684.1	80184.5	1281.18	24.33	3.3994e-05
			142297	25980.5	38232.2	1579.79	21.74	0.011002
			88447.4	87385.7	30370.5	902.281	9.73	0.0028213
			60945.3	56081.9	89124.3	537.083	18.21	0.00023086
			73690.5	53149.1	79003.3	459.093	9.45	0.00011083
			56121.1	77660.2	72037.6	505.093	36.64	5.1959e-05
			60967	52028.1	92761.1	997.124	23.31	0.00042396
			42174.3	85490.7	78043.3	683.424	37.7	0.00076302
			73982.5	37767	93950.2	1536.84	13.87	0.0014334
			65688.4	63363.6	76605	1551.47	14.95	8.4718e-06
			60945.5	57113.5	87455.1	415.096	11.42	0.00018053
			53322.8	58193	93673	521.125	20.44	0.00047702
			86644.7	81336.6	37205.4	345.062	11.38	0.0013784
			51019.6	74627.7	79408	449.025	6.72	0.00016817
			72964	23815.9	107964	403.103	14.84	0.0053614
			70227.7	82938.9	51205.7	484.069	9.92	0.00018687
			29883.5	73127.2	101351	450.141	4.92	0.0031679
			47011.4	72877	84438.5	816.212	7.71	0.00037587
			76470.4	80188.2	47161.1	217.051	9.86	0.00032817
			49339.7	50644	103724	455.183	14.31	0.0015577
			73239.2	60344.2	70057.1	586.306	36.3	7.9379e-06
			60271.6	74598.1	68765	717.186	11.58	1.0024e-05
			121433	50280.4	31852.2	661.12	22.18	0.0049254
			70038	51706.9	81691.8	341.104	9.96	0.00015683
			60741.9	78530.3	63621.5	683.162	16.22	2.6966e-05
			64654.1	62048	75842.7	188.057	1.02	1.0243e-05
			88681.2	50543.2	63269.4	613.135	18.84	0.0003314
			53864.3	70483.8	78048.1	400.141	10.49	7.9427e-05
			75055.8	70833.8	56497.9	866.14	22.16	3.3211e-05
			68191.9	49815.7	84239	2075.69	14.13	0.00024474
			62625.1	64982.1	74573.8	507.199	8.42	5.9631e-06
			55287.1	40364.2	106507	2326.29	14.13	0.0020461
			82465	52681.6	66980.7	613.135	18.72	0.00014269
			52577.5	60936.2	88363.1	364.05	10.51	0.0002895
			50572.8	76800.5	74357.4	504.132	10.91	0.00015153
			51965.2	68694.7	81039.5	245.176	14.04	0.00014003
			60271.4	51034.8	90261.8	1517.54	14.24	0.00039416
			51597.3	83235.2	66680.4	678.219	4.91	0.00017828
			62384.5	68267.7	70679.4	412.118	9.02	1.4342e-06
			57588.4	81650.6	62049.9	378.066	8.75	7.914e-05
			90821.1	63844.2	46427.6	662.189	7.71	0.00056037
			60309.1	62140.3	78530.4	254.086	6.53	3.3721e-05
			62214.1	59649.8	78939.3	329.082	1.18	3.9306e-05
			87219.6	73019.4	40528.7	599.253	27.01	0.00088111
			69297.6	69779.6	61327	880.246	9.87	2.2479e-06
			48886	52588.3	98566.8	204.031	8.66	0.0011041
			71526.2	62019.4	66377.9	583.255	11.48	2.1604e-06
			68103.5	64774.3	66974.5	294.094	6.48	3.9318e-08
			49694.2	72656.8	77480	362.125	11.15	0.00016944
			74995.5	44990.5	79844.2	919.138	21.57	0.00040959
			64034.3	52497	82688.8	611.178	11.93	0.00015557
			60806.4	68897.3	69356.5	372.074	6.28	2.4272e-06
			51330.9	75072.8	72650.3	244.083	0.85	0.00010848
			67324.3	38454.3	93188.9	437.173	11.55	0.001269
			65412.1	72305.3	61231.7	919.17	19.08	4.0188e-06
			68300.6	50798.4	79807.1	2075.02	14.13	0.00014979
			56186.2	90299.9	52229.5	234.077	8.54	0.00045116
			66307.7	72996	59306.9	528.148	9.18	8.9026e-06
			35525.3	68376.2	94704.7	725.188	33.91	0.0017142
			19207.9	66015.5	112995	273.15	16.59	0.0076047
			122487	59666.2	16050.6	520.161	13.05	0.010188
			69050.8	62553.5	66558.2	665.181	17.18	5.4129e-07
			61135.2	67521.1	69351.2	404.114	14.04	1.6076e-06
			73819.3	67444.3	56593.3	943.137	18.48	2.304e-05
			88322.2	74106.6	35243.4	408.11	11.35	0.0015435
			52261.6	67223.1	78133.2	1760.4	12.28	9.9168e-05
			50319.2	71005.4	76139.5	840.251	10	0.00012988
			68781.2	52812.3	75852	543.151	11.99	7.3309e-05
			61797.6	56446.2	79120.5	435.091	11.12	6.4573e-05
			56296.8	65480	75574.3	723.157	8.95	3.2316e-05
			87818.5	60322.1	48808.1	339.182	16	0.00039904
			44427.5	73392.6	78954.8	855.121	27.7	0.00040345
			55579.4	88803.5	52332.9	720.14	18.89	0.00041632
			57693.9	69330.4	69504.5	1437.28	13.75	9.5438e-06
			55784.7	74908.1	65798.8	500.066	10.97	3.2387e-05
			58301.3	64386.8	73652.3	687.168	11.15	1.4261e-05
			74909.9	61048.9	60275	910.369	16.8	1.805e-05
			84215.3	86739.5	25173.4	983.183	19.93	0.0040066
			64814.1	63114	68180.5	754.28	6.25	2.1581e-07
			35601.8	83384.8	77074.3	434.019	7.32	0.0013752
			44034.3	95587.8	56204.5	302.125	3.68	0.0010417
			60913.5	56228.5	77944.6	697.174	9.16	5.9105e-05
			76031.4	46952.2	71472.6	299.056	11.83	0.00022732
			58348.4	91299.1	44607.6	547.103	27.24	0.00075143
			69597.1	44814.8	79830.1	1065.17	28.19	0.00036324
			51494.5	78193.3	64369.3	492.098	9.31	0.00011191
			52704	66626.8	74708.9	345.228	13.6	6.1663e-05
			56279.4	80395.1	57141.5	318.146	2.04	0.00011852
			55588	71071.7	67143	504.167	20.39	1.9044e-05
			56731.7	55102.6	81930.8	464.1	11.4	0.00016348
			40882.2	56662.1	96210.1	1151.26	11.87	0.0013024
			45940.6	70102.8	77486.4	707.163	8.92	0.00027516
			55937.1	69136.5	68317.9	573.184	5.83	1.4227e-05
			44678.6	46738.7	101935	653.152	10.77	0.0020852
			51322.3	67968.8	73889.9	881.136	28.06	7.8029e-05
			33942	106715	51820.3	674.215	4.87	0.0031035
			52393.1	61473.2	78543.5	382.093	17.45	0.00010731
			33158.9	95083.4	64054.5	346.13	4.61	0.0020838
			56741	73314.6	61852.1	935.162	17.81	2.1561e-05
			48331	69248.4	73738.8	248.13	13.9	0.0001424
			28019.5	119815	43467.6	637.307	33.06	0.0064871
			35302.1	64906.7	90616.6	469.046	7.41	0.0015261
			50579.4	68875.6	71052.7	536.266	29.79	7.3064e-05
			59257.8	85560.1	45325.7	861.237	7.14	0.0004873
			54083.8	58099.1	77691.4	873.167	19.89	9.2867e-05
			53287	69498.1	66971.2	294.094	7.45	2.8399e-05
			41441	62989.7	85149.8	521.088	33.38	0.00067806
			50525.1	69242.1	69744	238.109	12.85	6.7902e-05
			55021.1	46920.3	87385.8	687.172	14.62	0.00055648
			44676.5	86251.5	58226.9	504.131	12.83	0.00055511
			35180.6	28541.8	125265	447.106	28.36	0.0093059
			53252.2	73475.3	61841.5	309.146	6.43	4.5255e-05
			58830.9	75756.7	53748.1	400.213	30.77	6.8979e-05
			64659.7	28451.1	94983.1	536.222	32.17	0.0030136
			50397.8	74447.1	63216.7	561.233	0.96	8.8211e-05
			52914.8	76533.5	58601.6	836.115	18.12	8.8e-05
			91699.6	57102.8	39208.5	436.286	31.52	0.0011997
			44513.8	60400.9	82569.8	711.136	27.88	0.00042471
			47804.1	70115.4	69448.3	414.156	11.54	0.0001226
			51319	51793	84249.4	452.066	10.51	0.00040834
			64193.4	63701.6	59201.8	484.187	1.99	3.4867e-07
			116548	45112.4	25238.2	661.119	22.35	0.0065734
			75157.5	75812.6	35892.5	771.122	16.49	0.0010532
			53597.5	66891.5	66319.9	921.224	18.47	1.7275e-05
			53965.2	58805.8	73937.9	270.081	4.76	4.9731e-05
			64748.5	68972.9	52839.1	359.126	5.91	2.5404e-05
			36219.5	37271.1	112757	682.459	32.88	0.0059138
			54634.9	64600.8	66779.2	451.099	12.15	9.84e-06
			92743.6	65459.8	27772.9	339.182	13.54	0.00304
			45246.3	69014.1	71662.4	659.123	5.19	0.00020744
			69361.6	65678.8	50839.7	479.146	14.46	4.7345e-05
			61006.3	68978.5	55853.7	775.133	17.54	9.7781e-06
			44573.1	70707.1	70509.3	164.072	11.41	0.00023593
			72371	62106.8	51209.5	903.224	8.62	5.7527e-05
			52385.7	57821.9	75404.8	932.308	13.87	8.4588e-05
			73301.4	44049.2	67946.2	357.214	5.23	0.00026532
			43530	54352.4	86966.6	506.291	29.22	0.00071897
			45688.3	67618.6	71288.3	908.136	17.53	0.00017637
			60702	49269.3	74538.7	709.574	37.24	0.00010915
			55931.1	58177	70331.9	706.206	10.34	1.7814e-05
			49152.6	53686.6	81366.4	252.07	8.56	0.00031276
			33414.8	69821.3	80843.1	390.084	5.38	0.0014135
			55036.7	62251.7	66734.4	772.188	13.14	6.9462e-06
			88938.2	79512.1	15521.7	518.179	27.81	0.0083423
			66301.4	55265.2	62292.4	396.11	11.98	5.677e-06
			50324.5	62312.9	71125.1	475.209	7.91	5.8271e-05
			64169.8	43795.3	75391.2	309.041	16.53	0.00028492
			48665.2	65092.3	69403.5	688.204	8.72	7.5201e-05
			46567.8	65624.4	70876.9	343.213	15.86	0.00013384
			53088.3	58875.1	71075.7	746.254	13.33	3.419e-05
			44589.5	87558.2	50535.3	365.035	11.63	0.00082519
			95812	52229.8	34479.6	937.22	8.69	0.0021481
			68252.7	47633.1	66551.5	831.158	23.8	9.1903e-05
			33985.6	54733.8	93650.7	569.13	9.16	0.0019788
			66239	37501	78386.3	888.235	9.11	0.00078614
			19825.2	61271.3	100883	313.073	8.2	0.0062858
			89824.9	65652.6	26216	307.061	15.86	0.0032545
			58408	71306.1	51902.1	677.267	5.11	4.586e-05
			55941.7	70621.2	54955.4	967.161	17.81	3.0239e-05
			59563.1	54522	67266.8	901.127	27.76	9.5899e-06
			51187.1	54198.6	75730.1	293.212	30.28	0.00013516
			49052.5	81736.6	50209.3	967.121	16.73	0.00042632
			81677.8	34272.7	64807.6	357.214	7.13	0.0012445
			61157.5	73416	46020.6	1089.23	13.78	0.00016504
			47199.4	48940.6	84320.8	580.292	33.16	0.00063966
			46599	57535.8	75932.4	259.098	9.31	0.00020013
			48550.9	86657.1	44813.7	239.072	9.9	0.00086828
			57306.9	42225.4	80462.7	623.094	12.41	0.00049301
			60210.3	67966.8	51810	548.229	28.37	2.3978e-05
			25724	47144.2	107021	331.083	8.79	0.0052061
			46242.3	69441.3	63955.8	468.128	8.74	0.0001172
			38635.9	65354.4	75268.7	234.114	11.66	0.00058621
			72685.2	63088	43468.4	229.088	8.45	0.00024123
			50197.9	64428	64576.7	679.163	10.12	2.896e-05
			65172.7	56156.7	57559.7	766.163	10.12	3.4807e-06
			50772.8	82079.4	45902.5	581.308	6.25	0.0005118
			82382.9	34295.2	62056.1	713.116	19.43	0.0012449
			60346.7	58767.2	59603.9	651.135	16.77	2.9799e-09
			64929.7	31948	81759.4	1537.17	13.87	0.0015798
			59011.2	80058.9	39443.6	680.086	15.11	0.00064321
			86053.8	37000.1	55396	604.22	32.97	0.0011456
			31808.8	67737.9	78887	817.14	28.25	0.0015259
			50092.5	60176.3	67556.4	648.282	28.43	3.4561e-05
			60532.5	55166	62082.6	510.177	12.44	1.2492e-06
			58975.1	42468.7	76263.9	392.235	17.93	0.00034981
			60360.8	61981.5	55310.8	617.224	8.13	1.0606e-06
			49632.2	62212.6	65787.3	556.182	10.52	3.2497e-05
			26843.2	62356.7	88045	476.232	22.74	0.0029222
			43819.9	48355.9	84997.3	875.257	33.59	0.0008342
			52460.2	43335.2	81289.8	327.051	15.74	0.00053827
			24280.6	45637	107109	705.145	14.3	0.0057606
			42531.4	59070.4	75391.6	641.248	7.91	0.00032479
			46055.5	52017.4	78664.8	721.178	9.13	0.00035129
			51966.5	47764.4	76843.5	359.208	13.44	0.00025409
			49570	81516.8	45332.6	629.164	14.36	0.00055083
			57622.9	37764.8	80964.9	607.086	29.69	0.0008131
			61227.3	38602.6	76511.9	866.23	15.46	0.00058783
			60369.7	57979.7	57818.5	441.083	10.91	3.2608e-08
			66098.2	58564.1	51388.3	324.123	7.24	1.8188e-05
			54079.7	50782.6	70823	524.207	10.15	6.9114e-05
			68025.4	60368.6	47050.4	215.035	8.68	7.5041e-05
			57898.8	53208.8	64249.9	1429.28	18.43	6.3018e-06
			62237.2	63675.3	48945.5	339.064	14.36	2.971e-05
			57695.5	59283	57825.5	556.182	10.32	4.9929e-09
			39805	70254.7	64614.9	255.067	6.21	0.00037874
			43763	75858.3	54760	534.287	38.15	0.00030577
			69777.2	63300.1	41189.8	325.202	16.73	0.00028481
			46014.6	39377.9	88791.1	455.292	33.93	0.0014894
			69092.1	66788.6	38260.5	341.197	13.85	0.00048326
			51646.3	65779	56715.6	844.221	8.93	1.6619e-05
			58008.6	60395.9	55448.7	510.138	12.96	2.9793e-07
			40194.5	56218.7	76953.6	404.081	11.77	0.00049489
			49615.2	48734.6	74858.5	325.035	2.11	0.00023237
			51051.6	51538.2	70195.1	791.266	11.28	8.0319e-05
			44053	76873.9	51641.8	549.152	8.68	0.00036688
			53888.8	67136.6	51432.6	307.09	1.23	3.1205e-05
			61723.3	48318.2	62005	606.224	32.11	2.7503e-05
			50351.7	67328.5	54344.4	494.077	12.68	3.7533e-05
			58957.7	72006.8	40993.3	1014.21	16.75	0.00031199
			53127.2	56236.5	62348.3	197.061	11.13	3.5924e-06
			24634.2	85661.4	61189.8	1184.4	10.73	0.0033328
			52929.5	61101	57326.8	538.172	16	2.211e-06
			45060.3	59768.1	66513.4	675.239	5.22	9.4135e-05
			56595	64868.3	49759.3	591.152	14.16	2.216e-05
			23278.5	44539.5	103293	955.137	30.14	0.0057522
			35178.9	88329.5	47527.4	583.289	22.65	0.0017424
			46507.1	60787.7	63318.3	665.153	9.14	4.9017e-05
			49034	37002.3	84436.9	476.12	6.75	0.0012219
			50202.3	46285.1	73884.8	969.379	1.38	0.00024134
			45684.3	60638.6	63983	514.172	9.55	6.4334e-05
			32005.5	53291.9	84946	355.047	10.97	0.0017192
			34803.3	59762.7	75674.9	1497.53	14.72	0.00087677
			65727.7	51967.2	52409.8	303.124	12.09	2.5373e-05
			41236.4	69676.6	59108.9	238.088	11.43	0.00025142
			61196.5	65007.8	43676.1	975.373	8.58	0.00011547
			51179.3	61859.8	56791.9	942.26	11.66	6.3255e-06
			41468.1	62618.9	65700.8	390.101	13.12	0.00020138
			34072.4	66920.5	68793.7	306.102	8.71	0.00084236
			89850.6	57676.4	22174.5	601.135	8.73	0.0043951
			40504	64900.7	64214.8	824.256	31.28	0.00024659
			43812.4	60924.9	64703.9	511.184	7.91	0.00010756
			32738.1	70008.4	66462.8	920.38	4.53	0.0010221
			69892.7	66228.5	33034.3	870.811	10.72	0.00097611
			50825.4	55808.9	62397.2	172.053	8.31	8.6229e-06
			39295.5	57819.5	71877.5	641.047	30.43	0.00039034
			72347.7	56778	39851.4	927.275	21.63	0.0003715
			53737.1	55370.7	59825.6	229.051	11.52	8.3362e-07
			27047.8	61434.6	80422.9	625.204	7.07	0.0023718
			41475	56439.8	70974.7	467.15	3.32	0.00026324
			46309.6	65779.7	56777.7	441.149	13.81	6.0735e-05
			65053.4	43909	59803.9	791.344	0.86	0.00010305
			45831.4	65987.3	56606	335.085	0.99	6.9429e-05
			56185.5	36081.1	75795.6	773.332	3.22	0.00074474
			54372.5	42395.3	71255.5	2074.69	14.13	0.00023995
			46955.6	50337.4	70664.9	521.124	19.33	0.00015062
			58354.2	44636.4	64928.6	339.109	1.92	8.1691e-05
			42080.9	56443.6	69164.9	215.057	7.5	0.00020291
			52459.8	52570.3	62603.8	499.173	6.92	9.0294e-06
			55816.9	66714.2	45083.1	402.27	25.19	8.9476e-05
			27958.7	69421.4	70126.3	448.104	13.46	0.0018925
			62899	55722.4	48707.1	514.26	37.43	1.9258e-05
			46190.2	55515.1	65603	675.151	33.29	6.0611e-05
			47443.8	67150.1	52614.4	805.12	20.15	6.879e-05
			46885.8	34964	85181.2	667.269	4.18	0.0015693
			75165.7	33928.5	57847.5	945.421	8.97	0.00093225
			11706.3	77771.1	77430.8	309.077	18.87	0.010396
			48953.8	57955.1	59783.9	523.149	9.67	9.8196e-06
			43225.7	66202.2	57173	1394.29	13.61	0.00012285
			54716.2	58366.1	53383.7	427.065	7.05	4.0734e-07
			50250.4	57855	58338.7	521.088	22.73	3.8714e-06
			44936.4	70702.7	50729.1	508.161	10.4	0.00018506
			56331.8	51397.3	58579.8	508.161	10.15	1.6799e-06
			25813.8	91955.8	48403.1	734.119	16.96	0.0036221
			33864.5	63435.2	68566.6	422.056	11.82	0.00077642
			54223.1	67035.4	44547.6	529.114	19.65	0.00010511
			35291.4	59901.7	70574.2	436.083	20.85	0.00064638
			42617.7	65518.1	57564.1	348.088	14.65	0.00012988
			81951.7	41971.3	41659	632.264	29.18	0.0012096
			72373.7	58201.3	34963.7	997.178	9.08	0.00072002
			39497.6	51518.5	74310.3	361.223	11.99	0.00047956
			45716.4	54000.9	65507	483.273	24.41	6.7449e-05
			68571.2	52233	44405.5	554.133	7.12	0.00014022
			46212.5	51743.8	67243.9	864.211	13.96	9.0258e-05
			48397.3	60546.4	55963.2	747.158	8.99	1.2214e-05
			43595.9	49468.4	71827.1	1760.4	11.5	0.00026504
			53762.2	31798.6	79277.6	565.078	20.47	0.0013941
			15836	47339.3	101624	779.184	7.85	0.0085942
			53609.3	54770.8	56166.5	334.094	8.33	2.7793e-08
			58999.5	51788.5	53669	301.109	13.45	1.7815e-06
			26398.4	53863.7	84143.3	1326.38	22.7	0.0027058
			59307	51023.9	54062.8	546.16	6.58	2.7696e-06
			48797.3	48943	66557.6	609.105	18.63	7.6329e-05
			44925	53437	65697.8	428.136	12.18	8.2301e-05
			18424.7	71955.9	73638.8	1403.24	18.89	0.0052806
			42694.7	57782.7	63539.8	343.213	15.36	0.00010448
			60440.3	51421.4	52079.9	919.4	0.93	5.5839e-06
			63935.9	37401.7	62604	981.129	19.47	0.00036454
			48731.3	44467.5	70741.9	645.162	8.81	0.00022552
			27392.1	64132.6	72205.3	664.203	9.14	0.0019116
			20690.1	30017.5	112773	537.12	4.98	0.011097
			52598	60366.9	50463.2	646.082	19.5	6.3925e-06
			56588	45965	60603.7	752.496	18.89	2.8701e-05
			57312.6	37379.3	68281.2	585.126	11.53	0.0004004
			44005.5	50943.1	68015.9	843.121	27.7	0.00014696
			35766.7	66710.3	60290.4	467.149	2.78	0.00049928
			60750	50929.9	51087.2	709.035	22.66	8.8345e-06
			58952.2	46345.9	57281.8	485.16	6.92	2.0446e-05
			37586.2	53123.8	71716.1	472.125	7.98	0.00048387
			44540.6	52660.7	65112.5	390.102	12.57	8.2727e-05
			45849.6	51461.8	64959.1	773.223	8.93	6.6772e-05
			45281.8	63751.6	53230.9	472.109	9.72	5.6129e-05
			35231.1	58957.3	68062.6	785.282	33.72	0.00056041
			65325.2	60004.2	36834.4	355.213	12.77	0.00038862
			54624.5	38738.5	68776	854.198	12.25	0.00032816
			42894.1	49281.8	69957.1	659.123	3.87	0.00023585
			44831.5	77850.1	38964.8	673.192	18.25	0.00086875
			50703.8	52679.4	58211.4	309.207	24.78	2.2152e-06
			42571.2	65656.4	52995.5	257.082	9.25	0.0001278
			55016.6	33330.6	72874.7	866.23	15.64	0.000879
			63989.7	34251.3	62903.8	605.13	14.86	0.00060062
			40522.8	63034.1	57324.2	392.173	4.91	0.0001534
			54543.1	70075.5	36081.2	689.153	8.95	0.00052624
			36839.8	90629.8	32877.8	604.418	29.8	0.0034616
			31526.4	36917.7	91887.7	848.293	40.42	0.0037554
			69757	58041	32452.7	313.166	9.91	0.00087143
			51635.8	47591.9	61014.3	554.167	14.4	1.9384e-05
			52033.3	46808.5	61223.8	367.103	5.53	2.4323e-05
			36328.2	62663.8	61051.3	792.157	21.09	0.00037961
			30681.8	41875.7	87390.7	397.14	9.6	0.0026634
			44154.4	55904.5	59859.5	540.188	10.85	4.1506e-05
			39469.5	48171.9	72234.3	732.451	33.69	0.00045533
			68507	53340.3	37636.5	295.155	17.31	0.00037666
			51408.2	46260.4	61797.7	582.309	21.2	3.2944e-05
			46627.2	58277.4	54521.9	362.14	12.16	1.2493e-05
			44486.3	63128	51714.9	310.12	11.67	6.2256e-05
			21919	52679.2	84637.5	535.293	19.81	0.0040195
			54595.5	39767.6	64733.1	504.167	14.02	0.00019304
			52676.9	57767.3	48468.1	371.048	10.25	4.7626e-06
			31604.4	63674.9	63580.1	832.26	6.23	0.00088082
			63782.6	49386.5	45685.5	1901.29	22.59	6.508e-05
			20397.9	58111.7	80241.1	307.195	28.26	0.0042809
			56978.9	54180.9	47459.5	949.179	18	6.0919e-06
			56883.3	36435.8	65268.8	384.055	9.69	0.00037524
			52577.6	33657.1	72109.9	889.126	27.97	0.00080757
			43192.7	42144.3	72942.7	265.036	6.11	0.00054829
			45327.3	61983.1	50798.3	388.105	6.46	4.3762e-05
			54481.2	57488	46014.1	603.078	16.01	1.3119e-05
			23473.7	67829.8	66546.2	357.098	15.02	0.002745
			50839.1	33102.8	73793.8	455.099	14.64	0.00095259
			62339.3	31977	63054.3	439.188	11.46	0.00078513
			25910.5	47457.2	83519.1	1219.98	35.93	0.0028671
			42149.1	36672.1	78054.7	447.178	4.16	0.0011946
			46805.9	52818.4	56884.5	460.105	16.69	7.1866e-06
			33869.4	69972.5	52649.2	287.014	13.7	0.00069444
			51411.8	63104.4	41970.6	486.25	28.87	0.00010374
			39340.4	57868.5	59246.7	359.244	16.84	0.00014593
			56737.9	44572.3	55069	738.111	23.12	2.0542e-05
			47273.5	53280.4	55736.6	787.271	7.74	4.124e-06
			43648.5	51084.5	61464.9	1325.36	11.13	5.6574e-05
			53861.6	54608.1	47570.5	295.887	8.99	2.6704e-06
			45162.9	69297.9	41210	167.035	6.29	0.00034712
			50082.7	51207.7	53942.6	540.187	11.15	1.9337e-07
			81095.3	43339.6	30695.5	1590.36	9.09	0.0019688
			69870.1	49624.7	35624.4	770.151	15.59	0.00056218
			60435.4	48708.7	45754.4	301.109	12.07	3.3822e-05
			40090.4	45655.9	69013.8	484.14	18.49	0.00036198
			30362.1	68637.8	55736.3	488.225	1.24	0.0010428
			50539	50154	54037.7	736.225	4.43	2.6288e-07
			44561.7	46145.1	64021	519.199	6.16	0.00011229
			51216.9	52603.3	50682.4	261.15	12.81	1.2923e-08
			51109.4	40663.7	62696.1	738.256	13.58	0.00012686
			61331.6	58489	34182.7	355.213	13.01	0.00045152
			64532	52362	37027.2	872.082	14.47	0.00029604
			44406.9	34902.8	74516.4	519.2	8.05	0.00096893
			52585	50541.5	50534.8	488.099	15.28	2.6531e-08
			69084.1	45564.5	38974.5	931.136	27.92	0.00041049
			52423	29320.9	71804.8	618.285	21.4	0.0013168
			39420.7	55132.4	58942.6	550.119	15.01	0.00011793
			42239.5	49787.1	61452.6	570.162	12.36	7.9186e-05
			36209.5	60826.3	56372.3	396.11	9.5	0.00028252
			35802.7	82021.3	35483.5	404.137	5.88	0.002431
			52035.4	52084.4	49052.6	547.126	16.77	1.2546e-07
			66720.4	48425.4	38012.4	323.187	16.83	0.00032375
			77125.7	47137.7	28407.9	983.149	17.27	0.0018512
			61573.9	45167.4	45867.1	444.083	7.24	6.959e-05
			46282.2	36087.5	70226.1	1778.57	14.15	0.00059443
			37819.8	47202.4	67548.2	556.182	11.83	0.00037397
			45794.7	62588	44157	659.051	17.24	9.6185e-05
			47607.5	58344.2	46558.1	591.151	14.97	1.9214e-05
			43116.2	43263.1	66069.3	533.125	6.99	0.00024549
			44665.1	51441.1	56331.8	554.072	12.09	1.3657e-05
			49604.7	62141.9	40584.5	377.012	14.36	0.00012209
			60873	40409.9	50419.7	554.132	6.58	0.00010455
			46458.1	66244.5	38955.6	623.177	10.66	0.00029347
			44619	41239.2	65748.6	699.405	33.73	0.00024123
			36056.5	51514.7	63908.7	549.083	23.82	0.00032652
			50612.6	32169.9	68637.5	1523.18	13.87	0.00079389
			32964.8	63999.9	54439	627.114	22.78	0.00056134
			38665.4	55342	57359.4	493.094	31.83	0.00012217
			38989.7	46211.7	66064.8	321.244	34.31	0.00029015
			39971	48174	62954.2	312.052	10.29	0.00015846
			58450.3	48866.2	43764.6	502.115	13.88	3.237e-05
			54771	39930.4	56376	755.238	15.16	7.7819e-05
			31562.8	62755.5	56637.3	685.421	37.7	0.00068531
			36113.1	64809.1	49909.5	764.094	18.46	0.00034882
			47146.6	55010.5	48666.2	158.064	1.73	3.7424e-06
			38370	59243.8	53150.3	503.101	1.16	0.00013999
			37451	58138	55075.6	377.119	3.76	0.0001687
			48293.8	37032.5	65324.9	836.32	20.11	0.00032534
			67655.9	60897.4	22074	655.184	9.84	0.0028905
			41117.5	63054.8	46191.1	1645.37	13.64	0.00014971
			57601.4	27769.1	64839.3	501.256	8.78	0.0012909
			40821.7	54385	54915.5	546.163	1.98	4.978e-05
			47233.4	54933.6	47934.4	875.182	20.09	4.15e-06
			48541.8	44363.3	57080.7	512.137	11.22	1.987e-05
			54063.2	45908.5	50004.8	508.162	11.27	3.6158e-06
			48026.1	44449.2	57484.4	403.103	11.12	2.2731e-05
			32406.6	42477.7	74978.2	832.47	21.61	0.0013193
			36015.6	50784.8	62920.3	245.176	17.05	0.00029973
			47249.1	44511.4	57958.2	375.026	6.72	2.7746e-05
			30083	27396.4	91979.7	649.261	5.46	0.006278
			40347.1	41382.5	67701.6	439.151	10.85	0.00044379
			52803.2	38306.1	58119.4	2205.35	22.6	0.00012399
			38128.5	45063.9	65775.6	153.019	9.51	0.00033195
			36523.3	48095.2	64230.5	665.182	14.46	0.00031638
			42630.7	54901.1	51107.3	851.163	27.98	2.01e-05
			48798.4	47233.2	52574.4	927.143	18.55	8.0426e-07
			45572	53129.5	49855.2	449.138	12	2.8698e-06
			38186.7	53753.7	56602.6	832.302	7.95	0.00011452
			43474.9	35781.6	69179	974.566	30.48	0.00063581
			26438.8	48351.4	73633.1	713.208	8.31	0.0019315
			23354.1	30170.6	94835.3	375.036	10.91	0.0073956
			47829.4	39770.1	60674.8	617.094	14.59	0.00012075
			35089.7	60815.5	51981	1469.31	14.03	0.00029892
			46888.5	53549.3	47402.8	342.134	5.9	2.6014e-06
			43473.8	55552	48787.7	1501.23	18.84	1.6672e-05
			64336.3	42068.3	41406.8	373.188	9.7	0.00025863
			35498.8	40547.7	71648.9	623.104	15.61	0.00093392
			56774.2	69962.4	20833.8	832.188	27.28	0.0032856
			42805.8	44845.3	59800	957.152	27.83	7.6999e-05
			39569.1	46631.1	61222.4	507.199	9.86	0.00014209
			38177.2	51399.6	57842	504.166	12.72	0.00011682
			39890.2	50790	56735.8	679.162	10.43	6.4364e-05
			60174.6	41038.8	45957.4	535.234	31.99	9.7743e-05
			42440.7	39438	65131.4	182.028	4.87	0.00032494
			31185.8	54331.8	61473.3	465.101	3.91	0.00063673
			40591.6	58271	47764	336.11	5.76	6.9131e-05
			40041.2	51570.9	54958.3	766.109	15.61	4.9125e-05
			26715.7	39991.2	79854.5	219.03	9.62	0.0027365
			53811.6	44186.7	48541.4	370.994	12.97	7.3665e-06
			42977.5	39765.2	63639.5	572.177	11.83	0.0002499
			47642.6	43318.1	55339.7	499.173	7.62	1.7389e-05
			46678.6	45518.7	54049.8	584.177	11.27	6.2297e-06
			38631.9	38717.6	68878	419.161	10.41	0.00072219
			39978.1	60078.5	46008.9	238.087	13.11	0.00011502
			58160.6	51187.9	36563.6	339.182	11.92	0.00017151
			46676.9	55799.7	43435.2	456.109	13.52	2.0962e-05
			29598.4	30898.2	85123	605.199	5.96	0.0046104
			54638.2	54962	35803.7	838.163	16.2	0.00018242
			44151.1	48896.1	52337	243.103	14.74	4.262e-06
			83451.3	33969.2	27963.2	725.115	24.82	0.0037565
			78820.9	31925.3	34611.4	202.882	40.57	0.0025668
			43296.8	49386.1	52620.7	589.15	9.16	7.434e-06
			38122.2	58646.7	48495	1003.18	15.53	0.0001243
			81609.2	44609.9	18974.4	695.098	8.69	0.0049111
			47540.7	35635.1	61950.1	1002.31	14.17	0.00029181
			29458.9	34952.4	80568.3	783.243	12.33	0.0029903
			57279.1	55064.2	32628.4	590.31	28.23	0.00040657
			70489.4	48532.2	25843.3	534.25	27.23	0.001819
			46208.5	46275.2	52170.2	1079.82	14.15	2.1062e-06
			43176.2	57075.3	44375.7	453.132	9.29	4.2727e-05
			30433.3	50318.9	63826.5	554.073	11.91	0.00075296
			47952.6	29206.2	67031.1	1522.85	13.87	0.0010497
			46853.6	34193.1	63018.3	521.109	18.01	0.00040703
			45684.9	40339.5	57905.1	388.086	1.45	7.5193e-05
			44929.2	20238.2	78684.5	1171.21	29.68	0.0041065
			47097.5	51018.2	45681.8	673.201	11.09	9.3593e-07
			36964	33489.4	73324.9	474.05	10.42	0.0015121
			45697.6	42169.9	55909.7	953.159	20.31	3.2644e-05
			68139.3	41204.6	34302.6	339.182	13.41	0.00075705
			51594.2	32068	59906.8	490.188	20.58	0.00046705
			36613	50439.4	56257.2	343.213	16.71	0.00013422
			37263.3	47518.1	58407.9	598.189	11.65	0.00014408
			39542.5	45926.5	57668.8	269.213	11.99	8.3463e-05
			68490.7	48541.8	26002.5	221.061	12.77	0.0016481
			30581.5	39020.8	73381.9	205.014	6.74	0.0016075
			57614.2	34798.3	50412.5	226.985	7.95	0.00022804
			47373.6	39073.3	56348.7	643.11	14.33	7.0498e-05
			42754.5	29325.4	70654.7	403.151	11.46	0.0013474
			35468.8	48617.7	58579.9	494.113	10.07	0.00021134
			38100.4	31390.8	72884	564.298	38.65	0.00155
			61893.5	44599.5	35853.8	606.474	28.94	0.00030017
			51177	28247.2	62910.7	473.148	11.55	0.00098565
			10259.1	61333.9	70692.2	684.135	22.43	0.01013
			55378.8	47364.1	39524.1	1014.21	16.13	5.2591e-05
			56499.9	61423.2	24313.4	262.076	0.74	0.0017509
			33923.3	49667.5	58385	761.495	18.74	0.00028436
			45060.1	37539.6	59357.2	215.072	6.53	0.00016493
			40952.1	51213.2	49756.3	427.105	9.66	1.5426e-05
			34556.5	41754.6	65451.6	438.24	15.68	0.00057216
			47696.5	32312.5	61679.4	1513.49	15.39	0.00048245
			64984.2	48746.1	27948.5	337.031	10.33	0.0011078
			31961.3	75647.7	33802.1	967.192	15.11	0.0023368
			38045.6	72365.8	30992.1	905.157	19.79	0.0015498
			47488.5	37434	56466.1	289.036	6.71	0.00010582
			60781	49429.4	31102.3	589.208	12.79	0.00055504
			36605.2	43662.3	60992.4	335.26	35.54	0.00025267
			41035.6	46475.2	53609.5	919.171	19.58	2.297e-05
			47697.7	38448.8	54797.6	724.276	1.91	6.3228e-05
			35041.4	51797.1	53821.3	331.082	15.08	0.00016292
			46267.7	62831.8	31397.3	349.04	8.81	0.00060437
			22361.7	41207	76701	441.243	21.81	0.0033403
			49619.4	37561.2	53088.3	635.211	11.12	6.7555e-05
			16881	33118	90220.1	683.141	29.07	0.0079634
			36251.4	54928	48848.6	182.083	5.11	0.00011706
			64268	49097.7	26633.2	603.115	20.87	0.0012721
			39105.8	43271.9	57539.5	1377.44	10.12	0.00010574
			28555.8	50486.2	60725.7	921.202	17.66	0.00083243
			35586	49198.4	54815	197.155	15.02	0.00013736
			63276.6	47962.6	28335.4	695.126	17.77	0.00095599
			56679.2	25236.7	57544.2	731.127	14.55	0.0013813
			39798.5	46384	53243	456.109	19.63	3.0917e-05
			53660.2	57150.2	28461.3	629.165	10.84	0.00076809
			35733.6	36934.5	66329.6	761.253	9.69	0.00081136
			59977.1	50200.6	28385.6	341.197	12.19	0.00081541
			39450.7	59398.2	39516.6	543.094	21.11	0.0002128
			43609.5	42379.2	52343.1	229.145	12.43	1.395e-05
			55682.1	49852.7	32719.7	355.213	11.96	0.00028588
			22864.8	30602.1	84733.5	197.046	2.18	0.0057016
			35545.7	49858.9	52716.8	457.198	15.68	0.0001135
			24502.8	52004.7	61585	782.105	15.08	0.0015675
			24332.8	42503.4	71198.9	675.1	12.86	0.0022571
			35651	44746.4	57621	286.039	8.82	0.00018434
			45179.4	43925.5	48910.2	673.232	10.12	8.564e-07
			37261.6	39429.5	61265.1	501.189	9.54	0.00033608
			42259.1	44056.9	51546.9	275.092	9.02	9.7735e-06
			48393.3	36957.3	52289.6	598.266	21.79	6.6168e-05
			42261.5	43645.6	51650.1	644.198	32.11	1.0987e-05
			43564	46228	47712.6	927.327	36.36	3.9912e-07
			48687.6	40435.2	48381.4	1094.56	29.5	9.104e-06
			51222.6	42579	43661.7	333.171	16.47	8.3973e-06
			43572.9	41709	52112.5	373.094	7.19	1.537e-05
			34701.8	48000.6	54443.3	281.212	17.01	0.00015436
			44660.1	43897.5	48500.2	383.084	13.95	7.268e-07
			50183.1	46176.5	40621.7	251.104	0.79	9.6512e-06
			39656.4	35125.5	62159.3	495.097	14.34	0.00044841
			52191.4	26617.3	58095	343.145	15.56	0.001017
			53587.5	29554	53676.8	220.098	11.46	0.00054032
			70541.6	52799.4	13298.6	615.115	15.49	0.006982
			41778.7	39382.6	55188.4	430.061	16.29	7.4625e-05
			38171.6	46819	51221	811.231	7.25	3.4041e-05
			56515.9	60854.3	18808.6	688.3	22.14	0.0033692
			47143.2	31579.8	57445.7	653.128	15.63	0.00038322
			18551.7	29903.1	87604	1015.27	21.62	0.0075972
			40463.3	51393.1	44134.8	498.177	10.9	1.6241e-05
			38923.6	44612	52354.2	554.167	14.9	3.362e-05
			43831	52660.8	39358.9	412.299	25.19	3.3444e-05
			41697.5	39180.1	54918.1	726.215	7.45	7.3611e-05
			26801.1	41936.7	67029.7	467.111	7.68	0.0014576
			35568.4	38163.1	61991.6	691.132	11.74	0.00048077
			43346.1	45714.1	46641.7	1347.34	11.14	1.8396e-07
			48111.1	37687	49837.5	249.077	7.47	3.4745e-05
			46844.3	30900.8	57849.5	275.057	10.07	0.00044436
			54053.1	42400.2	39056.7	1900.79	22.58	5.7386e-05
			44576.8	44001.9	46906.4	521.088	23.16	1.2144e-07
			57106.8	41067.9	37273.7	577.229	8.9	0.00015908
			40627.9	35860.4	58934	380.118	11.61	0.00026119
			36565.2	47814.6	50642.5	673.12	15.58	5.5903e-05
			46903.8	50323.2	37791.4	361.045	14.36	3.2659e-05
			42834.4	53923.9	38226.6	230.047	5.64	6.3856e-05
			44126.2	43394.3	47404.9	359.127	6.12	4.4247e-07
			32690.9	23261.2	78880.7	524.087	8.16	0.0042488
			46976.3	35253.9	52564.3	504.166	14.39	0.00010226
			50269.6	20223	64192.6	452.135	8.09	0.0028268
			59337.8	47099.3	28176.1	299.078	3.5	0.00076956
			40242.3	29029.9	65285.3	1409.89	35.58	0.0010763
			31174.6	47793.7	55507.9	1057.46	7.28	0.00035594
			30709	39941.8	63815	661.426	32.05	0.00081795
			27233.2	40648.1	66552.2	504.095	11.37	0.0013903
			37735.9	46432	50153.9	443.098	9.88	3.1109e-05
			35261.9	37597	61400.1	567.474	32.45	0.00048898
			38990.3	46610.6	48639.4	680.234	8.34	1.3556e-05
			37914.9	46135.1	50104.4	470.108	8.78	2.8288e-05
			42037.6	43451.2	48551.4	1079.32	14.15	2.7765e-06
			29446.5	63305.5	41190.1	500.099	14.07	0.00087226
			37171.8	52745	43924.6	675.1	16.9	6.0766e-05
			57564.4	48104.6	28134	1187.17	30.73	0.00070658
			56435.1	49913.9	27390.8	466.091	7.13	0.00078154
			35627.9	53627	44469.8	1257.25	17.7	0.00010384
			46270.4	10761.8	76650.7	691.324	24.28	0.009504
			32111.9	41166.4	60249.4	742.227	4.92	0.00048383
			28176.6	40814.1	64386.9	596.178	8.71	0.0010973
			22966	55374.3	55007.1	251.104	1.95	0.0016851
			39647.6	45410.6	48264.3	453.168	8.29	7.7607e-06
			30559.3	47162	55582.2	1777.34	15.8	0.00039543
			35270.9	42786	55218	229.145	12.77	0.00014907
			15234.2	27794.3	90051.1	302.104	6.79	0.010003
			30510.2	52315.7	50244.5	1257.18	27.96	0.00035235
			24233.5	43334.7	65457.4	341.03	11.57	0.0017739
			31910.5	51227.1	49815.2	418.188	10.06	0.00023609
			52020.1	43820.1	36895.8	520.161	13.95	5.6469e-05
			40176.7	32013.1	60404	455.292	30.68	0.00051811
			38169	33078.8	61345.3	603.115	13.61	0.00056608
			21487.3	80619	30334.6	936.395	7.55	0.0054433
			42235.9	51645	38545.3	437.055	8.12	3.6112e-05
			17480.2	62540.2	52333.9	1802.46	25.82	0.003832
			36081.6	52108.8	43969.5	978.236	11.43	7.1395e-05
			40259.3	44236.8	47616.6	603.079	16.39	4.0073e-06
			34625.8	50143.9	47174.1	245.119	11.31	8.8829e-05
			49859.1	37782.1	44288.3	975.163	17.82	2.6008e-05
			27014	65826.2	39061.3	180.013	6.01	0.00142
			20937.3	41320.3	69571.7	475.308	24.77	0.003004
			36629.2	41206.8	53932	327.051	11.64	0.00010046
			35416.5	55504.4	40812.3	396.109	8.95	0.00016812
			42331.8	41582	47744.3	468.129	9.71	2.7792e-06
			44381.7	26444.6	60726.2	413.088	14.76	0.0010528
			49105.9	34119	48298.4	518.291	32.06	9.9691e-05
			25813.3	61425.5	44210.8	472.126	8.55	0.0011923
			38919.7	51391.4	41028.5	477.135	22.39	3.5625e-05
			57668.4	23277.6	50321	311.105	13.18	0.0015467
			29300	35439.9	66453.3	460.22	18.33	0.001413
			19990.3	43748.4	67424.8	596.178	9.13	0.0030675
			57938.6	35061.4	38097.4	631.146	13.83	0.00031464
			48326.6	40324.9	42361.4	518.256	32.45	6.2827e-06
			40474.3	56268.2	34222.6	536.088	6.62	0.00023286
			36351.5	44315	50131.7	544.161	15.89	4.4816e-05
			35874.4	46786.1	48113.2	365.118	4.09	4.3365e-05
			63303.6	41275.3	25806.9	711.152	9.15	0.0013433
			24641.4	58971.5	46747.6	460.126	4.98	0.0012622
			32320.7	46252.9	51718.8	547.089	18.05	0.00018488
			32670.1	44619.8	52621.1	426.099	20.01	0.00017957
			24675.5	56481.3	48670.9	259.134	14.54	0.0011581
			36953	38229.5	54562.5	483.108	8.42	0.00014902
			36371.3	42902.8	50463.1	493.219	6.48	4.7512e-05
			81502.5	22367.1	25446.3	530.255	32.24	0.0071471
			37655.1	40839.9	50800.7	365.118	11.09	4.1449e-05
			54400.9	29243.5	45648.9	744.194	12.6	0.00044263
			14760	37078.5	77243	289.073	7.81	0.0067211
			34261.3	53415.9	41320.7	841.141	28.25	0.00014527
			68795.5	49617.8	10560.3	850.308	34.62	0.0089195
			32190.5	41006.4	55752.7	805.124	6.72	0.00029652
			43658.9	52244.8	32999.8	831.244	5.64	0.00015608
			37660.8	56292	34795.9	504.097	16.42	0.00027103
			33545.3	50841.2	44324.5	748.099	18.54	0.00011361
			30817.2	43685.1	54199.8	313.072	13.53	0.00031184
			41592.4	40938.4	46149.4	670.229	10.33	1.5903e-06
			35813.5	36343.4	56503.8	561.234	10.91	0.00029456
			35015.8	45249.2	48242.5	868.442	12.92	5.1292e-05
			35968.2	34946.8	57465.6	1213.19	33.32	0.00037842
			39106.5	39595.4	49660.4	657.123	11.16	2.6172e-05
			36115	41701.3	50414.9	879.214	16.54	5.2356e-05
			31170.6	45142.2	51912.7	464.099	12.15	0.00023531
			55867.8	35316.4	36958.1	650.15	10.09	0.00026055
			36047.7	49612.3	42357.2	855.436	6.54	4.3426e-05
			57243.4	37112.7	33631	385.047	15.12	0.00036976
			56398.3	56981.5	14562.8	708.283	22.13	0.0051487
			35040.4	39526.3	53237.1	526.164	11.42	0.00013545
			51958.4	38342.5	37433.2	474.051	9.57	8.1639e-05
			39724.7	39884.2	48096.1	1543.59	7.55	1.1973e-05
			25083	49620.1	52768.3	708.427	35.92	0.00094112
			27081.4	44304.6	56078.7	471.177	7.06	0.00071316
			41269.5	49247.1	36644.3	1153.21	15.83	3.4425e-05
			28916.9	49928.3	48225.5	480.181	6.73	0.00037308
			34828.5	42125.7	50055.7	359.208	10.07	6.8206e-05
			51095.5	31523.1	44286.6	914.288	27.43	0.00019306
			49400.7	39952.2	37521.8	602.099	9.64	3.2218e-05
			30255.6	50796.1	45818.5	1493.17	21.51	0.00026517
			25038	42102.8	59665	371.078	12.23	0.0011976
			28609	56615.2	41338.2	873.286	6.26	0.00057629
			24483.5	52663.2	49407.3	785.282	35.74	0.0010255
			23711.9	47063.2	55678.8	753.342	5.9	0.0012452
			33654.8	50631	42127.6	534.198	8.7	0.00010334
			39197.5	45164.3	42004.8	807.136	18.96	2.1023e-06
			48302.7	28407.6	49632.9	982.219	19.48	0.00040821
			38433.8	31435.2	56446.1	442.227	18.09	0.00040236
			28744.1	36813.5	60750	775.131	28.55	0.00091204
			42436.5	30859.8	52921.2	653.187	13.61	0.00026695
			28785.3	43561	53807.4	295.13	8.76	0.00044073
			44088.8	28820.2	53237.2	358.13	8.93	0.00042054
			49226.5	35606.7	41170.4	251.071	15.63	4.6629e-05
			30306.4	39214.2	56393.2	468.098	6.46	0.00045478
			29825.6	51401.1	44592	942.26	10.81	0.00029423
			15257.7	73855.9	36601.7	655.276	21.82	0.0060056
			48401.5	43940.8	33335.4	339.181	10.62	8.2084e-05
			50072.3	35113.5	40325.7	600.264	1.54	6.7389e-05
			39323.8	40037.2	46048.8	921.155	16.89	4.7759e-06
			22948	18328.5	84127.5	507.061	28.36	0.0099116
			54605.1	17611.4	53093.3	369.038	11.98	0.0032087
			16386.2	44034.9	64749.2	321.174	23.19	0.0042387
			23840.3	51227.8	50037.8	295.14	3.37	0.0010954
			49027.2	32128.8	43933	1097.55	31.44	0.00012638
			29525.9	48032.8	47478.4	797.369	9.01	0.00027291
			55360	33866.4	35577.1	632.264	32.6	0.00033155
			49463.1	39601.2	35736.9	551.27	20.26	5.2866e-05
			32188	43278.9	49214	561.173	9.51	0.00012416
			29241.9	42078.7	53315.4	389.148	5.21	0.00038078
			30841	40382.8	53385.9	724.802	4.39	0.0002873
			48510.7	33372.7	42689.5	229.088	7.35	7.8141e-05
			40297.2	40943.2	43309.8	287.056	2.6	1.9005e-07
			36741.8	44836.4	42899.7	521.215	7.91	8.8775e-06
			41420.6	40239.2	42743.5	618.173	8.63	7.671e-08
			36331.3	39923.3	48124.1	1027.15	19.36	3.0394e-05
			37456.9	39956.4	46723	259.098	11.33	1.3047e-05
			35162.2	44454.3	44369.4	403.067	6.98	2.2408e-05
			32769.8	43625	47576	704.267	8.67	8.4157e-05
			36562.5	34968.1	52353.3	780.162	8.65	0.00016126
			30732.5	56207	36941.6	540.148	12.39	0.00046883
			31964.6	49192	42701.2	720.104	18.46	0.00012875
			16400.1	45448.1	61924.9	299.093	15.19	0.0039798
			64252.9	29672	29780.6	632.264	29.57	0.0019006
			25624.9	50968.6	47109.9	1054.5	8.93	0.00071494
			37521	29107.2	57072.6	397.057	12.14	0.0006144
			29050	65729.1	28878.3	615.166	10.51	0.0023102
			30042.2	37882.9	55422.5	492.094	16.54	0.00044951
			30349.2	43842	49095.9	295.228	17.58	0.00020002
			34683.4	44379	43785.6	272.093	13.26	2.4765e-05
			45630.9	51308.3	25847.6	475.162	0.81	0.00066452
			29342.5	48478.6	44901.2	746.083	19.98	0.00025209
			40387.7	52820.5	29502	485.233	23.09	0.00034501
			50823.7	45328.2	26535.9	836.22	10.06	0.00056025
			29678.1	45503.9	47436.6	800.107	18.89	0.00021924
			47284.2	36266.9	38840	622.219	29.95	2.6956e-05
			34638.1	38027.4	49696.1	592.114	11.37	8.335e-05
			47730	30481	44062	602.291	20.87	0.00016798
			34927.9	72113.5	15181.3	500.31	5.53	0.0059018
			29907.4	41702.7	50486.2	373.223	10.29	0.00024419
			39543.8	31688.7	50841.8	490.151	16.08	0.00017525
			37947.9	42394.1	41702.2	722.202	4.6	1.0718e-06
			37619	39862	44522.2	678.219	4.31	4.4159e-06
			27410.8	52158.6	42414	1298.5	1.4	0.00048531
			32290.1	46289.1	43385.8	407.115	0.98	7.9166e-05
			28300.1	44673.2	48900.5	463.137	10.8	0.00032813
			39903.7	36520	45383.9	1062.14	17.23	1.0977e-05
			27161.1	44376.2	50234.2	543.163	7.55	0.00045906
			48533.9	32240.8	40924.7	329.183	1.58	0.00010407
			41283.4	41482.6	38800.1	512.137	12.19	1.7262e-07
			21201.3	77006.9	23318.6	904.319	39.05	0.0075397
			57225.8	37341.1	26949.2	763.511	20.34	0.0008326
			14195.7	51658.4	55639.7	528.048	10.92	0.0049063
			39534.2	32813	49074.4	2074.35	14.13	0.00010046
			22109.3	48126.9	51070.5	461.121	9.99	0.0013474
			33910.4	67837.6	19426.9	903.435	8.04	0.0036199
			34420.1	42728.8	44003.7	575.249	8.53	2.2036e-05
			31359.6	29839.2	59888.1	446.11	7.52	0.0011607
			43271.7	33705.5	44065.3	803.22	14.21	3.2742e-05
			42367.1	26889.1	51752.8	613.135	17.02	0.00051709
			31653.8	41421.4	47914.3	720.196	8.92	0.00011121
			53069.9	34664.9	33214.1	1073.32	10.1	0.0002858
[truncated: 6,133 more rows]

## Sheet: 3 Sec Metabolites
AREA Wt			AREA SCO2730::Tn5062
wt	wt	wt	SCO2730::Tn5062 1	SCO2730::Tn5062 2	SCO2730::Tn5062 3	mz	RT (min)	q.value	Compound	Predicted mass	Charge
4.12522e+06	2.86538e+06	1.21691e+06	3.08214e+07	3.1057e+07	2.72968e+07	191.035	9.08	0.0023535	Tetrahydroxynaphthalene [M-H]-	191.035	1-		HAc acetic acid
1.39507e+06	1.14459e+06	1.32476e+06	6.5309e+06	6.59169e+06	3.79755e+06	647.105	18.27	0.0016405	ε-Actinorhodin [M-H]-	647.104	1-		FA formic acid
266589	238084	319259	3.96051e+06	4.14759e+06	5.46839e+06	347.108	13.95	2.9314e-05	coelimycin [M-H]-	347.107	1-
49996.7	61790.2	256307	3.88132e+06	2.32879e+06	5.14696e+06	647.141	14.76	0.0028913	alpha-Actinorhodin [M+HAc-H]-	647.141	1-
597744	515930	755995	3.52703e+06	6.06647e+06	5.70785e+06	747.262	14.86	0.00051885	CDA [M-H]-	747.261	2-
3.41747e+07	1.36217e+07	1.94296e+07	2.62132e+06	1.71503e+06	2.79404e+06	195.103	12.84	0.0020877	Germicidin B [M-H]-	195.103	1-
397417	223674	323438	2.17963e+06	2.14845e+06	2.19707e+06	629.094	23.19	0.00031045	gamma-Actinorhodinn [M-H]-	629.094	1-
29174.7	46284.4	147250	2.14853e+06	1.38795e+06	3.07174e+06	647.141	14.63	0.0025686	alpha-Actinorhodin [M+HAc-H]-	647.141	1-
374525	360172	214323	1.59479e+06	1.28198e+06	919668	629.094	18.16	0.0044511	gamma-Actinorhodinn [M-H]-	629.094	1-
103577	99665.1	192594	1.2286e+06	2.28788e+06	2.34624e+06	1495.53	14.86	0.00084701	CDA [M-H]-	1495.53	1-
238142	190371	238267	895105	924727	1.28447e+06	747.261	12.48	0.00037065	CDA [M-H]-	747.261	2-
			785328	1.08385e+06	1.22378e+06	243.161	15.01	0.00014731	g-Butyrolactone [M-H]-	243.16	1-
135860	103788	171340	684082	1.26899e+06	703602	191.035	7.74	0.0017491	Tetrahydroxynaphthalene [M-H]-	191.035	1-
8.60461e+06	4.21453e+06	6.13094e+06	553367	576813	598115	181.087	10.73	0.00034361	Germicidin A [M-H]-	181.087	1-
104802	87714.6	51912.9	480422	428116	253460	669.087	18.27	0.0056001	ε-Actinorhodin [M+Na-2H]-	669.086	1-
84354.4	56743.3	52880.2	478134	559395	437871	347.108	6.24	0.00022664	coelimycin [M-H]-	347.107	1-
			455218	385052	521741	191.035	32.11	3.6101e-05	Tetrahydroxynaphthalene [M-H]-	191.035	1-
			385022	522790	612663	243.161	16.44	0.00016491	g-Butyrolactone [M-H]-	243.16	1-
		17513.6	377222	287339	151854	1295.22	18.27	0.0033542	2Mε-Actinorhodin [M-H]-	1295.22	1-
			353171	545389	848346	633.125	17.41	0.0012692	actinorhodin [M-H]-	633.125	1-
47634.7	32840.1	56796	339157	384635	504155	1495.53	13.38	0.00038195	CDA [M-H]-	1495.53	1-
127770	105235	120367	317501	514139	329817	1295.21	18.98	0.0021015	2Mε-Actinorhodin [M-H]-	1295.22	1-
			317152	437988	476367	243.16	14.84	0.00011689	g-Butyrolactone [M-H]-	243.16	1-
			298448	313675	498239	695.222	13.95	0.00038648	2M coelimycin [M-H]-	695.221	1-
19055	10729.5	42590.5	263226	420067	377599	1235.27	17.7	0.0026381	2M alpha-Actinorhodin [M+HAc-H]-	1235.27	1-
63007.9	47986.5	63084.2	258138	328070	275138	633.125	14.54	0.0001585	actinorhodin [M-H]-	633.125	1-
		57871.8	246800	360424	385073	191.035	8.38	0.0072341	Tetrahydroxynaphthalene [M-H]-	191.035	1-
			234291	315483	368521	243.16	15.81	0.00015124	g-Butyrolactone [M-H]-	243.16	1-
			226235	324217	343619	243.16	15.31	0.00013907	g-Butyrolactone [M-H]-	243.16	1-
4.22202e+06	1.51119e+06	2.20702e+06	223583	143295	234570	195.103	13.23	0.0017609	Germicidin B [M-H]-	195.103	1-
7779.42	5926.43	29147.2	223510	307367	400101	251.057	7.56	0.0031265	Tetrahydroxynaphthalene [M+HAc-H]-	251.056	1-
35076.8	32048.5	53198.8	209823	187513	308679	1531.51	14.29	0.0012292	CDA [M+Cl]-	1531.51	1-
			191716	142870	140295	383.078	11.71	7.0324e-05	2M Tetrahydroxynaphthalene [M-H]-	383.077	1-
			190705	283925	607685	315.051	10.29	0.0033209	actinorhodin [M-H]-	315.051	2-
			187641	178735	148803	443.099	9.09	1.5807e-05	2M Tetrahydroxynaphthalene [M+HAc-H]-	443.098	1-
20438.3	15943.7	47017	155650	225525	374394	1495.53	11.4	0.0055652	CDA [M-H]-	1495.53	1-
19031.4	12136	18485.9	138670	121085	131544	651.076	23.19	0.00015853	gamma-Actinorhodin [M+Na-2H]-	651.076	1-
47303.5	36384.4	44386.5	127692	167738	140580	633.125	14.85	0.00040241	actinorhodin [M-H]-	633.125	1-
25932.5	21384.8	26918.4	127683	114398	143236	407.128	12.8	6.8807e-05	coelimycin [M+HAc-H]-	407.128	1-
			124231	153487	193751	243.16	14.55	0.00014112	g-Butyrolactone [M-H]-	243.16	1-
			110180	129314	147298	347.107	5.91	3.0638e-05	coelimycin [M-H]-	347.107	1-
			95870.1	104571	172679	347.108	13.3	0.00056124	coelimycin [M-H]-	347.107	1-
			91391.8	86050.1	112979	647.141	14.18	3.1366e-05	alpha-Actinorhodin [M+HAc-H]-	647.141	1-
30105	20408.8	16542.1	90884.6	62755.3	70353.9	679.13	16.41	0.0040635	actinorhodin [M+FA-H]-	679.13	1-
			79018.6	61311.9	131885	647.141	14.36	0.00098114	alpha-Actinorhodin [M+HAc-H]-	647.141	1-
			74357.5	76592.5	102325	347.108	14.96	7.1124e-05	coelimycin [M-H]-	347.107	1-
5524.77	4061.45	6210.46	62695.1	61744.6	86117.5	347.108	14.39	9.9763e-05	coelimycin [M-H]-	347.107	1-
401366	282567	418030	54971.4	55407.2	82047.7	167.071	8.78	0.00064889	germicidin D [M-H]-	167.071	1-
			44660.1	43897.5	48500.2	383.084	13.95	7.268e-07	coelimycin [M+Cl]-	383.084	1-
			43974.7	22842.4	17492.9	669.087	20.91	0.0018497	ε-Actinorhodin [M+Na-2H]-	669.086	1-
			43192.7	42144.3	72942.7	265.036	6.11	0.00054829	Flaviolin [M+HAc-H]-	265.035	1-
10067.6	8273.42	11755.3	40714.5	38241	49775.1	407.128	12.97	0.00035048	coelimycin [M+HAc-H]-	407.128	1-
10244.3			39679.7	43901.8	52619.3	393.113	12.53	0.009261	coelimycin [M+FA-H]-	393.113	1-
		6107.61	38943.4	29190.6	30979.6	1267.26	17.71	0.0071577	2M actinorhodin [M-H]-	1267.26	1-
			37735.9	46432	50153.9	443.098	9.88	3.1109e-05	2M Tetrahydroxynaphthalene [M+HAc-H]-	443.098	1-
			37171.8	52745	43924.6	675.1	16.9	6.0766e-05	gamma-Actinorhodin [M+FA-H]-	675.099	1-
			30581.5	39020.8	73381.9	205.014	6.74	0.0016075	Flaviolin [M-H]-	205.014	1-
336093	192907	265109	29411.5	28990.7	32412.8	181.087	11.34	0.0002004	Germicidin A [M-H]-	181.087	1-
			27311.8	39608.7	51593.3	393.113	12.42	0.00045753	coelimycin [M+FA-H]-	393.113	1-
			27057.9	36047.5	39865.1	1517.51	13.39	9.3765e-05	CDA [M+Na-2H]-	1517.51	1-
			26238	22186.8	30846.2	615.114	16.92	4.8545e-05	actinorhodin [M-H2O-H]-	615.114	1-
			24332.8	42503.4	71198.9	675.1	12.86	0.0022571	gamma-Actinorhodin [M+FA-H]-	675.099	1-
			23672	18798.4	32854.8	393.113	11.32	0.00032	coelimycin [M+FA-H]-	393.113	1-
2738.41	2424.03	6767.67	22947.2	25235.2	40559.1	1517.51	11.41	0.0048042	CDA [M+Na-2H]-	1517.51	1-
		6607.64	22618.9	27433.1	33493.9	213.15	13.12	0.010362	2-Methylisoborneol [M+FA-H]-	213.15	1-
		3677.02	21463.4	26000.5	30756.9	213.15	13.27	0.0052289	2-Methylisoborneol [M+FA-H]-	213.15	1-
			17121.3	31518.6	37390.1	428.248	31.9	0.00094228	Undecilprodigiosin [M+Cl]-	428.247	1-
			16711.4	20774.2	16923.4	149.061	10.83	1.8159e-05	germicidin D [M-H2O-H]-	149.06	1-
	3952.78		15800.9	18974.5	15132.1	727.031	17.71	0.0097974	ε-Actinorhodin [M+Br]-	727.03	1-
			12912.6	12697.2	12139.9	213.15	13.43	9.4156e-08	2-Methylisoborneol [M+FA-H]-	213.15	1-
			12808.7	14492.5	17936.1	407.129	10.04	5.6916e-05	coelimycin [M+HAc-H]-	407.128	1-
			12438.5	12278.4	17828.1	1517.51	12.48	0.00014195	CDA [M+Na-2H]-	1517.51	1-
			12360.5	8458.5	9647.71	255.124	12.07	8.9128e-05	Germicidin B [M+HAc-H]-	255.124	1-
			11753.3	16811.8	18381.9	181.087	13.41	0.00016248	Germicidin A [M-H]-	181.087	1-
			11438.3	13419.4	15559.8	213.15	16.56	3.7873e-05	2-Methylisoborneol [M+FA-H]-	213.15	1-
			10055	8836.96	13800.3	393.113	12.21	0.00016917	coelimycin [M+FA-H]-	393.113	1-
			7367.07	5731.69	12116.6	569.107	17.47	0.0009074	alpha-Actinorhodin [M-H2O-H]-	569.108	1-
			7236.07	9872.45	21479.9	205.014	11.45	0.0030351	Flaviolin [M-H]-	205.014	1-
			5759.38	11762.6	11516.9	255.124	11.38	0.00089631	Germicidin B [M+HAc-H]-	255.124	1-
17336	11438	18075.3				347.108	12.21	0.00020137	coelimycin [M-H]-	347.107	1-
36511.6	37511.1	52154.5				247.071	1.72	0.00011047	2-Methylisoborneol [M+Br]-	247.07	1-
45653.3	33966.4	28454.3				293.056	1.4	0.00018796	alpha-Actinorhodin [M-H]-	293.056	2-
54355.3	51905.8	74579.2				747.262	13.01	0.00010576	CDA [M-H]-	747.261	2-
40939.9	42236.9	60988.8				265.036	6.64	0.00016467	Flaviolin [M+HAc-H]-	265.035	1-
31212.4	18112.5	35439.8				243.16	15.43	0.0006111	g-Butyrolactone [M-H]-	243.16	1-
28958.1	18419.8	38022.9				243.16	15.67	0.00069335	g-Butyrolactone [M-H]-	243.16	1-
70730.6	52158	98682.5				289.166	6.82	0.00047444	g-Butyrolactone [M+FA-H]-	289.166	1-
30838	17093	5831.04				167.071	11.09	0.0066297	germicidin D [M-H]-	167.071	1-
