# Supplementary material for: The Modulation of SCO2730/31 Copper Chaperone/Transporter Orthologue Expression Enhances Secondary Metabolism in Streptomycetes
Source: Int J Mol Sci. 2021 Sep 20;22(18):10143. doi: 10.3390/ijms221810143 (PMC8464937; doi:10.3390/ijms221810143)
Supplement: Supplementary file 1 [file ijms-22-10143-s001.zip › Table S2.xlsx]

## Sheet: 1 pNG4-SP44 vs Wt
Supplementary Table S2. Area of the compounds showing significant differences between S. venezuelae harbouring pNG4-SP44 (Tab 1), S. venezuelae SCO2730/31 knockdown (Tab 2), and the wild-type strain.
Putatively identified secondary metabolites are shown in separated tabs.
Significant differences were filtered conserving the q-values less than 0.05.
AREA Wt			AREA pNG4-SP44
Wt1	Wt2	Wt3	pNG4-SP44 1	pNG4-SP44 2	pNG4-SP44 3	mz	RT (min)	q.value
660842	533560	630300	403549	396036	358051	147.029	0.88	0.0037671
	4594.28		37823.2	35178.9	37069.9	147.044	9.89	0.0042132
9824.73	10524.6	12859.4	135408	100239	108234	151.025	0.75	4.2541e-05
			259609	142080	160700	151.039	7.95	0.00054723
15677.6	26604.3	24351.3				152.011	6.11	0.00029357
105278	78761.2	96778.2	184451	165376	169931	153.031	1.07	0.0025219
			223102	288222	252830	155.009	0.72	1.9483e-05
			31550.8	23726.2	30308.2	157.05	2.03	3.65e-05
8.32201e+06	6.84699e+06	9.76571e+06	4.39576e+06	4.70223e+06	4.68918e+06	157.05	6.74	0.0051632
53307.2	47789	46022.3	39571.6	37581.5	37718.7	157.086	36.32	0.0064384
361324	225013	322105	153482	130330	133609	158.082	1.66	0.00028036
987188	738303	786871	2.15134e+06	1.83518e+06	1.96642e+06	158.082	3.37	0.00094707
463013	361161	351507	1.11822e+06	1.10678e+06	1.10567e+06	158.082	7.46	0.0073666
31491.7	33490.1	23631.8				159.029	1.34	7.1e-05
470162	396683	448865	120787	125336	140572	159.032	5.19	5.6798e-05
99632.5	47980.6	78310.7				160.022	9.95	0.00071994
382957	176723	211918				160.026	3.64	0.0011737
			125233	68618.1	142141	160.04	3.59	0.00079593
437108	579022	520605	1.02658e+06	1.19474e+06	1.03765e+06	161.045	0.48	0.0013743
22518.2	32909.6	34038.2				161.06	8.5	0.00014501
			155590	103611	130842	161.081	3.55	0.00010181
149693	159742	171986				161.081	1.86	1.9528e-06
28911.4	26795.8	30460.2	49145.4	48805	52704.2	162.022	14.6	0.00023196
144216	112995	150964	73765.1	64551.6	82322	162.022	2.2	0.0058315
30387.7	20601.6	29815.6				162.023	14.12	6.4904e-07
62320.1	67494.5	68798.5				162.023	7.13	0.00012395
160067	120196	95446.3				162.055	3.46	0.00024095
12226.5	14671.2	20324.1				162.067	0.61	0.00024502
30455.4	26193.1	30998.1	12288	10467	13596.6	162.078	7.16	0.00068784
57093	37393.1	34183.8	178684	176866	181879	162.092	9.88	0.00077851
2.15349e+06	1.5687e+06	1.71418e+06	301667	370299	350717	162.092	5.77	0.00012143
173872	145945	200140	658147	768699	676597	163.003	9.03	0.00016859
45966	44797.2	72163.1				163.003	15.3	0.00032887
2.58079e+06	2.39017e+06	2.69799e+06	3.25578e+06	3.62861e+06	3.41518e+06	163.04	11.87	0.0033565
141670	180138	173975	311201	278313	263714	163.04	4.2	0.0036405
27834.1	13753.7	11996.1				164.017	8.47	0.0017587
49996.5	36859.4	25721.3				164.058	4.49	0.00052916
2.78098e+06	2.03383e+06	1.76435e+06	9.96166e+06	9.68461e+06	9.82963e+06	164.071	9.89	0.00035265
324957	292860	345727				164.071	10.32	3.9317e-06
			5915.8	4390.22	7354.94	164.107	13.86	0.00023012
46806.2	25689.5	32576.5	78030	75765.6	77775.7	164.107	13.14	0.00017034
31557.9	21543.2	24135.3	185245	142532	175538	164.107	14.42	0.0093102
74614.9	102637	91268.1				165.017	2.08	4.3826e-05
			69810.8	62324	59253.7	165.018	1.82	4.1283e-06
			39698.5	39288.2	40058.7	165.019	13.42	8.6486e-10
			51944.6	50760.4	52670.8	165.055	12.43	1.1464e-08
			45926.5	49555.8	46927.5	165.055	14.11	2.1625e-07
350839	429443	557503	872968	1.07154e+06	1.06539e+06	165.055	8.45	0.005344
			30423.1	45389.5	47130.9	165.055	10.29	0.00017497
36123	32297.6	25562.9				165.103	2.74	5.9904e-05
	15104.9		178259	76155.2	177316	166.014	12.35	0.0058089
29390.1	47395.1	45086.9				166.975	0.68	0.00022812
44696	231938	165446	4.43057e+06	3.89e+06	4.93606e+06	167.02	0.74	0.0020666
			46261.3	24267.4	41405.2	167.143	14.63	0.0005502
			95491.9	22633.6	40740.8	167.143	15.29	0.0054402
			10015.3	7978.13	21329.1	167.144	17.54	0.0024803
33146.9	29490.5	30318.5	18915.9	19188.2	23490.9	168.102	12.75	0.0060797
71001.4	51324.1	71816.8				168.103	8.89	7.6906e-05
66109.6	33600.1	27397.9	168131	173221	167306	169.061	0.74	0.0053863
4856.22	2783.68	4336.67				169.992	8.56	0.00033322
8060.3	4960.46	6544.26				170.028	12.72	0.00018728
			94687	76150.8	85564.6	170.045	8.65	1.0642e-05
			94117.1	68197.4	49794.1	170.045	8.28	0.00046822
156509	128051	81319.5	366149	281303	324312	170.046	5.2	0.0084142
			14558	10376.3	7733.82	170.06	26.33	0.00046574
			306362	261152	257539	171.066	8.78	7.3308e-06
279954	154525	199352				171.066	8.88	0.00038899
83925.9	84751.4	100908	51910.1	53952.2	62156.5	171.077	10.52	0.0043392
27138.9	33834.6	34130.7				172.04	9.94	1.9576e-05
14055.7	12204.1	16955.1				172.04	13.73	4.9751e-05
3.1863e+06	2.21561e+06	2.20298e+06	1.81488e+07	1.65605e+07	1.73901e+07	172.097	7.78	3.1423e-05
4.23924e+06	3.44746e+06	3.516e+06	1.95458e+07	1.73403e+07	1.75556e+07	172.097	8.38	0.00010051
			201666	146911	128493	173.008	0.97	0.00017413
			893140	691532	708553	173.045	1.2	3.1052e-05
212752	194801	196934	168521	148203	163942	173.045	1.45	0.0086494
728539	577806	683749				173.045	1.01	1.4725e-05
			14024.5	17361.3	13893.4	174.056	14.73	2.0517e-05
59262.6	46014.6	56148.8	36039.7	30594.8	30057.6	174.056	16.62	9.6484e-05
71390.8	73491.6	84179.8	56250.1	45765.2	43828.1	174.056	7.76	0.0060796
542973	475653	543331	225633	245271	229423	174.056	8.57	0.0078612
358591	318124	360394	114443	85255.3	132457	174.056	5.18	0.0010552
35686.8	30799.1	28370.3				174.102	8.38	1.3987e-05
			13422.6	16809	14872.2	175.039	12.42	1.2182e-05
			35060.1	47206.5	40867.1	175.04	9.01	3.3514e-05
			54299	57974	67125	175.04	5.1	1.0944e-05
			6406.79	10921.4	7505.88	176.017	12.73	0.00031195
			26821.1	10191	19580.1	176.035	11.16	0.0016546
			11695	18007.7	16934.8	176.071	1.14	0.00015442
116737	91687.5	93538.9	187054	227142	271461	177.006	7.35	0.0035484
59049.7	31368.4	77026.9				177.01	1.69	0.0013521
150744	53476	98480.5				177.01	2.45	0.0019962
			52166.6	80552.6	63783.8	177.019	13.27	0.00013125
38715.6	30470.2	60101.5				177.019	11.08	0.00065001
138836	85244.7	111473				178.018	13.25	0.00019041
1.3175e+06	1.27611e+06	2.62462e+06	348160	332991	368098	178.051	10.93	0.0028513
6.47397e+06	7.31325e+06	6.79477e+06	2.24635e+06	3.40934e+06	3.41148e+06	178.051	7.05	0.0043202
1.4915e+06	1.32006e+06	1.21964e+06	938740	951201	964153	178.087	2.86	0.0044166
14445.7	15337.2	13181.2				178.123	20.59	2.7538e-06
1.63158e+07	1.66744e+07	1.79026e+07	2.49306e+07	2.80323e+07	2.62382e+07	179.035	11.87	0.00055349
376581	356000	239023	877421	780660	794711	179.035	2.37	0.0030685
1.25538e+06	1.74911e+06	1.64104e+06	3.58157e+06	2.73449e+06	2.66205e+06	179.035	4.21	0.0089827
			185538	218067	178991	179.051	11.87	9.9826e-06
			1.35192e+06	1.37646e+06	1.35863e+06	179.056	2.73	7.2669e-10
13077.1	12861.5	13112.3	44002.1	44904.7	45730	179.071	15.5	6.5596e-08
62250.1	64318.2	61246.1	77397.3	78901.7	78237.5	179.119	12.29	0.00013488
			15802.4	10104.3	15569	179.98	2.11	0.00020364
			71361.9	76963.4	70814.8	180.066	1.51	4.1255e-07
33285.5	29654.4	30413.3	21194	20000.4	22534.7	180.103	12.93	0.0014819
32743.3	33690.5	44045	18262.5	18626.4	22998	180.103	20.15	0.0070837
			36528.7	40843.2	32395.7	181	0.99	1.339e-05
			21361.1	14127	20559.5	181.033	9.8	0.00014308
			88187.8	98048.5	117976	181.051	1.97	3.3549e-05
3.11126e+06	3.06571e+06	2.90682e+06	2.70753e+06	2.73027e+06	2.73634e+06	181.098	1.76	0.0073286
478305	357186	395331	223945	203940	217182	181.098	5.13	0.0020657
35329.1	40645.6	11064				181.124	21.21	0.0027538
211538	192900	71650.2			6235.14	181.124	21.42	0.004146
39038.9	26690.2	9162.22				181.124	17.88	0.004852
28304.8	18409.7	8217.71				181.124	18.17	0.0032088
16490.7	20668	26907.4				182.023	7.64	0.00019834
			29378.3	22976.5	28424	182.046	5.14	2.1612e-05
			48060.5	38978.4	38113.4	182.082	13.53	2.1381e-05
			22903	19301.7	38167.2	182.118	12.08	0.00076036
51259.7	37105.9	49195.5	18240.8	12518.3	15131.3	183.012	10.01	0.0017853
49828.7	37914.1	36792.5	20954.6	16378.1	11473.5	183.012	9.2	0.0086971
91395.2	87035.6	86208.5	57892.6	66331.8	63347	183.03	0.75	0.0014054
			45883.4	37513.8	45105.3	183.103	10.41	1.1257e-05
28064.7	21642.1	26594	7097.2	9740.08	8214.8	183.139	12.6	0.00076769
18974.4	17074.7	20348.6	12774.4	10699	12793.1	183.139	20.25	0.0048195
125499	142665	142314	35002.1	48194.2	18442	183.984	3.36	0.00678
27882.6	36881.9	30739.9				184.026	0.74	2.9439e-05
			708716	564234	597229	184.061	3.13	1.5502e-05
375929	355176	347917	494040	455845	457317	184.062	0.99	0.001629
62565.2	51829.3	65546.7				184.077	10.32	1.6776e-05
197183	148401	177769	115058	112652	114867	184.098	11.03	0.0074643
			17459.5	7389.04	8400.93	184.134	18.02	0.001932
306035	120385	123980				185.028	3.37	0.0032377
			69567.2	31703.7	45618.2	185.118	12.56	0.00092964
			171321	104138	128618	186.041	10.06	0.00021506
			117063	75182.2	96984.7	186.113	9.3	0.00013681
			78074.1	54148.6	54990.4	186.114	10.13	0.00013035
965392	772890	685699	2.68939e+06	2.75677e+06	2.56749e+06	187.072	0.74	0.0002976
2.60747e+06	2.71815e+06	2.53236e+06	2.32181e+06	2.23835e+06	2.24049e+06	188.093	1.22	0.0037503
			213016	193868	196317	188.093	3.81	6.2158e-07
1.10337e+06	1.00502e+06	1.13548e+06	691246	803254	781222	188.093	2.6	0.0038424
131589	126246	146151	76786.6	85434.3	87327.2	189.088	10.52	0.0012257
1.52077e+06	1.26794e+06	1.36549e+06	707403	778814	809938	189.088	1.83	0.00087451
			17489.8	9820.09	16599.3	189.113	11.12	0.00042825
			30484.5	22787.1	35759	189.113	11.54	0.00014787
187736	317127	383026	49744.6	71758.4	82018.6	189.113	7.13	0.0050776
331585	380016	340109	223522	189539	202913	190.051	2.2	1.5276e-05
1.30698e+06	1.2568e+06	1.35123e+06	745239	754627	733694	190.051	8.57	0.0010875
101933	51317	92448.3				190.088	13.1	0.00068771
254717	659927	434984	4.21917e+06	2.58164e+06	3.1101e+06	191.02	0.75	0.0027464
46989.2	9574.96	25235.9				191.997	2.01	0.0060026
200516	201731	222350	273360	309923	294584	192.006	11.88	0.0023492
195890	150981	187565	2.59718e+06	1.20758e+06	2.01834e+06	192.03	10.81	0.00060613
370634	283629	366927	2.72052e+06	2.72997e+06	2.83317e+06	192.067	9.17	1.8694e-05
297918	228543	276115				192.067	4.46	2.3763e-05
			101992	113196	119829	192.103	3.96	3.5611e-06
3.2947e+06	1.61401e+06	2.6052e+06	453041	518727	512947	192.103	5.78	0.0018008
			28476.2	36996.4	28731.5	193.014	9.26	3.8314e-05
63126.1	126927	132542	420578	447063	402775	193.014	13.46	0.0042036
			20933.6	19560.4	11724	193.014	6.23	0.0004193
312993	351463	492434	54826.1	51165.3	51902.6	193.051	11.34	0.00013724
115166	206033	147389	493348	653025	691366	193.051	5.09	0.0022086
139138	143772	152274	29505.4	33688.2	35436.9	193.074	8.57	1.6435e-05
53736.3	49643.1	52630.9	39941	37191.5	40859	193.098	7.98	0.0016359
8458.77	8430.11	6976.58				193.135	14.43	1.0734e-05
10173	7497.86	9054.84				193.135	13.64	3.7211e-05
102951	83213.7	96284.4	58226.3	66123.2	65780.3	193.995	2.19	0.0064063
2.09017e+06	1.64135e+06	1.78925e+06	735173	688525	826984	194.046	7.1	0.00054354
			541545	279177	429241	194.046	5.11	0.00052669
			18802.8	15485.4	17450.9	194.119	14.43	7.049e-06
56042.7	56911.5	65955.6	37745.6	41606.3	38192	194.119	10.42	0.0022692
429895	395334	415088	481223	496520	494558	195.03	8.08	0.0027949
142467	111273	134795	82856.8	89515.5	87906.9	195.077	9.24	0.0072556
			11282.4	10040.4	13022.7	195.103	20.33	2.0923e-05
			70926.3	59453.3	59239	196.098	10.63	9.526e-06
421234	396648	422037	1.02875e+06	691327	852282	196.098	5.96	0.0035449
68245.9	61816.6	61653.9	41536.5	40905.8	41453.7	197.093	9.96	0.00020863
34180.1	24417.4	31349.1				198.041	11.53	5.7279e-05
1.71097e+06	900178	1.60577e+06				198.077	1.84	0.00059144
242738	219453	179909	108293	100181	124116	199.002	0.68	0.0037487
185144	64790.2	72895.1				199.007	5.48	0.003839
3.16254e+06	1.95767e+06	2.35885e+06	485280	489266	483791	199.098	6.72	0.00031914
646734	539783	559479	69382.4	61716.3	53106.5	199.098	7.64	1.8843e-05
41810.4	45013.9	40717.9				199.851	38.7	6.5255e-07
			40326	26714.3	13755.8	199.978	2.66	0.002207
303122	307835	322741	127051	151583	119535	200.015	2.37	0.00031213
240337	214964	180362	126754	135186	120294	200.057	0.52	0.0050553
12141.1	7478.36	28967.7				200.072	19.26	0.0049604
			317034	328646	365440	200.129	12.89	2.5494e-06
50330	36124.2	37430.6	234336	225142	245424	200.129	12.44	8.5094e-05
36895	33324.6	42577.8	8174.85			201.018	9.36	0.0086924
95571.4	49972.7	91635.2				201.023	12.15	0.00063737
1.56292e+06	878639	1.23921e+06	231098	312072	137740	201.023	1.68	0.0041824
105223	73414.1	94192.2				201.077	3.07	6.9764e-05
435613	379069	358932	247501	184479	193654	201.088	0.95	0.0041556
179117	174804	198495	69272.9	76655.1	76427.8	201.088	0.54	5.9082e-05
			88344.4	58631.1	78158.4	201.113	14.36	1.8978e-05
			265782	210425	259787	201.113	9.26	0.00011038
			108050	89206	110227	201.113	10.41	1.3298e-05
77398.9	75003.6	66516.3	54034.6	51092.9	50050.4	201.113	13.68	0.0026585
215378	131980	164884	52876	64520.7	64754.2	201.113	14.06	0.0028867
220442	123697	142550				201.124	3.73	0.00044221
			307740	274911	277312	202.036	0.99	1.392e-06
109845	86293.7	106285				202.036	0.74	2.0152e-05
209721	148111	173479	77478.5	82133.3	84976.4	202.072	0.77	0.0018138
			638440	566994	572602	202.072	5.29	1.6772e-06
176326	149293	186412	27124.1	44045.5	32581.8	202.087	10.32	0.00049807
22917.4	22023.3	19551.7	15125.9	16592.8	16155.8	202.087	12.72	0.0052495
36388.1	21456.5	44991.6	7601.07	9482.08	9923.68	202.087	15.71	0.0057573
27505.5	29090	29719.3				202.088	12.25	2.272e-07
8.9076e+06	6.47507e+06	7.1993e+06	1.63654e+06	2.26599e+06	2.29178e+06	202.109	6.38	1.1977e-06
			445140	400507	401516	202.109	7.29	0.00086262
637625	423298	488226				202.109	6.96	0.00011697
14885.5	7502.34	8496.77				202.145	15.82	0.00087404
			42501.1	66165.6	53450	203.035	17.76	0.00013721
18577.1	20262.3	19024.9				203.047	10.26	3.671e-07
25314.7	18956.2	24421.1	14004.4	10964.8	11768.5	203.104	0.44	0.0058879
			16356.7	25009.5	21747.8	203.129	10.91	0.00012217
			234821	97607.3	147959	203.129	12.56	0.0012935
			36170.3	23156.7	31329.9	203.129	12.01	0.00014505
19026.4	12113.6	14373	87745.6	86790.3	97357.3	203.129	13.2	5.1396e-05
24250.3	18891.8	18971.2	124586	108454	126075	203.129	13.39	0.00019011
1.3774e+06	1.33405e+06	412911	83092.5	112416	119128	203.129	14.72	0.0061629
121296	107034	132926	59072	56542.4	59923.8	204.013	14.04	0.00038566
183107	177651	185628	151727	162679	159332	204.052	0.75	0.0042363
27387.8	20500.2	27936.4	13547.2	12828.6	15282.3	204.103	11.76	0.0062659
39684.9	20573.4	26802.1				204.103	12.68	0.00055285
30305.5	112083	60765.1				205.009	3.6	0.003818
87908.2	67440.9	81244.2				205.018	1.71	2.3531e-05
12303.7	8874.51	11705.6				206.029	14.75	5.8311e-05
			79330.2	87483.5	91250.6	206.047	3.03	2.1719e-06
1.32649e+07	9.04098e+06	7.89481e+06	5.93176e+07	5.60426e+07	5.74869e+07	206.082	9.89	0.00034685
			1.67714e+06	1.38723e+06	1.43447e+06	206.1	9.88	8.6606e-06
6466.02	5183.32	5484.58				206.13	14.49	1.37e-05
			358199	288047	303168	206.19	9.88	1.3365e-05
			198700	136511	164311	206.527	9.88	7.7577e-05
6.57007e+07	6.83781e+07	7.11831e+07	9.53541e+07	1.05046e+08	1.0042e+08	207.03	11.89	0.00046108
3.11618e+06	3.85605e+06	3.73547e+06	8.19932e+06	5.85549e+06	5.95451e+06	207.03	4.21	0.0085292
1.64519e+06	2.26735e+06	1.78554e+06				207.048	11.88	5.4531e-05
426127	564937	451892	1.27211e+06	1.40054e+06	1.30435e+06	207.139	11.87	0.00035387
246185	284153	288137	919300	993760	866068	207.476	11.87	4.4537e-05
			106983	107415	69882.9	208.011	6.65	0.0001856
			105483	71394.6	76675.7	208.011	6.21	0.0001248
107022	55999.2	56872.3				208.063	13.01	0.001014
128022	57414	110022				208.063	9.17	0.0010452
285127	145241	218468				208.063	7.65	0.00055232
			410716	550607	600133	208.065	40.13	1.5662e-05
			621077	742770	784014	208.065	40.76	8.9798e-05
491899	586984	498653				208.065	38.29	2.9198e-06
464270	561660	505463				208.065	38.97	6.5458e-06
576498	535955	625365				208.065	39.31	7.8975e-06
487396	725091	818841				208.065	39.96	0.00025723
			968010	385711	690721	208.065	40.44	0.0014209
360839	319438	243075				208.065	36.52	5.5618e-07
300518	253715	259815				208.065	36.88	1.6597e-06
300104	268747	227935				208.065	37.24	1.8213e-06
298985	308448	271280				208.065	37.6	5.9552e-06
611972	398953	453118				208.065	38.64	2.5391e-05
581884	559586	618049				208.065	39.64	3.1888e-05
591501	567096	517286				208.065	40.29	3.2525e-05
662678	683791	861426				208.065	40.61	9.6465e-05
1.01248e+06	939063	1.24097e+06				208.065	40.92	0.00014489
			106861	105611	118058	208.098	6.33	1.2573e-06
315138	340068	353467	49699.4	77950.3	112607	208.098	8.57	0.003384
			34352.4	23460.8	32366.7	209.072	18.15	9.942e-05
3.96971e+06	2.75994e+06	3.65172e+06	254159	225001	300661	209.082	8.98	4.8387e-05
99777.7	64341.1	78405.6				209.13	9.92	0.0001367
6716.93	6144.5	4948.84				209.155	40.77	3.9466e-05
8766.97	7269.95	7930.35				209.155	14.13	6.0999e-06
36535.4	27701.3	23705.9				210.062	38.97	4.7248e-05
			28014.5	37588.5	37092.2	210.062	40.76	0.00013991
27665.8	25326.1	29365.1				210.062	39.31	2.5106e-06
45010.9	23441.4	32624.5				210.062	40.29	2.2084e-05
31905.9	35023.4	41358.1				210.062	40.61	0.00050398
28271	24648.8	28231.5				210.062	39.63	3.0541e-06
23243.9	31504.7	39379.2				210.062	39.96	0.00024721
47143.3	57407.7	56956.3				210.062	40.92	1.1196e-05
85832	48971	78413.3	15875.6	18882.5	23291	210.114	15.28	0.0033821
238431	124557	204652	44789.8	51744.6	69077.5	210.114	15.49	0.0065796
65731.1	64797	60079.2				210.901	38.12	4.7206e-07
22811.4	8944.79	14584.4				210.977	8.43	0.0015229
48209.2	35989.1	47592.8				211.052	11.88	4.6412e-05
1.18434e+06	752693	881915	318999	339484	359914	211.062	5.77	0.0018789
			136333	161396	138298	211.077	10.12	6.5194e-06
226318	93892.4	159607				211.077	10.24	0.0012447
			12003.7	8727.58	12496.7	211.134	14.72	8.5702e-05
15880.5	20741.4	20975.7		4359.07		211.985	10.84	0.0094336
			29188.5	50986.2	53985	212.071	4.69	0.00052086
			127905	92452.9	108790	212.093	10.62	4.606e-05
159248	125079	143986	87888.1	80649.6	100930	212.093	12.75	0.0084486
1.45442e+06	1.17234e+06	1.32868e+06	2.85207e+06	2.06744e+06	2.39307e+06	212.093	5.96	0.0055395
14229.6	10065.3	10486.3				212.104	0.74	9.1067e-05
40863.8	37766.7	35166.4	19815.4	16585	14937.5	213.023	7.99	0.0010068
41024.4	51455.4	46734.8				213.051	0.74	1.2366e-05
3.80647e+06	3.81022e+06	3.60307e+06	3.24243e+06	3.19428e+06	3.17788e+06	213.088	1.8	0.0013687
			619352	704194	673561	213.092	10.11	1.5058e-06
892502	424327	737412				213.092	10.24	0.00078956
4482.83	6298.99	6546.97	12263.5	9744.11	12625.3	213.15	15.01	0.0086042
7857.37	7787.48	9094.8				213.15	17.71	4.9801e-06
60994.1	45153.7	53292.9				213.994	7.67	3.4792e-05
86056.5	48396.8	81663.2	13794.6	11994.6	8539.8	214.018	12.71	0.0014136
			41296.8	62825.1	57824.9	214.018	2.79	0.00013116
105150	218953	259570		5698.54		214.031	6.6	0.0016841
			181827	156568	149936	214.072	1.27	8.537e-06
82545.3	73602.1	83393.9	53740.8	52480.1	62577.6	214.088	13.55	0.0067011
			18773.9	15903.7	23495.4	214.145	18.46	9.2076e-05
156481	108329	137885	400911	313814	468800	214.145	15.51	0.0024866
			28861	24129.5	31865.7	214.145	17.76	2.6929e-05
7886.04	7069.79	6505.19				214.145	16.19	6.8628e-06
230328	177500	125349				214.966	40.62	0.00039636
81332.1	56507.9	14481.8				214.966	39.02	0.0073634
257022	72679	135448				215.039	5.74	0.0035726
649496	589726	636955	435731	519323	467574	215.067	0.74	0.0091127
5.18789e+06	5.17275e+06	5.6452e+06	4.43746e+06	4.38852e+06	4.52307e+06	215.083	5.98	0.0038163
2.04886e+06	1.78399e+06	1.73773e+06	997990	1.11398e+06	961999	215.104	2.16	0.00091911
1.62771e+06	1.33532e+06	1.43811e+06	1.0518e+06	1.07896e+06	1.07597e+06	215.104	2.67	0.005797
			20064.1	19276.7	20602.1	215.14	3.55	1.1428e-07
134537	69487.3	76790.1				215.14	5.66	0.00082231
			11228.2	14095.7	14137	215.997	1.17	2.0842e-05
			139021	126688	122933	216.067	13.4	1.4768e-06
98336.6	101353	92639.6				216.067	13.51	3.8443e-07
			540601	281771	385551	216.088	5.21	0.00050795
1.65923e+06	1.32418e+06	1.41719e+06	523284	645940	832704	216.088	3.59	0.0059203
521514	464094	586945	79273.6	156637	150032	216.124	9.13	0.0033005
257446	151253	215826				217.018	11.62	0.00026071
72801.4	72955.6	84425.8				217.036	0.75	4.5452e-06
			18233.7	14989.7	21686	217.102	10.99	7.2656e-05
147425	59412.4	86765.9	435953	305782	336450	217.108	11.28	0.0087426
710274	443125	533287	149149	141507	171308	217.119	12.94	0.0010008
30546.2	19553.3	27247.5				217.12	9.74	0.00015236
			7925.85	6449.67	6592.65	217.144	13.18	1.3429e-05
			27886.9	8232.82	14271.1	217.144	16.97	0.003371
			17591.6	40492	35257	217.854	37.6	0.0011964
			53660.2	55616	54624.4	217.854	40.97	9.7575e-09
13930	14471.4	17824				218.029	15.94	2.4166e-05
552736	463308	547471	208577	254754	222856	218.046	8.56	0.00055506
697303	658624	673741	499622	540775	492976	218.067	0.89	0.0010808
			18148.1	20030.5	19594.2	218.082	13.41	6.1921e-07
72517.2	72567.5	103601	26317.2	26267.4	30348.3	218.083	13.73	0.0010603
12230.2	11145.8	9675.07				218.119	16.59	1.4137e-05
6296.52	13405	15166.5	52444.8	62467.4	55295.5	219.051	19.9	0.0041189
			27657.3	30932.1	26786.9	219.056	7.22	2.7927e-06
			18036.6	9845.31	27041.2	219.066	14.51	0.0018563
29473.2	24523.7	25688.2				220.048	0.74	6.8409e-06
			418633	299931	276559	220.062	3.14	0.00015142
166843	105339	127517				220.062	7.24	0.00016476
		2916.81	76530.9	81200.8	67177.1	220.084	2.87	0.0013219
33322.3	38299	46145	93835.9	69964.9	82842	220.098	12.06	0.0030461
45510.9	26092.9	39509.3	10081.5	9041.09	12574	220.098	13.89	0.0043005
41555	45565	37742.6				220.098	9.04	6.1754e-06
66944.6	65956.6	81599.4				220.098	10.32	1.6288e-05
			22191.5	18105.5	24034.6	221.046	4.71	3.0346e-05
44368	87933.1	52661.4	214761	239993	210068	221.067	0.47	6.6427e-07
108192	97769.3	105507				221.067	0.74	0.0032345
			44314.1	27808.6	24001.5	222.026	9.91	0.00054491
31662	13469.8	44513				222.042	9.26	0.0029762
6.92992e+06	6.26255e+06	4.78411e+06	3.20359e+06	2.82755e+06	3.1501e+06	222.077	4.13	0.0048641
2.37908e+06	1.68758e+06	1.81998e+06	250320			222.078	4.77	0.0046499
23524.9	33549.1	37973				222.115	2.47	0.00019295
227059	183097	175328				222.125	5.39	2.8244e-05
			24036.4	21991.4	22604.7	222.996	16.01	3.8728e-07
			47219.9	37904.6	24864.1	223.026	2.04	0.00047643
30518.6	15962.6	26817.8	78253	70689	80793.2	223.062	15.51	0.0043218
			92426.8	20438.6	40894.5	223.076	12.39	0.0057907
		30884.9	209664	211328	192111	223.077	14.18	0.0052875
			187115	103987	113535	223.109	4.49	0.00055598
33354	23781.6	31135.5	18073.5	13668.3	15612.5	223.145	12.92	0.0091401
157062	110531	124434	77411.4	75316	68375.7	224.024	0.69	0.0068494
208083	224832	189581	148520	132368	157613	224.039	10.23	0.0032834
66578.8	213365	197166				224.039	9.46	0.0078721
40376.1	35845.4	46225	23824.5	19029.9	23571	224.083	17.86	0.0041383
			27756.3	34141.7	42035.1	224.093	9.43	0.00011026
50799.2	36546.7	40111.3	25136.1	24040.3	26919.4	224.093	12.93	0.0080151
114767	92029	110168	63397.3	62581.8	65626	224.093	10.67	0.0019693
28472.3	22401.1	28760.1				224.093	14.12	2.6653e-05
130181	75303.1	83466.6				224.094	7.1	0.00040615
12112.6	10247.6	11063.3	5963.79	5965.92	7213.86	224.13	18.86	0.0021749
445661	402815	413121	297549	257315	315920	224.13	20.4	0.0053751
101853	89502.2	91155	139393	142645	129427	225.041	11.87	0.00165
35985.9	57574.4	52322.9				225.042	3.58	0.00019105
2.6639e+07	2.64576e+07	2.5912e+07	2.37177e+07	2.4267e+07	2.41293e+07	225.088	1.76	0.0010729
121530	87146.1	30396.5		5818.78		225.114	17.87	0.0021862
93381.2	63516	26020.9				225.114	18.17	0.003515
55486.4	50197.9	20223.6				225.114	21.42	0.0064918
			14594.7	10883.8	6419.64	225.15	22.36	0.0010184
17760.4	18597.9	19257.7	10608.5	8975.72	12013.6	225.985	0.71	0.0028488
94854	95261.7	108301	22768.6	23730	19477.6	226.001	9.6	3.4372e-05
60267.1	55961.8	79667.1				226.109	11.03	8.3057e-05
10596	8229.56	4209.8				226.146	18.78	0.0014774
23979.4	27443.9	25933.8	21026.9	21134.5	21313.2	227.013	8.53	0.0075356
670186	577924	745053	255404	247302	264896	227.029	18.14	0.00023996
			134817	132692	133308	227.035	9.64	4.3511e-10
			2.42517e+06	959670	2.04885e+06	227.068	2.65	0.0015958
			85497.6	65155.9	81157.1	227.129	12.43	2.8734e-05
51113.4	48619.6	49532.6	31147.2	30640.5	31171.2	227.129	20.25	7.0853e-06
62887	50786.4	51401	26756.2	23897.8	22203.8	227.202	25.5	0.00075305
5863.63	4338.49	4596.21				227.997	9.6	4.784e-05
42839.2	29781.5	37103.3				228.052	10.73	6.9179e-05
			28080.1	31040.6	27254.1	228.124	10.48	1.8738e-06
14694	24138.1	16397.6	70081.7	54215.1	63070.2	228.161	16.6	0.0017973
18002.4	26689.9	23129.2	70212.6	60134.4	101464	228.161	20.97	0.0032405
166461	102522	176703			11472.2	229.018	6.65	3.07e-05
98751.3	77740.5	77235.7				229.018	7.68	0.0030616
134986	345529	399879		13862.8	8234	229.055	6.6	0.0061563
65495	81540.1	76775	28918.1	22586.8	38829.4	229.075	15.95	0.0054472
385075	408150	409912	305430	295602	296852	229.12	0.54	0.00020677
7.03549e+06	5.72995e+06	5.9864e+06	4.24239e+06	4.15348e+06	4.18576e+06	229.12	7.07	0.0032449
5.16738e+06	2.95984e+06	4.47608e+06	1.58461e+06	1.46006e+06	1.55869e+06	229.12	5.61	0.0043685
692881	520389	604636				229.12	7.72	2.9123e-05
			11633.5	9467.08	20443.9	229.144	13.11	0.00055711
			114303	61568.5	110292	229.144	14.62	0.0010951
			276359	65732.8	110174	229.145	15.29	0.0057612
	10373		89269.2	86926.4	162685	229.145	17.55	0.0040024
7623.46	8599.45	9588.68				229.145	15.43	1.2886e-05
			67035.9	66330.1	63922.6	229.156	10.14	3.6008e-08
76313.8	72986.7	89838.1	124242	117265	128109	229.156	9.26	0.0030106
78842.7	61807.5	72873.4				229.156	10.3	1.6909e-05
1.13937e+06	372474	601940				230.104	8.9	0.0027078
21834.3	8170.95	16303.4				230.119	14.12	0.0017454
			76865.4	44262.6	52524.5	230.14	9.35	0.00034419
			2733.93	3021.34	3992.41	230.14	11.04	9.8293e-05
400311	338274	398328	214552	223122	241694	230.14	12.19	0.0014327
322924	240659	274098	131691	113915	148474	230.14	12.7	0.0027695
	2571.26	2576.91	24297.8	16955.2	21360.6	230.14	14.25	0.0087266
6866.57	9090.24	11948.9				230.98	10.29	0.0002949
68305.3	79549.2	101564				231.033	5.77	0.00010077
90125.8	56944.4	56152.1				231.033	6.23	0.00033781
24780.6	11121.8	16850.3				231.034	12.11	0.00095664
105213	108688	88549.5	62785	68842.5	74227.5	231.062	0.74	0.0086866
			34077.2	7875.79	16267.4	231.16	14.96	0.0052163
			24329.5	19034.1	16575.2	232.036	6.55	9.1614e-05
14247.4	13268.8	15956.2				232.062	14.63	6.0103e-06
42053	26649.6	32482.6				232.062	7.32	0.0001581
			336840	306825	297853	232.083	0.99	1.4844e-06
567830	358822	438266	132969	109368	110111	232.083	2.55	0.00081289
394017	271082	298917				232.083	0.87	9.4305e-05
			2.11982e+06	2.05256e+06	2.29306e+06	232.119	4.46	9.3022e-07
414737	278543	362748	96823.6	97762.4	107990	232.119	5.78	0.00053192
3.683e+06	3.28118e+06	4.43816e+06	743148	883496	919241	232.119	4.75	0.00016675
4.96268e+06	4.4956e+06	5.63462e+06				232.119	4.25	1.2458e-05
			49284.9	41628.7	40226.5	233.057	8.7	1.1353e-05
34836.3	112910	97376.9	405891	422208	448681	233.082	10.52	0.0088752
			25759.9	29334.6	29647.4	233.082	11.07	2.984e-06
14922.4	24421.2	21699.6	52391.9	48054.3	65444	233.082	12	0.0044079
212646	198717	189955	170317	162380	162660	233.094	3.68	0.0060328
29923.7	33522.1	39115	8694.21	5930.47	10638.6	233.166	12.74	0.0016357
			320985	265435	315086	234.114	14.35	8.8956e-06
19254.9	28858	26395.7				234.114	12.06	0.00011305
			136303	191863	136924	235.109	3.15	0.00010823
54609.8	121390	51402.3				235.966	38.99	0.0022891
168000	114290	138261	72804.5	67652.6	69268.6	236.039	14.52	0.0012038
44746.4	33161.5	41971.9	18954.4	16908.4	17913.9	236.039	14.86	0.0037967
35109.7	35782	39675.1	24951.6	20400.1	25354.3	236.084	13.56	0.0048081
1.14861e+07	1.18784e+07	1.14687e+07	5.76097e+06	7.7592e+06	6.53707e+06	236.093	10.86	0.0030155
4.21447e+06	2.09086e+06	2.76731e+06	505111	591607	595863	236.093	5.77	0.00147
10757	3884.64	6914.03				236.13	17.04	0.0019108
12153.4	12114.8	14508.9				236.13	12.45	9.6299e-06
112597	112614	105915	67448.9	67548.4	48024	237.064	2.13	0.006314
137432	143445	157057	83812.3	88825.6	80387.6	237.064	2.62	0.00035987
89999.8	83880.7	90699.8	71148.6	72386.9	70692.6	237.125	10.24	0.0012364
			296184	262965	228923	238.019	8.01	1.9781e-05
			14504	19660.1	26113.7	238.051	11.63	0.000358
			119681	206619	194580	238.087	4.7	0.00034961
			154529	477997	334176	238.087	7.4	0.0025366
			21329.4	17025.6	20398.5	238.109	13.33	1.444e-05
			27360.6	15609.2	32869.7	238.109	13.87	0.0007992
166329	100836	127981	865087	643850	806701	238.109	14.42	0.00046671
32069.7	44465.6	18254.2				239.023	8	0.0012909
			62915.9	59189.8	67729.9	239.047	13.23	1.7519e-06
113148	60242.2	77720.1				239.049	6.14	0.00048221
			39795.8	26451	34278.8	239.056	5.75	0.00010502
			178944	287881	243263	239.071	10.16	0.00017745
			16160.3	52332.3	42076.5	239.072	13.66	0.0030098
79123.2	59425.1	67900.4	35467.4	22530	24656.2	239.102	0.43	0.004537
			24271.8	15519	12915.6	240.034	8.22	0.00055339
102164	101864	83944.8	57883.1	63474.9	52497.9	240.034	7.28	0.0040727
369655	178034	174020	27648			240.034	6.51	0.0058152
			56255.8	46459.4	40680.9	240.052	3.04	4.7881e-05
11149.8	12717	12674.8				240.067	20.81	2.5369e-06
6840.84	6971.68	9640.83				240.071	16.44	0.00010014
			313659	232030	242851	240.088	10.63	5.1447e-05
2.47798e+06	2.15626e+06	2.35941e+06	5.65298e+06	4.01364e+06	4.80747e+06	240.088	5.95	0.0025477
			133646	199818	190838	240.103	4.71	0.00012625
29229.1	41564.8	45662	142057	141075	131882	240.103	15.72	0.00073024
			312124	468131	331034	240.124	13.13	0.00015312
56229.7	65589.6	59998.3	25809.3	26189.8	30177.4	240.125	11.05	0.00028796
156928	112233	165889	72302.9	55931.3	63022.9	240.125	11.7	0.004703
491234	310886	363693				240.125	13.24	0.00017338
43260.8	13559.4	19945.3				240.125	8.23	0.0033829
27327.4	23673.1	27544.7	15228.9	14245.7	18819.2	240.139	17.54	0.0072399
3.17993e+06	1.82607e+06	1.88766e+06	984808	610331	577851	241.041	3.3	0.0095819
209500	123909	151561	414009	330409	330478	241.073	12.46	0.0088069
278888	226889	245697	487461	503506	484812	241.083	1.42	0.00037748
204275	169221	193432				241.083	0.98	6.7098e-06
			21923.6	25018.9	26573.5	241.997	1.5	7.1246e-06
			192329	249824	190675	242.103	10.25	4.3349e-05
319980	172789	227188				242.104	10.36	0.00043329
30582.2	22044.9	29180.2	9373.2	12629.5	10941.6	242.14	13.42	0.0024616
	16636.4		83902.4	66318.4	85314.2	242.177	19.05	0.0084908
66819	77424.3	57751.5	7470.98	14542.7	15809.5	243.024	17.88	0.0024051
1898.71			12443.7	9455.02	10615.3	243.03	12.46	0.0066102
19762.5	16258.4	19056.2				243.034	10.51	8.6175e-06
71135.8	124080	208097				243.035	7.08	0.0022572
627633	531058	641666	444827	456170	437023	243.099	8.57	0.008583
			65991	32113.2	52170.3	243.124	13.24	0.00068959
217668	142389	48992.8		4801.34		243.124	17.87	0.0036474
149818	90968.3	34407.6				243.124	18.17	0.004955
2.60978e+06	2.24284e+06	2.23276e+06	3.25631e+06	2.97098e+06	3.21956e+06	243.135	2.76	0.0079296
			61970	74721.9	49738.5	243.171	5.34	0.00010215
120618	124530	116422	96222.8	92714	82027.3	244.062	9.12	0.0050404
73968.1	53393.7	50378.3				244.062	12.9	0.00012465
2.71949e+06	2.48676e+06	2.6056e+06	6.17037e+06	4.62406e+06	4.77626e+06	244.083	2.33	0.0019821
			80917.2	46248.3	43667.9	244.098	14.46	0.00073674
25916.3	27373.5	34018.4	14473.4	12984.9	13167.3	244.098	17.06	0.0010724
83551	73555.8	73896.3	43503.7	47432.8	47556.9	244.156	13.49	0.00041029
41879.6	35416.4	38119.1	17711.1	20452	19372.6	244.156	13.65	0.00055754
386649	276979	332544	178682	158966	205140	244.156	14.64	0.007644
351120	210670	257576	98091.7	92764.7	104729	244.156	15.82	0.0028238
38074.8	31829.8	35186.7	77738.9	79261.9	72140.8	245.043	0.46	0.00019102
643041	564775	554977	430824	367525	375434	245.078	0.77	0.0039395
76757.7	45077.8	66032.2				245.079	3.33	0.00026906
	13662		60133.2	54162.8	64340.4	245.139	12.36	0.0091791
188183	113274	164835	41933.9	44985.3	51881.2	245.139	12.6	0.00061797
11595	19033	22211.6	144102	115727	153059	245.139	13.7	0.0019114
41831.5	34081.3	45190.6	21737.6	21269.4	25877.3	245.14	14.47	0.0058221
41069	24532.4	43463.4				245.14	12.22	6.1856e-06
51643.1	44031.9	52156				245.14	13.54	0.00041122
			61343.8	32002.7	51131.1	246.077	15.29	0.00051474
346803	339172	373847	138122	160745	152405	246.077	11.78	8.8371e-05
898929	810247	965210	158067	192539	180793	246.078	10.32	3.0797e-05
267669	180755	217099	66157.8	87580	82183.7	246.098	8.48	0.0018933
408555	147882	226847				246.099	7.07	0.002081
16101.7	20476.4	16465.5				246.114	19.22	2.4655e-05
36633.9	37790	35578.2	42000.4	44423.3	46306.6	246.951	40.98	0.0048639
			107356	84078.8	78605.5	247.04	0.95	5.212e-05
47003.8	25796.9	52632.7				247.044	0.47	0.00075883
			41104.4	157598	166709	247.072	1.73	0.0052738
883155	781426	835283	337071	423574	408998	247.094	0.74	0.00065333
153404	118706	127792	68448	80361.4	74026.3	247.108	3.46	0.0028662
			18966.7	12418.5	21423.7	247.155	14.3	0.00030585
			28759	17761.6	24263.1	247.155	10.17	7.8644e-05
			31643.9	14031	16450.9	247.155	10.39	0.0001858
			21019.3	14513.2	18938.6	247.155	13.9	0.001479
25605.3	25265.7	26399.6	18064.6	19814.7	21690.8	247.155	12.77	0.0084501
66646.2	71861.1	77681.2	188515	169781	188850	247.155	12.02	8.0125e-05
272296	275562	272772	186282	214115	223031	247.155	11.75	0.0070606
68814.3	54841.8	72290.8	33142.4	23897.4	28706.2	248.002	14.04	0.0028751
			99629	61723.8	50003.4	248.031	1.76	0.0007251
39087.7	40890	49327.5				248.042	8.06	1.8206e-05
			151095	144467	137172	248.093	12.44	4.8121e-07
			37582.7	18536.6	16887.9	248.998	8.16	0.0016479
133412	75440.4	109427				249.089	5.04	0.00032524
			12973.3	29413.2	32395	249.124	11.22	0.0016613
30906.3	31637.3	28602.2	15416.1	16693.9	12346	250.04	0.75	0.001601
10690.1	10574.4	9242.27				250.059	0.82	3.4069e-06
984873	834373	1.0357e+06	473021	474354	426900	250.072	7.56	0.00059631
			148774	82059	89561.8	250.087	11.56	0.00058341
64185.6	48197.7	88456.4				250.109	12.65	0.00040573
			32810.2	28967.3	37330.4	251.056	12.71	1.8789e-05
24698.3	15912.7	22781.6				251.057	15.52	0.0001561
697899	498312	614905	8.5518e+06	3.67472e+06	6.06182e+06	251.068	10.81	0.0010179
50352.6	34092.5	42676.4				251.068	4.62	8.8023e-05
			263781	197771	191618	251.071	9	7.054e-05
			46735.9	118577	57954	251.071	12.26	2.5869e-06
			74309.2	82602.7	71599	251.071	14.18	0.0021048
220976	147876	185607				252.088	8.89	9.7533e-05
			13668.9	13204.2	13307.8	252.098	12.04	1.0381e-08
18577.9	14921.3	17556	8463.25	7923.07	9186.3	252.125	14.53	0.00092474
21377	11353.9	19431.4				253.063	15.28	0.00053009
		79050.5	1.19974e+06	462707	850674	253.084	5.1	0.0051257
33173.2	24678.6	42305.8				253.136	19.43	0.00026647
39564.4	29400.9	49743.4				253.136	18.64	0.00024511
			109630	92127.2	83758.7	253.218	38.35	2.5423e-05
200327	174652	181529	120248	118232	123521	253.218	25.5	0.00055807
			383253	87045.4	242398	253.218	36.13	0.0050578
			7255.9	10768.1	9594.47	254.05	16.74	9.7342e-05
			80053.7	96628.5	92490.2	254.082	10.11	7.1051e-06
			15853.1	17927.8	18450.1	254.103	12.11	3.3417e-06
			18509	20163.5	21467.4	254.103	11.77	2.5134e-06
256831	170069	247379	59679.7	49598.9	69729.9	254.104	5.66	0.001307
82704.7	75511.6	68920.8				254.115	2.21	5.4687e-06
783914	400328	594274	121085	170855	198841	254.14	15.94	0.0064729
145996	115865	107663	51390	54388.1	61945.6	254.14	18.1	0.0018522
208642	151115	157744				255.057	2.84	6.8302e-05
446560	358544	377215	30499.6	24727.2	36620.1	255.057	7.31	4.0745e-05
65945.2	64460.9	65082.2	54947.5	50519.8	53990.6	255.078	12.83	0.0015057
973742	650471	820744	340024	390907	373331	255.099	2.91	0.0032075
135623	105495	119597	70563.7	78186.9	60705.8	255.114	12.9	0.0062298
56510.7	42707.2	47825.8	25930	28113.4	18262.4	255.114	13.53	0.0097836
41510	31828.6	41918.8	23964.2	24279.8	23188.6	255.114	15.97	0.0066998
41897.2	51038	51103.9	17794.6	14194.7	14830.9	255.114	14.37	0.00029934
240699	161187	192665	93639.1	96776.2	91477.4	255.135	8.19	0.0033251
62496	55586.5	64102.4	32003.7	36572.2	43907.3	255.172	10.15	9.2105e-06
4841.89	4025.77	4828.48				255.172	8.99	0.0085893
133126	121305	130105	65912.2	74843.9	80296.7	255.172	7.69	0.00097572
62946	63065.6	69031.8	36503.2	41789.9	46427.9	255.172	7.98	0.0040372
16204.9	23797.7	23817				255.172	9.19	0.00012971
9.25815e+06	5.64148e+06	8.23396e+06	2.69589e+06	1.70794e+06	1.65773e+06	256.065	3.3	0.0034582
501344	458414	535720	299379	333074	317302	256.098	15.14	0.0011592
11264.5	8964.76	14485.2				256.098	19.1	0.00018374
			39946.9	44147.2	43288.1	256.11	7.52	6.7396e-07
35935.9	48753.9	45693.1				257.013	8.51	4.2437e-05
12083.6	7776.92	12518.2				257.094	17.13	0.00023518
28044.3	14615	36635.1				257.13	21.76	0.0014465
			89724.1	83789.3	88750	257.151	10.56	1.636e-07
128311	86636.7	113846	41964.7	43531	37793.9	257.151	9.58	0.001431
367670	309932	359417	229154	246236	251380	257.151	10.81	0.004271
249750	209051	231300	173766	177091	184080	257.151	10.32	0.0010838
662585	569556	581151	393878	392293	408806	257.151	8.18	0.009641
5753.53	3759.22	7312.42				257.176	14.26	0.00053234
			13276.8	17817.2	16976	258.043	7.66	3.9558e-05
			19465.5	18968.3	18224.8	258.077	15.08	1.1035e-07
4.57973e+06	3.75262e+06	4.09248e+06	1.19187e+07	8.38578e+06	9.70102e+06	258.099	5.96	0.0017212
			17544.1	8050.99	11412.2	258.135	14.1	0.00091448
			46379.6	47447.3	45477.4	258.135	10.85	1.9141e-08
207966	141362	177358	60704.5	69346.2	70437.7	258.135	11.01	0.0014139
39429	11115.8	13252.8				258.135	13.01	0.0061788
			83367.2	91677.9	93903.5	258.146	6.57	1.3069e-06
			8733.05	8676.83	9032.31	258.171	18.26	2.0654e-08
1.84004e+06	1.68472e+06	1.5993e+06	779626	512906	591664	259.029	2.29	0.0014368
13950	5874.6	10278.1				259.056	19.47	0.0011881
134328	108372	136754				259.109	10.22	1.9338e-05
3.39324e+06	3.39077e+06	3.21006e+06	707817	519029	588393	259.11	4.89	4.8808e-05
3.12647e+06	2.5467e+06	2.9373e+06	4.01635e+06	4.08951e+06	3.96457e+06	259.13	7.18	0.0051153
1.5203e+07	1.0922e+07	1.17732e+07	5.10512e+06	4.33377e+06	4.53156e+06	259.13	5.12	0.00088559
1.18284e+07	7.50716e+06	9.18742e+06	2.01061e+06	2.769e+06	2.76033e+06	259.13	5.69	0.0014342
906122	598951	703028				259.13	2.61	1.8686e-05
3.98411e+06	3.22013e+06	3.22307e+06				259.13	6.87	0.00011686
			18118.7	24649.4	22318.1	260.055	9.14	3.9619e-05
498698	398061	470766	91378.2	181602	168115	260.06	10.98	0.00034984
34659.8	20870.1	35471.9				260.06	7.76	0.0067674
			799372	793115	740976	260.114	7.98	2.6711e-07
1.11515e+06	738932	960784				260.114	8.1	0.00010792
12980.8	7016.04	7020.87				260.15	10.2	0.0008988
21959.4	19547.7	20222.2	10574.4	9984.64	11285.3	260.15	10.48	0.00017999
42034.6	38077.4	44596.7	20817.6	22799.7	20262.8	260.151	13.62	0.00033073
			23172.1	31040.3	26126.9	261.028	0.75	3.2862e-05
158941	130798	167313	75766	57502	62095.1	261.109	1.51	0.0015676
420202	360715	369663	229120	271723	253961	261.109	0.81	0.0035403
25265.1	18631.8	23194.8	62759.4	41618.7	62793.3	261.171	15.75	0.0011319
11291.1	4871.46	9026.7				261.171	16.16	0.0053392
			99701.7	95369.2	95722.5	262.072	8.76	3.5251e-08
864965	671797	767529	363520	416374	375035	262.072	11.9	0.0012023
168875	115302	161938	68867.4	78021.6	63314.2	262.072	9.98	0.005364
118339	97163.4	109529				262.073	8.3	7.4475e-06
107504	82074.8	103706				262.073	9.37	3.0354e-05
			70058.8	75587.3	77507.1	262.108	11.89	6.5758e-07
			56987.2	44240.1	30684.4	262.108	14.46	0.00041937
50991.5	51322.7	49117.4	40640.8	38657.9	40416.2	262.135	11.36	0.00035779
5941.62	6808.71	5749.22				263.047	9.37	5.4191e-06
140405	49445.9	57074.5			10510.6	263.069	7.77	0.0086241
55361.4	90357.1	68890.2	193745	215080	192056	263.077	0.47	0.0020067
1.99555e+06	2.04259e+06	2.01319e+06	1.35945e+06	1.53879e+06	1.5406e+06	263.104	8.56	0.0017715
11509.3	19352.4	22651.2				263.129	13.53	0.00060347
53011.2	35393.5	23887.7				263.129	28.05	0.00095349
			18161.5	17484	18501.7	263.133	11.92	6.356e-08
			36460	86290.7	36874.5	263.14	6.58	0.0026389
82749.5	177709	161610			16039.2	264.034	13.18	0.0055849
			67775.6	60766.6	65518.2	264.066	12.18	8.3148e-07
2.56937e+06	1.79004e+06	2.37966e+06	728390	795289	684803	264.088	10.32	0.00072695
237893	222271	209382				264.088	3.55	1.4156e-06
79761.2	96073.1	84999.7	28290	30498.9	40502.8	264.092	14.2	0.001335
60364.3	43371	40263.7	118037	104190	125212	264.124	14.54	0.0027535
44203.9	77783.9	43732.1	436697	276242	178003	264.125	2.7	0.0067645
24789.2	19930.4	24940.3	13255.3	9665.98	13488.5	264.125	12.67	0.0075034
202206	140804	165110	72369.4	89783.3	76854	264.125	13.9	0.003691
363725	224468	255716	91782.9	118377	109813	264.136	7.89	0.0042253
123818	86663.9	129029	11874.2	28304.1	12662.3	264.985	1.93	0.0032686
			26110	34785	34459.9	264.998	0.7	4.4242e-05
6197.4			30721.7	38875.5	30760.6	265.039	0.53	0.0070938
166976	122836	170256	76288.6	71894	69410.5	265.058	1.52	0.0024958
			18848.6	26983.8	28787.3	265.065	6.51	0.00014285
92145.2	38494.7	95708.5				265.099	15.36	0.0017706
407378	361831	444824	215726	236071	227680	265.119	5.63	0.00090295
266357	205612	252424	154529	122926	130431	265.12	9.29	0.0053854
			28024.3	38156.6	41039.3	265.12	3.26	9.5354e-05
			94536.2	77901.8	113288	266.017	10.06	7.6479e-05
40754.2	29704.5	34531.8				266.024	38.64	4.2256e-05
			33576.1	49902.5	52472.1	266.024	40.76	0.00018003
10353.8	16721.5	23447.2				266.024	36.52	1.1942e-06
			14075.7	18530.7	9081.34	266.024	36.71	3.4853e-06
			19550.9	10890.1	19453.3	266.024	37.07	4.3651e-06
23573.4	17829.4	24760.1				266.024	37.24	5.96e-05
25855.5	44156.2	32300.9				266.024	37.6	0.00021283
25501.9	29597.6	25670.4				266.024	37.95	0.00027685
34170.1	24782.7	21052				266.024	38.29	0.00050379
			24568.8	23400.9	27377.7	266.024	38.47	0.00065867
35644.7	39791	39499.6				266.024	38.97	0.0010002
18626.2	15393.8	23593.8				266.024	36.88	1.6772e-05
			16355.9	18451.2	22962.4	266.024	37.43	5.9163e-05
			28586.4	28884.7	35340.4	266.024	38.81	0.00012468
47845.6	69554.4	72850.8				266.024	39.96	0.00014759
13323.4	14325.9	13289.7				266.024	36.15	3.0759e-07
9119.76	13864.9	12497.1				266.024	35.39	0.00012393
15402.9	14871.2	20588.1				266.05	16.51	7.3925e-05
			536330	849709	711783	266.082	10.12	0.00015713
127971	117666	150365	623368	701979	713838	266.082	11.1	3.9683e-05
13881.2	17611.1	18382.1	53050.4	56576.7	49970.9	266.083	15.72	0.00024441
127700	131704	136114	89433	105030	93620	266.104	7.15	0.0033942
84171.3	89559.2	130525	293669	201046	256411	266.105	6.01	0.0066576
2.31091e+06	2.06753e+06	2.17117e+06	1.40863e+06	1.26582e+06	1.32466e+06	266.151	3.43	0.00038282
83715.9	45661	63505.1				266.152	4.93	0.00039286
			25534.4	13379	27224.1	267.027	9.35	0.00081319
			25706.8	35947.8	30174.7	267.045	5.63	5.2137e-05
46314.4	23762.2	38469.8				267.052	13.13	0.00055793
			23592.4	22253.3	20026.8	267.067	17.25	3.7828e-06
282807	273958	467968	1.19653e+06	1.1687e+06	944433	267.067	12.81	0.0031705
8971.12			115919	126907	112688	267.067	14.19	0.0024521
85183.7	45476.7	119680	386767	261953	325642	267.067	17.63	0.0095828
			60336.6	27394.3	37550.7	267.072	1.18	0.00099626
72794.9	55634.1	62069.5				267.073	0.47	2.4221e-05
1.89944e+06	1.352e+06	1.50884e+06	716294	789565	989203	267.081	6.13	0.009599
			387458	513634	477963	267.088	9.71	3.0558e-05
51299.7	199538	183958				267.089	9.55	0.0048147
663009	605087	647414	562856	540940	535623	267.099	2.93	0.0077232
85667.5	52182.9	77088.4				267.099	10.49	0.00022597
			23761.7	35381.4	38841.7	267.113	10.15	0.00022494
			83713	80771.2	80260.4	267.135	12.34	2.5376e-08
91409.5	89159.2	70588.6	33386.2	41141.6	36474.5	267.135	12.98	0.0013477
89695.7	83157.5	90771.6	68855.9	74839.4	74333.9	267.135	10.79	0.0077173
152916	152101	142415	122945	127050	120162	267.146	27.58	0.0025004
178981	172922	189783	135319	136955	143113	267.233	25.5	0.0011673
			10215.5	9601.28	5754.67	268.021	38.81	0.00041087
8185.66	9413.79	14352.8				268.021	37.95	3.1782e-05
8409.88	10375.8	7882.11				268.021	38.29	0.00039929
10089.5	12327.8	13290				268.021	38.64	2.2194e-06
12601.4	13861.5	12052.4				268.021	39.64	2.7667e-05
5327.28	5098.79	4951.64				268.021	35.77	1.6742e-07
6035.78	6324.89	12821.8				268.021	36.88	0.00032405
			10990.1	6411.65	10213.9	268.021	38.47	0.0015323
			13919.4	7902.71	4672.24	268.021	39.15	0.0024218
4770.26	5423.07	5811.25				268.021	36.15	7.6461e-06
5996.12	11313.5	12099.2				268.021	37.6	0.00077926
3784.19	5615.29	7197.35				268.022	35.38	0.00047466
			30482.5	27968.9	26511	268.03	1.87	2.081e-06
80990.3	66935.4	85176.3				268.031	6.23	1.8205e-05
127569	81934.2	103046	44910.8	38812.8	49312.3	268.032	5.41	0.0044268
14973.3	13931	15192.6				268.073	18.08	4.0484e-07
37662.6	17111.4	14468.3				268.092	1	0.0025427
			10707.8	12728.3	11372.1	268.098	14.76	4.8482e-06
64381.8	28186.6	45855	270057	287259	255640	268.098	13.57	0.0016592
13727.9	4932.37	12148.4				268.135	25.64	0.0022227
631487	538402	490537	340168	341346	398441	268.156	20.58	0.009087
			8792.4	10545.5	10493.1	268.166	8.79	8.5139e-06
			30081.6	28138	28851.5	269.046	19.04	1.1936e-07
			46220.2	75372.7	61605.7	269.046	23.08	0.00019219
27744.8	24855.6	33746	11191.4	15514.2	9649.52	269.077	0.77	0.0062013
118751	91433.9	145193	540558	449825	561906	269.082	9.03	0.00058731
219604	153454	210416	486747	679460	543951	269.082	10.43	0.0019688
74803	39266	61600.8	163585	206558	177048	269.082	11.92	0.0045347
			45713.2	36030.6	40542.3	269.083	13.39	1.484e-05
37154.3	36771	47348.8	17130	19354.1	22599.4	269.094	16.35	0.0033572
			216928	210458	189392	269.115	6.17	2.0996e-06
1.36036e+06	1.26945e+06	1.91777e+06	735771	666469	614751	269.115	7.4	0.0043958
			13274.9	19681.3	32847.4	269.125	0.66	0.001466
171871	120101	133853	74369.1	83977.2	74664	269.125	0.76	0.0063754
			21376.9	20205.3	50612	269.15	8.78	0.0028737
			778068	452846	470060	269.151	11.01	0.00049625
580865	466950	511333	281372	303444	306415	269.151	10.48	0.0012746
620762	507336	589820				269.151	10.83	9.0017e-06
6182.71	3871.84	6288.51				269.176	18.93	0.00026534
11150	11181.5	13521	4795.94	5279.67	6304.26	269.985	14.04	0.0015513
60577.3	36520.2	42404.6				269.991	8.43	0.00026106
1.70209e+06	1.39694e+06	1.40779e+06	244558	279662	253794	270.081	7.31	2.0868e-05
368671	403555	358677	316878	283349	276750	270.109	0.99	0.0097197
394852	300004	401322	125807	122674	132633	271.019	18.15	0.00041831
119625	132441	119324	54790.1	50693.2	51617.1	271.025	11.56	3.2418e-05
356115	284168	368937	145834	135094	125868	271.094	6	0.00060567
128009	121775	152842	77295.7	82422.6	78930.9	271.109	12.83	0.0019183
			555158	708047	250880	271.13	6.69	0.0020934
317506	263759	301269	171785	183934	192743	271.13	11.76	0.0018317
504959	466245	535143	233678	259449	318524	271.155	14.14	0.0032597
			9210.71	9771.3	12172.1	271.166	7.69	3.474e-05
213144	137969	160129	88435.3	90783.8	86847.9	271.166	13	0.0076846
1.34201e+06	1.25235e+06	1.27744e+06	684020	650641	680090	271.166	11.27	1.4759e-05
90413.9	72996.7	81669	56086.1	61731.6	59701.1	271.166	8.42	0.00092747
77438.8	66369.3	69587.8	40699.5	41495.3	45736.6	271.166	9.51	0.0092666
810815	691748	685653	445794	480419	499194	271.166	10.68	0.0025997
35935.4	15474.4	17957.7				271.167	6.87	0.0017149
			6285.81	4963.8	6761.56	271.191	13.59	4.3345e-05
			20605.5	14243.1	27165	272.043	11.2	0.00048019
			29053.5	54694.4	26498.9	272.056	13.81	0.0011713
1.0513e+06	1.51121e+06	1.51664e+06	3.72585e+06	6.34801e+06	4.60171e+06	272.06	5.02	0.0029739
1.54443e+06	1.25474e+06	1.79593e+06	581492	688077	707660	272.093	13.71	0.0022768
383318	353730	450551	143489	155887	156838	272.093	9.61	0.00024193
			668162	473883	487524	272.114	10.63	1.439e-06
			79442.5	69900	74009	272.114	9.01	9.5078e-05
15187.5	31831.3	21422.7	106677	67981.1	92190	272.151	16.6	0.0052573
78406.8	40447	58450.7				272.151	13.25	0.00052082
34367	20335.4	27259.4				272.151	13.73	0.00024343
			10874.7	3974.5	5420.06	272.187	12.18	0.0023356
			3413.28	2972.01	5011.93	272.187	21.79	0.00030472
			2688.03	3863.92	6312.79	272.82	40.07	0.0012368
11801.8	25234.4	19053.6				272.99	11.75	0.00080324
16096.2	12214.4	17303				273.016	18.14	6.8154e-05
			1.95523e+06	1.53404e+06	1.54014e+06	273.109	2.66	2.9886e-05
1.44977e+06	859134	971805				273.11	2.9	0.00032039
175174	125586	149335	76154.8	91322.2	70846.9	273.125	12.9	0.0066312
75792.2	57872.7	67533.2	30186.2	41135.1	27691.7	273.125	13.52	0.0074449
			491585	304839	385156	273.146	5.77	0.00018011
344507	459737	327425	232486	185994	184152	273.146	8.22	0.0086716
	13231	12590.3	128720	106051	128106	273.171	12.35	0.0071598
18018.6	12033.1	16780.7	68188.8	64611	66367.7	273.171	11.57	0.00029708
			1.13445e+06	827861	1.44519e+06	273.171	15.36	0.00030921
			217981	99118.5	183185	273.171	15.81	0.00096608
119605	143278	152871	372173	273171	357750	273.171	13.04	0.0016848
			50063	18851.6	34620.7	273.171	17.27	0.0019721
113140	131176	137213	234476	193777	292039	273.171	14.47	0.0090982
78362.4	144542	147902				273.171	15.92	0.00062323
65296.1	108345	122536	329936	258917	371059	273.171	13.86	9.4176e-06
88373.4	301380	304154				273.171	15.26	0.0040758
25759.4	22814	28159.8				273.171	16.62	0.0054796
8078.12	6723.19	20238.8				273.207	21.06	0.0039345
71149.2	81434.5	114517	39387.8	29271.3	31902.1	274.018	12.8	0.0044511
666516	206629	217915				274.04	1	0.0010719
33084.9	14409.3	25623.5				274.04	9.96	0.0061537
			36245.5	52587.5	50688.8	274.095	0.57	9.8971e-05
133244	116075	121208	73509.1	75438.8	75549.1	274.104	0.75	0.00027825
18053.4	25508.6	21053.8				275.006	10.53	5.9049e-05
			132319	105879	83667.8	275.068	3.85	0.00015491
694198	632289	619938	465445	476489	405521	275.089	0.76	0.0038174
5.33236e+06	1.57569e+07	1.61523e+07				275.104	3.05	0.0030527
52717.6	51281.6	57463.5				275.108	14.12	1.0966e-06
179202	199161	182679	48135.4	35971.9	66692.8	275.14	8.37	0.0017624
			58978.9	33086.9	48093.1	275.186	13.31	0.00033959
			10740	8415.83	9810.61	275.186	12.07	1.6541e-05
6850.38	14847.5	13518	142741	102299	140184	275.186	13.82	0.0007975
	6876.38	7643.46	81490.5	57439	60425.3	275.186	14.36	0.0081879
4516.65	15173.5	15333.6				275.186	13.63	0.00054507
2245.18			428520	186934	293822	275.186	13.98	0.0039619
			15052.4	7529.61	6297.42	275.187	12.54	0.0018029
			34264	6306.09	16778.7	275.187	19.36	0.0070048
7154.56	3893.25	8467.38				276.034	16.02	0.00092921
			23002.2	25605.2	23877.5	276.052	39.47	7.7254e-07
			32742.1	45326	39611.5	276.052	39.8	4.6332e-05
13130.4	10822.2	19099.9				276.052	36.88	1.2195e-05
15615.2	14729.7	12534.5				276.052	37.24	0.00013199
19828	22905.9	14833.4				276.052	37.95	0.00036523
12730.7	14907.4	21828.7				276.052	39.31	0.00032561
24054.3	32222.4	29992				276.053	38.98	3.518e-05
25341	21307.3	25285.8				276.053	38.64	7.33e-06
35462	26491.2	46502.2				276.053	39.63	0.0003094
82385.4	57804.3	69336.1				276.099	1.09	6.2898e-05
154508	150269	162090	65520.2	68567.8	71459.3	276.989	0.68	1.6334e-05
313264	375902	347035	212936	237413	246994	276.989	1.54	0.0045816
			24521.1	18784.9	24021.4	277.051	22.33	3.1588e-05
2.86155e+06	2.16399e+06	2.7791e+06	1.24099e+06	999438	1.19456e+06	277.083	8.56	0.0018092
			49868	72001.9	51055.9	277.098	10.65	0.00012613
843824	740390	797372	467418	595404	452473	277.12	10.52	0.0083374
199353	171727	266464				277.12	6.57	0.00015106
			107861	117696	119516	277.122	8.77	7.9706e-07
16475.3	29570.1	19269.6				277.123	15.58	0.0004449
			7489.07	7577.86	6182.64	277.156	12.23	1.2235e-05
			22176.5	20577	19163	277.156	12.46	2.3605e-06
			5079.38	7587.85	6012.69	277.156	13.02	0.00010203
			38104.7	51424.1	30354.1	277.156	9.04	0.00025993
223640	244275	270087	64379.1	50218.5	81133.4	277.156	12.73	0.00083515
18043.5	9415.21	8571.29				277.156	6.79	0.0012805
			22846.9	15983.2	24181	278.082	13.37	0.00013505
			42557.7	39963.5	35136.7	278.103	10	6.944e-06
839685	625727	823022	238938	284162	263113	278.104	11.16	0.00058465
			88001.8	55877.4	55446.8	278.104	9.2	0.00031935
143727	126845	164209	84681.2	98631.9	84258.3	278.125	0.74	0.0060037
180539	112932	163876	49616.6	51800.3	62883.8	278.14	16.1	0.0032633
216672	182727	189359	93130.4	100120	103162	278.151	9.44	0.00033946
			7417.57	7785.45	5129.04	278.979	15.05	0.00014279
37942.7	27930.5	26904.6				279.019	3.6	9.0397e-05
			21937.8	37194.2	29980.5	279.045	10.37	0.00024864
			27761.3	20190.1	25525.7	279.053	0.54	4.6902e-05
283729	223151	246042	43055	41887.1	58016.6	279.054	15.14	0.00018516
106078	23478.1	81562.1				279.078	15.91	0.0012828
16653	6948.12	13406.4				279.078	17.3	0.0055673
			474464	209936	306865	279.1	2.06	0.0010397
			27614.3	20916.5	27758.3	279.12	10.99	4.3212e-05
293981	189566	236227	122644	111441	126123	279.135	13.34	0.006837
102908	89353.7	89992.6	64457.3	71578.9	68378	279.135	10.01	0.0042879
152780	157536	150067	133941	132733	132112	279.135	11.54	0.00062517
1.1803e+06	776360	878389	471072	519419	507226	279.135	13.09	0.0081629
45099.9	18997.9	35037.8				279.135	15.41	0.0012118
141013	88497	112974	58779.4	48932	52736.4	280.029	14.52	0.0068089
10484.2	16372.9	20673.4				280.029	11.43	0.00057022
16386.3	10313.5	14393.4				280.029	14.86	0.00016943
48645.4	27453	45715.5				280.03	9.18	0.00040643
			27717.7	21415.1	21341.8	280.065	14.6	3.9871e-05
46168.1	43688.7	42612.3	27730.8	19955.1	25384.5	280.073	13.56	0.003954
584820	498486	499699	127446	183768	129023	280.086	8.35	0.00059522
32477	29919	34280.4				280.104	0.46	1.8284e-06
			9424.63	11872.9	11762.4	280.119	14.36	2.0024e-05
137296	214148	157686	48738.9	81291.7	60814.1	280.119	1.92	0.0076013
			36855.7	39330.7	17971.2	280.12	10.79	0.0010953
182639	126135	158549	79960.9	85920.6	91808.3	280.131	12.99	0.0070247
			60945.5	94588.7	48326.8	281.021	13.19	0.00063167
87839.8	71503.7	74836	15060.2	15106.9	18590.2	281.052	15.14	7.3794e-05
74864.4	241887	94290.8	694546	799090	682069	281.088	0.47	0.007646
71480.2	114336	94426				281.088	0.73	0.00016775
38450.3	16110.7	21076.7				281.096	18.04	0.001505
147332	123559	119323	795159	351797	674633	281.115	11.17	0.0044463
283654	55195.7	95980.8				281.115	7.17	0.0082398
290530	385147	341743	144416	83182.9	104843	281.115	1.45	0.0031787
298315	289650	305270	225666	244523	258155	281.124	6.7	0.0080511
121173	137743	121758	75795.7	81605.6	81836.6	281.151	13.13	0.00020371
			19752.4	12221.4	17856.2	281.151	16.55	0.00069128
29277.9	27800	27419.9	20934.8	23225.9	23241.7	281.151	11.94	0.0047954
81853.5	72034.7	87559.8	51780.2	52650.7	55450.8	281.151	11.33	0.0025397
86303	31619	129046				282.063	4.51	0.004479
			321041	249215	192678	282.084	0.91	0.0002244
41487.6	39034.9	52118.1				282.09	19.72	3.9791e-05
2.96365e+06	2.65697e+06	2.63049e+06	2.14223e+06	2.10438e+06	2.0386e+06	282.11	1.71	0.0026835
162865	164768	168163	89645.1	92539.4	84624.5	282.135	2.57	2.3863e-05
	30121.1	34967.4	586986	291042	348884	283.068	1.21	0.0071111
90437.7	43273.8	72606.2				283.109	40.88	0.00075009
313183	228182	259833	471808	409877	412045	283.13	12.49	0.0091478
			1.19526e+06	498264	1.13167e+06	283.13	8.65	0.0015427
269637	70935.3	128204				284.024	5.5	0.0043148
			8973.62	8059.39	9444.09	284.06	14.47	3.422e-06
			17665.4	15091.6	22210.6	284.06	15.2	9.0059e-05
78008.2	65118.9	63509.5				284.088	0.83	1.2934e-05
			142107	230863	183802	284.093	10.11	0.00018757
			44436	79052.2	72351.3	284.093	4.71	0.00039285
			30690.8	61390.1	57667.4	284.093	9.45	0.00075549
61556.2	31203.1	47098.4	243718	345255	262946	284.093	12.53	0.0012164
112199	148688	173319	473238	455009	427621	284.093	15.72	0.00090972
			42457.8	44448.4	52546.2	284.093	13.1	1.2661e-05
30156.1	25320.1	23358.3				284.15	11.63	2.1789e-05
242614	229426	220094	111764	103406	104044	285.032	2.45	3.3172e-05
			137652	124575	117052	285.072	0.97	3.6856e-06
127915	126447	122337				285.073	0.79	2.6718e-08
112237	77633.1	74671.5				285.088	11.65	0.00017214
139049	128320	143764				285.091	13.7	9.8588e-07
209377	178534	201597	87189.5	81945.6	102166	285.091	13.94	0.00066823
			73881.8	86641.9	97554.9	285.109	9.21	2.621e-05
29187.3	24604.2	28518.7	17804	19538.1	19947.4	285.12	0.76	0.0048476
			88369.9	110197	106734	285.128	3.72	1.4382e-05
303458	227195	247772	133028	130731	141091	285.182	12.97	0.0018887
70424.3	64656.7	65776.7	46113.8	49324.9	46894.8	285.182	10.87	0.00047863
19710.1	16386.1	19924.5	8581.39	11281.9	11044.4	285.182	11.31	0.00066786
1.1205e+06	1.08027e+06	1.08956e+06	647147	522482	609593	285.182	13.42	0.0052586
65307.8	67435.9	62322.5	54178.1	56437.3	56319	285.182	10.04	0.0042047
8784.74	11689.4	14534.5				286.019	19.73	0.00021186
54890.6	77873.2	87761.7				286.072	16.56	0.00018098
532614	236957	288410				286.076	2.25	0.0013405
82702	52803.9	58634.9				286.076	8.32	0.00018816
121771	51755.8	29554.8				286.109	11.19	0.0052952
1.21423e+06	969581	1.11084e+06	718648	588859	589777	286.141	7.02	0.0040412
17231.2	23933.5	22766.5	49571.7	43064.6	48579.1	286.166	11.05	0.0019752
8003.22	17166.2	9640.88	85280.6	58779.5	83395.5	286.166	19.03	0.0017836
63035.3	53842.6	58875.8				286.177	12.26	3.1626e-06
			80725.8	129991	76640.9	286.177	6.26	0.00042862
106804	80287.9	94141.3	48868.2	42704.1	51599.3	286.178	12.68	0.0025511
			70886.6	45574	74446.7	287.056	14.35	0.00025059
			2.45463e+06	1.28673e+06	1.35233e+06	287.125	4.52	0.00089088
2.52972e+06	1.91472e+06	2.92839e+06	1.34149e+06	1.23493e+06	1.14741e+06	287.125	7.39	0.0072074
158565	161936	177855	130856	132293	136738	287.161	10.31	0.0043588
163724	136460	165020	27333.8			287.161	11.89	0.0065441
145250	131683	158526	69515.9	65507.2	68666.4	287.161	10.82	0.00017997
590357	428641	460004	230986	247411	258501	287.161	9.01	0.0025607
			9464.79	8597.48	5144.1	287.968	1.95	0.00046833
71005.7	83380.3	76736.1	44750.6	32260.5	40341.9	288.088	14.71	0.0030751
			22964.7	21329.3	24985.2	288.088	13.13	3.2176e-06
510006	515872	740546	218351	273282	277472	288.088	8.58	0.0047684
			23165.4	108743	48185.2	288.089	9.59	0.0060682
			62394.6	96536.1	74594.5	288.109	7.57	0.00013804
29303.2	19156.5	22340.3	12495.5	11034.4	12728.3	289.018	16.26	0.0076943
			937607	356831	647017	289.06	5.13	0.001633
441874	426503	401647	304145	312272	305655	289.104	0.85	0.00038652
5.56099e+06	4.32381e+06	4.78562e+06	2.63794e+06	2.71378e+06	2.70199e+06	289.104	1.83	0.0012786
			25289.7	23010.7	20284.5	289.106	20.39	1.1184e-05
			179004	149037	165334	289.12	12.06	5.5837e-06
231893	228793	224744	335666	292816	275990	289.14	1.44	0.0095169
10933	6642.66	8163.98				289.156	17.15	0.00021745
31991.3	24042.3	28024.6	12153.7	10687.6	15721.1	289.157	15.29	0.0049951
			44220.2	52333.8	52675.5	289.165	11.48	3.1473e-06
			44280.8	45250.3	51143.2	289.165	11.92	7.254e-06
160095	132195	156925	52141.5	53733.9	60053.6	289.165	12.12	0.00018159
206424	181448	218153	87151.3	97416.8	95896.9	289.166	11.65	0.00028787
72080.3	69143.4	67472.3	58285.2	57269.3	62725.7	289.166	7.92	0.0095902
			4739.89	4536.33	6591.51	289.202	13.22	0.00012044
			12922.6	5021.12	8739.42	289.202	18.03	0.0015374
			27850.3	8623.1	19915.3	289.202	17.47	0.0028283
			26632	17691.2	32265.3	289.202	17.69	0.00039066
88351.8	65024.3	129609				290.035	3.31	0.00062458
9630.33	4517.85	7305.14				290.144	13.88	0.00079411
23411.6	30688.5	28712.4		4392.84		290.983	13.76	0.0058746
			167862	131855	87537.7	291.037	1.75	0.00049554
			314893	125441	219702	291.058	5.12	0.0014203
			19077.7	28045.7	26970.4	291.062	9.85	0.00011107
			48417.1	53149.6	54619.3	291.063	4.48	1.3293e-06
			119787	158334	159359	291.099	8.63	4.4229e-05
271195	138474	214242				291.099	4.86	0.0005511
547363	377180	530331	173993	153491	105427	291.1	2.94	0.0031419
			109045	94348.4	105842	291.135	11.97	2.7389e-06
87338.7	63385.9	60711.8				291.135	12.09	0.00010888
47039.5	42707.7	44563.3	39536.9	38318.6	38100.2	291.135	14.33	0.0084028
246106	237371	266036	86569	81386.7	89109	291.135	11.13	1.5454e-05
145044	187806	175807	84813.2	86212	95341	291.135	9.97	0.0016946
128748	129615	126935	77948.1	90705.8	90992.6	291.146	2.19	0.0015131
2.27338e+06	1.91516e+06	2.12905e+06	1.26886e+06	1.44728e+06	1.38072e+06	291.147	2.95	0.0023742
			211217	219861	184626	292.083	12.42	5.3962e-06
204772	143414	182489				292.083	12.28	6.6498e-05
944691	779149	1.0024e+06	224939	243334	217863	292.083	7.32	7.718e-05
			39346.8	40991.8	41036	292.119	11.19	3.0598e-08
			33507.8	17451.5	23428.9	292.119	15.3	0.00051923
9432.84	8375.47	7241.84				292.167	11.51	2.1754e-05
99690.5	95014.6	119176	39599.1	40190.2	42622.3	293.001	18.15	0.00020642
		5123.09	27744.1	23814.6	30226.5	293.046	14.01	0.0071571
338845	326989	522099	1.4124e+06	1.40167e+06	1.02194e+06	293.046	12.81	0.003013
45992.1	56651.6	91927.9	411560	401434	313481	293.046	12.3	0.0012961
			36674.7	101253	62099.7	293.046	7.43	0.0019296
79504.6	67775.9	83088.9	35584.2	36327.7	43576.2	293.057	17.24	0.0015015
99290.3	157918	143340	65828.8	57929.9	58048.2	293.079	1.13	0.0063513
28995.9	15401.1	33980.6				293.094	15.81	0.00099482
10474.4	8878.01	8881.1				293.136	0.44	7.1303e-06
			18505.1	76484.1	41743.5	293.151	6.67	0.0046076
6211.45	3044.65	6361.43				294.008	16.91	0.00097988
			17932.1	19145.2	25312.7	294.01	3.53	7.8621e-05
76246.4	69683.5	117058	1.33874e+06	759015	829928	294.077	11.58	0.00054048
44542.1	64472.3	113774	279035	339607	305033	294.077	17.17	0.0058313
50991.2	85609.9	110589	335577	346625	324709	294.077	14.54	5.2181e-05
			34416	37504.1	27015.9	294.077	16.03	0.0031325
38330.2	27668.7	58399.4	312706	218532	268517	294.078	11.83	0.0013826
			33148.4	29358.3	27247.6	294.145	11.34	7.5987e-06
255591	221984	240754	162414	126777	141782	295.043	7.4	0.0033647
259188	212062	306974	1.23046e+06	1.01782e+06	991104	295.062	9.03	0.0003492
22472.8	102636	40272.3	320795	594852	447603	295.062	12.26	0.0088498
76693.8	17511.6	32363.2				295.062	17.03	0.0057521
63909.3	85186.5	71117.5	29381.4	29451.5	43390.7	295.109	19.49	0.0072853
187381	158321	177317	94643.1	86383.7	107882	295.13	8.31	0.0018569
1.01637e+06	784101	889656	530523	551361	545501	295.13	10.14	0.00018256
845495	1.18453e+06	1.35863e+06				295.13	8.6	0.0027929
1.02227e+06	756327	875823	466875	478794	452182	295.141	3.55	0.002014
629781	489972	573196	397437	374658	392577	296.027	7.93	0.0080713
			93950.9	51648.6	60106.2	296.058	17.08	0.00049105
110401	95713.3	100613				296.06	10.02	2.3308e-06
35588	26149	32534.4				296.06	10.32	4.0749e-05
36291	22573.7	28210.9				296.114	14.45	0.00017775
14322.3	15335.9	13193.2	6463.57	7597.83	8289.14	296.198	10.73	0.0015245
			3773	3360.73	4148.14	296.926	11.95	9.3739e-06
8375.26	5073.31	8815.68				297.015	14.79	0.00037164
			16431.3	11549.3	9948.3	297.02	14.65	0.0002528
			9619.15	8850.48	10796.5	297.041	15.32	7.7982e-06
			19902	15699.6	17298.1	297.041	19.33	1.5212e-05
			66653.3	45595.7	58075.7	297.083	0.96	8.1513e-05
11015	6194.87	9863.5				297.089	18.17	0.00037561
			217900	226502	328944	297.145	10.9	0.00017934
555371	328101	546244				297.146	11.02	0.00034759
6986.94	8099.71	8969.11				297.182	12.46	1.7797e-05
42173.6	78024.2	90560.2				297.182	12.77	0.00090131
4554.18	9921.6	13083				297.219	16.3	0.002158
11592.6	2879.39	7855.88				297.988	13.22	0.0043839
34383.6	20138.1	27800.2				298.022	14.7	0.00026021
1.10576e+06	813512	773863	319373	261753	284641	298.07	0.89	0.00085838
			105647	23891.5	52540	298.109	13.39	0.0052799
72372.5	49808.6	54249.3	156758	137298	160922	298.109	15.84	0.0014767
			186170	335985	293960	298.177	5.56	0.00039413
136066	138127	141172	56814.3	79683.1	73336	298.177	7.84	0.0024847
284654	175523	220028				298.178	2.98	0.0001894
15575.3	9971.86	12629.2				299.002	16.79	0.00014044
82800.2	89020.5	83730.1	131669	130305	120347	299.02	10.51	0.00037361
			54750.9	46975.2	44174.6	299.072	6.67	1.1765e-05
29771.9	40562.3	37386.7	194123	191550	162899	299.093	17.26	0.00011297
419172	497471	555283	795082	859379	874881	299.117	5.89	0.0032547
			352547	343321	395282	299.125	8.78	2.7156e-06
			126145	103303	77691.3	299.161	12.62	0.00018648
			44090.5	37493.8	51600.9	299.186	15.31	4.3388e-05
			76880.9	57032.9	84596.2	299.186	14.97	0.00010113
			50430	38905.9	66772.4	299.186	15.53	0.00027392
15354	20082.4	29320.6				299.186	20.7	0.0005199
8830.89	20916.6	22573.6	190486	121735	206595	299.187	14.54	0.0023783
59999.7	63831.9	67499	116924	92693.4	141564	299.187	16.8	0.0095066
27429.1	27659	23683.4	48403.6	51893.7	52154.9	299.198	11.25	0.00028974
			25129.9	50359.6	35272.2	300.054	11.87	0.00062295
			24021.8	42753.5	26598.9	300.055	12.41	0.0004949
1.62615e+07	1.47097e+07	1.48103e+07	7.70597e+06	7.22098e+06	7.1736e+06	300.055	2.44	5.1614e-05
			25195.9	34413.5	31932.4	300.07	13.96	4.4512e-05
90546.8	56584.4	64557.2	205878	172503	183376	300.07	13.74	0.0026505
			68525.4	76621.5	101456	300.088	15.62	0.00010848
896034	300996	491505	96156.9	80963.4	78419.1	300.088	15.77	0.0050756
18452.3	15868.2	26018.8				300.089	12.17	0.00023788
136817	81630.5	69507.9				300.099	11.28	0.00076074
83192.7	132360	74845.8				300.157	8.37	0.00046883
			151430	159437	164431	300.193	10.02	2.6674e-07
290114	243744	286012	642133	420273	622973	300.193	7.35	3.7926e-05
128128	130627	121088	310769	354980	315694	300.193	7.54	0.0087381
			14649.2	13399.1	7194.24	300.263	32.44	0.00078109
			7705.02	15400.8	8608.27	301.018	14.04	0.00094412
			28882.8	68959.8	42862.1	301.065	11.87	0.0012788
828725	512205	1.09155e+06	61817.3	38333.2	79307.6	301.12	21.75	0.0010629
24103.4	16332.3	34724.2				301.12	20.39	0.00079509
13525.3	10427.7	15948.9				301.12	18.43	0.00011949
49817.3	55844.4	44076.8				301.12	13.87	1.4476e-05
47630.8	13007.9	22176.4				301.167	14.2	0.0041449
			84004	69485.7	87624.1	301.176	11.51	1.6377e-05
			28281.1	26441.7	27412.3	301.177	6.91	1.1701e-07
99165.3	73746.6	86506.9	133996	131768	136260	301.177	8.16	0.0066521
2.34124e+06	2.10126e+06	2.31786e+06	1.33838e+06	1.44381e+06	1.53334e+06	301.177	11.82	0.0010112
98791.3	68278.7	78518.9	37851.9	33822.4	36874.4	301.177	12.87	0.0020394
7853.59			76873.5	44016.9	85421.5	301.202	16.81	0.0050721
			1.48078e+06	1.13435e+06	2.31514e+06	301.202	15.92	0.00074309
			222491	116331	233661	301.202	16.38	0.0007896
		11503.9	110162	56090.4	115848	301.202	17.26	0.0059327
	66584.3	95818.8	1.24607e+06	582397	1.70793e+06	301.202	16.06	0.0027294
	9622.21	12414.6	569493	254005	636914	301.202	17.51	0.0095619
		6731.95	126337	64123.9	150287	301.202	17.9	0.0029968
705825	701198	619219	335685	269064	263117	302.053	2.45	0.00065387
			30750.4	25210.8	64690.2	302.055	7.62	0.0022666
			100739	194025	102221	302.086	4.88	0.0010594
			112414	138592	77305.8	302.086	2.11	0.00034999
6771.31	7183.21	6267.2				302.095	39.97	1.8237e-06
224534	199838	194979	134337	109741	98027.8	302.099	0.77	0.0041583
439634	544993	576881	182473	190275	161487	302.115	10.27	0.00037502
			172003	159887	163744	302.136	1.04	1.7646e-07
			646581	606675	585143	302.136	1.8	5.7945e-07
103315	85009.9	64469.7				302.14	21.43	0.0001699
11382.6	9957.53	9984.69				302.18	11.52	3.0218e-06
40412.6	53996	39877.9				302.209	2.19	6.4883e-05
			50425.3	43945	42137.1	303.099	9.67	6.4174e-06
335858	199851	263108				303.12	4.94	0.0002357
32739	26588.8	39682.3				303.136	11.66	9.6759e-05
191208	278494	229014				303.155	7.83	7.8428e-05
7502.07	9722.09	9502.89	15045.2	15143.5	15595.5	303.204	12.34	0.0028625
			42031.7	22671.2	50665.3	303.218	18.44	0.0010163
		2796.46	258921	24988.6	76586	303.218	16.81	0.0068828
			19250.3	4034.81	6199.42	304.014	16.12	0.0081738
			149106	125704	133612	304.103	6.9	4.5872e-06
103427	94322.1	103727	81494.6	86804.4	82274.2	304.131	7.56	0.0074958
53702.2	58785.7	60379.8	35020.5	26769.8	28376.4	305.016	9.63	0.0017986
			58693.3	44710.5	53693.8	305.046	13.4	2.5325e-05
			26615	33520.3	31445.3	305.046	19.76	1.4419e-05
	6989.64		73154.5	28036.9	39411.5	305.046	20.38	0.0087641
			20534.4	12081.7	32089.1	305.047	22.18	0.001708
32962.5	22347.1	32535.3				305.061	14.12	0.00012705
			45015.1	34415.4	59105.9	305.069	24.42	0.00027316
			1.49307e+06	1.40475e+06	1.36603e+06	305.07	8.01	3.8538e-07
			29795.4	59559.9	39355.2	305.085	10.57	0.00065639
625312	455867	518614	187501	152268	173787	305.151	12.76	0.00050513
55589.5	43350.1	50317.3	33849.3	32297.1	35854	305.151	9.57	0.0086087
17225.2	6901.74	11695.1				305.197	8.33	0.0013985
			16946.7	15886	16974.9	306.023	20.12	1.8222e-07
10471.4	9736.55	8137.77				306.063	40.29	1.9767e-05
918053	904772	979580	224896	280826	260175	306.099	11.79	4.8177e-05
6360.05	6161.58	5399.15				306.12	0.44	4.4361e-06
			65288.5	59606.9	40841.8	306.146	5.67	0.00019186
20237.7	12516.7	17471.3				306.146	8.34	0.00018852
24962.9	11386.7	26932				307.073	16.66	0.0014279
11442.3	4249.19	11888				307.073	21.96	4.6901e-06
57544.3	60970.7	51295.2				307.073	6.04	0.0024728
55519.8	18928.8	44188.7				307.074	16.93	0.0023441
		9762.39	76767.2	85763.8	70262.4	307.109	12.38	0.004328
358762	212699	235583	99727.6	103072	118077	307.13	7.15	0.005908
1.25464e+06	1.10875e+06	1.35756e+06	677853	751154	751147	307.13	10.52	0.001449
598585	421402	444555	251326	159635	198499	307.151	0.43	0.0066587
			12746.5	8923.96	4222.72	307.99	37.42	0.0023888
21407.1	21404.1	17850.1				307.99	37.6	8.9182e-06
7271.8	6098.93	6100.01				307.99	36.88	9.064e-06
10265	9343.19	11583.2				307.99	37.24	1.0351e-05
36332.8	70874.5	65624				308.024	13.17	0.00065443
			23293.2	11182.1	13395.9	308.027	6.52	0.00097333
4219.28			28356.7	17021.2	24117.3	308.057	14.31	0.0078018
			7313.98	7808.05	8453.33	308.057	18.86	2.3056e-06
			165466	196447	83851.1	308.126	5.32	0.0012307
69448.1	48741.3	56537.6				308.135	0.93	6.5365e-05
112459	77778.9	93928.9	52162	51307.4	52055.2	308.162	13.91	0.0051567
41673.3	33498.8	37108.3	24788	27628.3	25830.5	308.162	8.5	0.0070991
282547	231724	236106	44331.6	49213.2	54064.6	308.173	3.07	4.4771e-05
28999.8	31387.1	27686	19641.2	22333.8	19210.9	308.198	7.88	0.0035855
			18271.3	20988.3	19256.7	308.905	26.32	2.0334e-06
260381	323708	294797	200233	166190	156991	309.029	0.82	0.0058103
			40542.5	44342.3	25533.3	309.041	12.76	8.2014e-06
			15134.2	12474.1	14568.8	309.041	20.32	0.00033915
13291.6	11632.9	11113.8	21971.4	22489.6	25306.9	309.055	11.97	0.00067063
			644355	526645	514720	309.073	1.73	1.8768e-05
169709	155639	290858			29718	309.089	15.25	0.0012056
27245.3	21575.1	48150.4				309.089	15.52	0.0065422
364709	276316	268459	187269	174929	158617	309.101	18.31	0.0072348
253849	341292	304829				309.107	7.89	3.3353e-05
228296	238028	227428	142434	149816	160294	309.124	11.46	0.0003253
36645.1	20739.9	30491.9				309.146	16	8.1596e-05
55520	39142.3	53931.4				309.146	17.78	0.00032717
45049.6	30701.9	32166				309.146	14.94	0.00013118
8294.22	4068.85	8342.86				309.182	19.03	0.00093974
19407.4	8524.32	19341.4				309.182	18.15	0.0014017
38073.4	29179.4	35337.8				309.207	23.45	2.4213e-05
112795	110000	157824				310.044	2.65	0.00011706
			39970.3	54219.5	42654.7	310.072	8.27	4.8269e-05
			158359	249522	221304	310.072	10.1	0.00016143
746406	537951	544590	2.15964e+06	2.34651e+06	2.37524e+06	310.072	11.11	0.0002758
28721.3	26724	37817	108377	106269	88576.5	310.073	14.24	0.00066146
			16951.7	25818.2	22354.3	310.073	13.04	0.00011751
49845.4	46657.2	52545.8	28210.3	25435.1	23376.6	310.083	17.63	0.00050257
			107016	86673.4	70683.1	310.094	7.62	0.00011027
790689	258429	409252				310.116	2.93	0.0027611
2.11304e+06	1.75771e+06	1.79513e+06	659321	862995	847691	310.116	4.53	0.0011138
5.16702e+06	3.85979e+06	4.69565e+06	2.81059e+06	3.06543e+06	3.01865e+06	310.141	9.24	0.0089745
			993889	1.12174e+06	1.14667e+06	310.177	6.19	2.8099e-06
1.96471e+06	1.46733e+06	1.68805e+06				310.178	6.08	3.1546e-05
21636.1	17054	21670.4				311.021	8.13	2.4281e-05
18449.2	23762.1	18833.7				311.038	0.74	3.0622e-05
			322542	254807	236489	311.056	10.03	4.9379e-05
4.68381e+06	3.97206e+06	6.52218e+06	1.59949e+07	1.50877e+07	1.14615e+07	311.056	12.8	0.0042798
564729	678211	1.14529e+06	5.02195e+06	4.93809e+06	3.63983e+06	311.056	12.3	0.0016784
29495.2	68186.8	52690				311.057	10.15	0.0010981
60687.2			807810	1.06577e+06	978180	311.077	9.71	0.0021519
110252	303063	428509				311.078	9.55	0.0041527
57610.8	63301.4	57751.1				311.099	0.69	7.6127e-07
1.44041e+06	417077	650833				311.125	6.05	0.0039093
91755.4	64573.5	80198.4				311.161	13.53	6.1525e-05
60043.3	23098.1	41181				311.187	19.47	0.0015818
			41671.5	12251.3	22278.1	311.198	19.85	0.0032975
7105.52	5189.95	6696.78				312.001	15	4.8473e-05
			6596.75	8552.14	8937.34	312.015	11.68	4.5483e-05
149222	117276	130838	24253.6	18373.9	7996.95	312.037	14.8	0.0031907
44552.6	26517.2	45657.4				312.053	19.15	0.00037712
439348	478902	527949		32807.6	28263.6	312.086	1.81	0.0042011
			70971.4	93262.9	66824.6	312.088	15.86	7.0691e-05
			14057.6	12439	11404.7	312.088	16.39	9.4656e-06
			19093.9	15405.4	15895.9	312.089	13.31	1.4567e-05
112623	83738.8	107265	56797.1	53189.6	63549.9	312.099	18.08	0.0062801
700167	518583	413528	119655	71238.6	40092.7	312.12	6.88	0.0044384
124391	109071	121416	155903	151017	148800	312.157	9.64	0.0041406
2.49389e+06	2.38288e+06	2.00542e+06	568526	427711	419989	312.157	7.05	0.00017944
917264	968784	872395	648685	722287	758503	312.193	8.96	0.0092527
			144855	186248	125575	312.193	3.86	0.00010056
113463	79479.2	97030.1				312.193	9.42	6.3731e-05
			257104	357401	288284	313.072	10.4	5.357e-05
165735	113956	201518	697811	683661	632304	313.072	9.03	0.0010146
			144103	154677	223145	313.072	14.84	0.00019451
71334.1	37562.8	61958				313.083	11.63	0.00051533
			146535	148742	124379	313.104	2.52	7.272e-06
72387.6	62176.3	81216.3	19187.4	18506.4	29060.3	313.12	18.56	0.0019272
65649.3	65655.6	80974.1	22357.7	28157.9	32050	313.12	17.85	0.0016769
67028.9	61902.5	65894.6	33692.7	31097.5	40867	313.12	15.69	0.0018682
64926.3	77476.5	69905.9			16172.1	313.134	12.73	0.0091369
			64938.2	30560.9	38128.8	313.177	16.4	0.00098326
5512.14	13428	9805.04				313.203	15.23	0.001294
			8598.96	6321.58	7185.17	313.213	18.22	3.9449e-05
13182.7	10893	10716.7				314.034	14.8	1.4427e-05
257031	269088	288548	116516	117260	130386	314.071	4.35	8.4246e-05
19468.7	19545.1	17816.7				314.104	15.23	6.4308e-07
196386	128058	150130	86966.3	76197.1	84966.7	314.115	13.98	0.0084466
			29749.4	27854	23142.2	314.208	9.51	1.997e-05
	3769.05		95761.8	47112.2	46976.7	314.209	6.71	0.0028282
167688	128647	160918	58352.2	56228.7	53498.4	315.015	11.57	0.00032044
8253.12	18119.3	10115.2	36950.5	35297.2	34560.4	315.015	12.46	0.0087453
			11972.5	11885	19628.5	315.07	16.83	0.00042978
			904484	989134	912680	315.087	10.11	5.3838e-07
842942	623597	854857				315.088	10.24	6.0638e-05
479137	348733	418308	267448	258525	268477	315.099	12.84	0.0088926
23477.8	29874.7	30281.3				315.131	12.72	2.7847e-05
			162883	130626	146265	315.156	10.22	1.1178e-05
			61353.2	57784.5	46350.7	315.156	8.76	3.135e-05
56492.7	51046.7	60898	29885.4	33024.8	31947.9	315.182	11.89	0.00063022
60223.8	47303	58459				315.182	11.67	2.061e-05
17443.7	11445.8	18511.1				315.192	17.28	0.00022678
171378	167390	175689	100040	108470	116174	315.192	14.24	0.00052613
1.27045e+06	1.00631e+06	1.14261e+06	659504	600199	683884	315.192	13.81	0.0019491
1.64212e+06	1.25142e+06	1.46759e+06	903631	798059	946663	315.193	13.3	0.0061886
244032	139806	209198	86021.7	75588.8	87001.9	315.193	16.9	0.0079851
	5924.24		40639.5	43830.3	42156.2	315.229	19.43	0.0048195
712891	527357	638570	1.18671e+06	1.44096e+06	1.11742e+06	316.05	2.69	0.0040787
124232	74631.5	110402				316.05	1.51	0.00024309
	4195.66		16804.8	23079.8	20282.8	316.059	17.17	0.0084612
146873	139304	153393	63120.7	71290.2	65785.3	316.13	10.99	6.4468e-05
			3.09479e+06	2.63537e+06	2.01482e+06	316.151	2.85	0.00012418
2.85329e+06	993156	1.3077e+06				316.152	3.16	0.0028978
			32360.8	64407.6	45922.9	316.166	11.27	0.00059781
2.29322e+06	2.12803e+06	2.12708e+06	1.6441e+06	1.58871e+06	1.74847e+06	316.167	9.24	0.0018845
183603	147338	161212				316.188	11.34	1.1497e-05
239338	245940	274926	50085.5	106975	93329.6	317.047	10.01	0.0081457
94952.1	83393.3	67151.4	625082	268661	494787	317.091	11.16	0.0034261
249049	111349	210265				317.1	6.05	0.0010375
282098	178101	214205	106960	110577	94483.5	317.114	12.89	0.0060085
207402	165554	198072	128945	128781	117819	317.115	12.17	0.0051878
104493	70215.2	92319.5	48094	50365.5	41692.9	317.115	13.53	0.0082721
75359.3	53649.6	61459	12582.2	17906	12365.3	317.151	14.27	0.00065732
68868.5	43225.1	71919.8				317.151	14.85	0.00028845
60878.6	39904.1	47094.9	18018.7	11240.9	14925.2	317.151	12.94	0.0027651
231949	174921	244024	40686.7	48157.4	46519.7	317.171	8.02	0.00017343
58211.6	57207.9	58496.5	42197.2	47223.5	48614.5	317.197	12.19	0.0059703
			229835	250209	297457	317.219	12.53	2.2248e-05
			496253	647423	699680	317.219	8.86	6.3666e-05
237908	317346	258870	120078	155784	155175	317.219	9.72	0.0063509
47580.9	56538.5	47965.5	23177	25705.5	30883.1	317.22	10.09	0.0030124
1.19785e+06	1.27311e+06	1.23637e+06				317.22	8.75	7.9379e-08
637199	661535	657908				317.22	12.4	1.5742e-08
			5704.18	2278.81	7509.01	317.234	20.56	0.0030355
908548	573340	500956	142781	118184	122598	318.048	4.87	0.0010417
			33416.2	29204.5	22580.9	318.062	0.9	9.1887e-05
96487.6	104800	83246.5				318.094	0.74	1.3471e-05
59930.4	54174.4	42290.4				318.182	3.3	6.3181e-05
27357.8	22974.9	27634.1				318.204	11.08	8.596e-06
3551.62	2122.23	3340.61				318.204	19.07	0.00028598
			105567	34186.6	60143.5	319.07	3.79	0.0026139
172306	149048	173497	48865	52866.8	56440.2	319.076	14.84	6.1023e-05
			203605	90176	172608	319.089	11.17	0.0010805
281693	171790	264010				319.094	8.29	0.00024647
31488.1	15991.1	21005.3				319.131	12.67	0.00061108
17179.3	15132.2	15969.1				319.14	14.15	1.4061e-06
86301.4	68079.7	78069.4	39907.1	48237.6	42209.6	319.212	14	0.0028957
535334	428955	508979	331646	281799	334273	319.213	15.68	0.0072416
			6077.66	4469.02	5874.79	319.999	10.44	4.9955e-05
3806.52	4813.13	4370.22				320.048	38.97	1.413e-05
			6098.91	6978.62	3151.36	320.048	39.8	0.0010384
			8525.15	6320.88	8428.64	320.056	22.13	5.0872e-05
			24077.3	17194.8	19386.3	320.057	24.38	5.7476e-05
			55692.6	44851.5	52317.1	320.057	17.95	1.1288e-05
			14714	21738	17056.3	320.057	14.39	9.5567e-05
83567.4	38161.3	67416.5				320.06	13.45	0.00091557
66713	17925.3	32840.2				320.078	11.91	0.0040708
			24853	26525.1	9536.34	320.078	39.8	0.0023594
			15707.6	19134.8	27298.1	320.079	40.13	0.00032649
			35481.9	14357.4	11408.1	320.079	40.44	0.0039776
11065.6	17675	11951.1				320.079	38.97	1.1762e-05
13200.7	20052.7	17711.5				320.079	39.97	0.00011824
17553.3	16238.5	20212.9				320.079	40.29	0.0002467
10905	19167.1	14365.2				320.079	40.92	0.00031521
12654.7	14523.6	17107.3				320.079	39.63	3.5803e-05
			55039.5	56162.6	49933.8	320.114	13.18	1.2989e-06
471863	400370	480745	280736	207479	200586	320.126	8.52	0.0049314
			39877.8	63671.9	58541.1	320.161	8.94	0.00019339
86429.6	63332.3	76377.3	44335.3	39298.4	46835.5	320.162	14.45	0.0063958
25826	32059.9	28994	11875	12824	15204.1	320.198	9.76	0.0012552
32164.8	49666.3	60203.3	227732	224299	222122	321.041	17.51	0.001018
35202.2	60461.2	79807.2	185522	233105	231093	321.041	13.96	0.0057033
35677	89509	77269.4	293800	233555	305335	321.041	22.32	0.0075971
	14450.6		68759.9	82749.9	87872.7	321.05	0.79	0.0068536
			330531	325555	352102	321.082	1.11	2.7456e-07
11496.2	12599	12538.8				321.088	12.19	6.0597e-07
130162	73021.9	125046	20353.1	21556.1	31889.2	321.088	20.19	0.0031788
			171156	139921	143344	321.146	7.34	1.2015e-05
403771	210771	345921	112241	90504.3	96623.6	321.146	7.69	0.0053319
378437	218058	386655				321.146	7.2	0.00045079
38527	32258.2	35955.1	19776	17013.5	21475.2	321.155	12.75	0.0020799
56448.8	28973.1	33510.4				321.175	29.02	0.00074807
14089.3	6315.48	8080.76				321.182	22.28	0.0011747
			59850	16970.7	41424.6	321.205	36.13	0.0034034
13783.9	13195.6	18507				322.022	20.28	8.1946e-05
			39373.3	40794.5	30840.9	322.062	3.09	3.4826e-05
51338.7	37657.9	47280.4				322.141	9.33	4.2487e-05
			13569.3	11351.4	13330.1	322.177	7.89	7.0229e-06
			48815.5	33281.3	38793	323.057	13.4	8.7803e-05
21052.2	19297.3	23368.3	90285.4	54804.2	57329.4	323.071	14.06	0.0025673
			240909	141410	218187	323.093	19.35	0.00029449
			8061.22	13222.1	21938.2	323.093	14.67	0.0018783
268061	126285	247049				323.101	19.36	0.00094444
145412	67059.4	83173	358490	360109	366000	323.125	8.79	0.0041999
97823.2	72675.9	124762	29308.1	34020	35942.2	323.127	15.29	0.0031017
186092	127016	211510	46253	50838.5	52934.6	323.127	14.93	0.0014746
			19884.9	13311.3	19410.4	323.161	14.12	0.00013581
47705.9	33459.8	36003.7	12310	12713.5	16337.9	323.162	13.32	0.0017851
2047.13	3652.39	11340.2				323.983	0.54	0.0091751
			25883.6	19757.3	18253.3	324.052	14.89	7.763e-05
74427.9	66912.2	60064.1	37931.8	38992	29522	324.076	0.71	0.00403
87083	51889.3	65251	131812	158040	165974	324.088	11.83	0.0058906
140637	96519.9	122403	223072	321304	320826	324.088	12.28	0.0076953
231045	166950	280435				324.11	4.4	0.00023597
			117686	107072	119442	324.12	4.02	1.0389e-06
2.80899e+06	1.78443e+06	2.13502e+06	423413	412496	403492	324.132	6.84	0.00022692
			26557.5	28526.1	29821.6	324.147	12.37	9.9566e-07
34685.4	58843.2	49173				324.204	8.23	0.00025444
			7221.66	6038.06	7132.6	325.029	14.61	7.4676e-06
			6390.71	8190.29	11857	325.036	18.7	0.00045326
41619.4	47933.9	92908	276940	278510	242249	325.036	11.4	0.0036324
			95742.4	167199	117708	325.05	3.79	0.00033144
11318.4			71218	81726.7	73485.3	325.05	8.76	0.0052694
18220.9	20683.1	28839	75007.9	91027.9	82096.2	325.073	13.13	0.00088566
23865.5	16448.7	17367.8				325.096	12.81	0.00011236
33563.7	31915.5	46007.7				325.107	1.45	0.00010712
176842	167374	174294	204583	236487	247520	325.119	10.09	0.0093208
			108227	118723	114952	325.14	10.6	4.2657e-07
73839.7	91580.9	68413.8				325.177	11.83	3.8108e-05
			80027.1	50374.3	58871.1	325.177	18.29	0.00018188
			20607.2	16983.3	21885.5	325.976	13.43	2.1225e-05
5134.23	4309.78	10476.7				326.014	14.98	0.0019426
			8974.1	13540.1	11674.7	326.044	14.71	0.0001078
15995.9	11734.9	11157.4				326.078	15.89	0.00010093
			17838.9	19346.8	17399.7	326.079	12.38	8.4278e-07
9765.81	11036	9013.3				326.079	15.63	8.484e-06
			88714.5	101432	41294.6	326.104	11.27	0.0015077
3.3179e+06	3.31558e+06	3.36417e+06	2.59517e+06	2.3703e+06	2.34507e+06	326.125	1.47	0.00064092
748128	470538	606063	93594.1	110865	95359.1	326.136	10.49	0.00024261
			104593	102901	103516	326.172	10.73	4.5196e-10
9.11727e+06	7.75739e+06	8.38477e+06	5.95653e+06	5.95674e+06	5.88401e+06	326.172	8.14	0.0017492
			2.02157e+06	2.1336e+06	2.17886e+06	326.172	6.24	1.9932e-07
2.14565e+06	1.47025e+06	1.68492e+06	1.0131e+06	995381	1.00854e+06	326.172	9.1	0.0075885
611588	472590	511387	375407	322297	318640	326.172	9.49	0.0084774
3.65852e+06	3.43412e+06	4.2674e+06				326.173	6.14	1.2236e-05
			196193	227815	189979	326.209	7.49	7.316e-06
23158.8	24614.7	23056.7				326.209	8.38	1.671e-07
240422	114827	157813				326.209	7.08	0.00078637
			20261.5	20602.2	18416.7	326.979	4.23	1.1222e-06
			20100	33147.2	20952.1	327.05	7.99	0.00036587
			28142.9	20557.4	20274.1	327.051	15.92	8.717e-05
73522	66538.2	67125.1	220198	260353	256199	327.051	17.61	3.4247e-05
148376	162189	136345	416702	375619	369735	327.095	0.99	0.00010689
1.62525e+06	1.1771e+06	1.28623e+06	150128	219744	152612	327.103	3.21	0.00019448
			215084	89830.8	103089	327.12	5.87	0.0019912
156718	100018	153649				327.127	35.4	0.00020306
			40417.7	39986.1	28596.8	327.156	12.43	8.5577e-05
80075.3	73947.5	59886.7				327.176	10.16	3.3455e-05
29339.7	8372.44	6920.63				327.182	14.29	0.0089389
			20560.8	9761.94	12755.2	327.192	12.17	0.00086721
			14163.4	11954.9	10848.1	327.192	14.66	2.4323e-05
341462	246578	294464	178999	180348	190698	327.193	13.4	0.0084801
18560.4	11650.9	17112.8	7065.59	7688.92	7969.65	327.193	17.99	0.0084419
			22333.6	18895.3	23826.2	327.217	14.98	1.4669e-05
			18684.1	9431.39	18567.4	327.218	18.09	0.00081048
			23507.4	10113.1	25215.8	327.218	19.19	0.0017099
			25201.4	15834.9	37601.3	327.218	19.38	0.0011972
12024.2	9239.99	10228.4				327.228	18.99	2.2812e-05
			31841.5	25267.8	30684.1	327.229	19.99	1.6681e-05
800269	791926	979444	247184	263244	245141	328.04	17.61	7.3891e-05
			227179	356314	314701	328.083	10.11	0.00015446
			883925	751027	799207	328.119	9.44	3.7647e-06
			94449.4	47595.6	46790	328.12	14.24	0.0013279
226137	486755	630662				328.12	9.57	0.0020066
			37661.7	29402.9	26053.8	328.129	35.39	8.1997e-05
244839	240411	244776	306749	337395	313478	328.13	15.14	0.00077857
716786	666776	660604	531396	546972	525183	328.188	8.24	0.0010485
433917	402881	414857	746650	755681	740296	328.188	8.74	1.2872e-05
2.76157e+06	2.76161e+06	2.52328e+06	2.06562e+06	2.06755e+06	2.08801e+06	328.188	9.84	0.0010661
1.76942e+06	1.34891e+06	1.59536e+06	960173	999391	1.0198e+06	328.188	11.19	0.00026921
1.16485e+06	1.05153e+06	1.16326e+06	758254	713302	780384	328.188	11.52	0.00070601
508606	405560	296143				328.188	6.84	0.005025
40417.8	22969.6	46334.9				329.078	11.84	0.00069675
66857.9	30400.4	37512.9				329.115	15.83	0.0011812
			80732.1	226831	161004	329.115	9.66	0.0019838
20811.9	13300.8	18151.8				329.115	14.44	0.00014852
			531623	636604	482165	329.135	11.73	2.8651e-05
			36494.9	50275.1	23728.8	329.171	12.59	0.00077241
13426.6	8348.1	13660				329.208	12.51	0.00027881
103501	79927.1	117385	44356.9	43182.8	49465.4	329.209	18.95	0.0029965
34881	14188.4	20046.4				329.234	21.53	0.00151
3.7038e+06	1.89851e+06	2.80062e+06	553572	722390	478144	330.065	1.68	0.0024895
177977	162802	155143		30891.6		330.066	5.91	0.0069382
1.1746e+06	874688	995075				330.131	2.17	3.3329e-05
			33366.6	29169.6	32335.4	330.203	9.32	1.9979e-06
			78841	121282	105865	330.203	6.93	0.00012928
			39308.6	43375.2	46354.6	331.084	10.4	3.7847e-06
43044.1			570749	167558	402370	331.106	13.53	0.0084626
			13035.1	15098.3	14228.3	331.13	15	2.4437e-06
91383.6	67519	77386.1	39496.2	35739.9	33719.6	331.13	12.77	0.0014807
23023.8	10515.3	15224.1				331.168	18.65	0.00091612
26589.2	38725.9	33675.9				331.178	9.08	7.8489e-05
16890.3	13203.4	17781.2				331.187	10.58	4.083e-05
21911.4	17340.7	23443.7				331.187	12.69	4.0198e-05
18309	16880.6	17807.6				332.024	17.39	2.5823e-07
16079	18704.4	19434.2			2668.54	332.024	18.05	0.0052317
73277.7	21365.4	22029.9				332.064	8.43	0.0074725
150397	83081.4	111287				332.065	1.68	0.00037243
13312.2	10698.6	19612.4				332.077	17.08	0.00044285
38155.3	23022.1	49905.1				332.078	16.79	0.00085254
			77694.8	57947.8	83311.4	332.125	6.14	8.0199e-05
278939	265333	176281	124207	111169	119034	332.126	10.07	0.0097513
29639.8	5663.56	12782.3				332.183	14.28	0.0070271
			106505	71739.1	86513.3	333.038	17.64	9.3671e-05
296358	226555	264417				333.042	5.95	2.3137e-05
		16552.5	203153	61931.3	144281	333.104	13.52	0.0087704
353871	337393	260572				333.113	1.96	4.6084e-05
90251.2	55188.6	48972.2				333.165	2.9	0.00058303
67326.7	44174.2	57269.3	11504.5	12225.4	17896.8	333.192	13.32	0.0016098
			8129.93	7277.85	6799.15	333.192	7.28	5.36e-06
45321	29306.1	56506.6	13423	11937.7	9407.01	334.076	16.9	0.0040375
332669	282917	310510	503955	511493	494254	334.141	7.87	0.00051457
133330	116171	129328	299957	342581	287489	334.141	8.22	0.00018356
			46273.9	57246.7	62758.8	334.177	10.97	3.88e-05
			49760.4	40352.9	34613.3	334.177	8.94	7.1283e-05
37590.2	39185.5	36109.7				335.035	13.18	2.5069e-07
			263773	224508	323379	335.049	0.74	7.1791e-05
5888.65	7550.25	9307.21				335.068	14.43	0.00015343
173085	167871	176536	140652	152183	140650	335.125	10.72	0.0041121
764141	627499	788689				335.125	9.5	1.6509e-05
			58745.8	66295.7	67269.8	335.161	9.61	2.4613e-06
7.5348e+06	4.2776e+06	5.33887e+06	1.37045e+06	1.31251e+06	1.52989e+06	335.161	12.94	0.0012832
1.50872e+06	1.01962e+06	1.25004e+06	641370	614815	651793	335.161	13.23	0.0013846
221518	97149.3	173561	14768.2	16723.2	22497.3	335.161	13.88	0.0042328
			32664	31362.3	25513.5	335.162	10.56	5.4331e-06
			94582.3	82148.3	97578.9	335.162	13.4	2.1103e-05
28016.9	22922.3	23818.5				335.171	12.66	1.0459e-05
			6462.05	8123.43	7787.24	335.207	11.79	1.5527e-05
			39589.7	34764.2	32724.8	336.045	2.35	7.222e-06
11761.2	15888.1	23244.6				336.052	14.6	0.00060157
22806.4	21754.6	22486.9				336.061	0.74	3.208e-08
11467	3295.18	8026.98				336.068	9.8	0.0033191
			14187.6	16447.9	15792.8	336.1	10.51	2.7386e-06
			163901	101609	55725.8	336.156	5.65	0.002251
34049.2	22510.1	18081.7				336.156	9.88	0.00051981
28272.5	24534.4	24035.5	16589.7	15509.2	16901.7	336.193	9.33	0.0014483
15444.9	9220.11	11966.8				336.193	14.96	0.00023232
13851.7	16579.2	13667				336.193	9.59	1.1269e-05
558104	952515	819681	292370	249343	222843	337.024	0.97	0.0034966
259045	212468	365905	996213	1.00177e+06	702602	337.036	12.81	0.0038994
7245.12	12507.8	15381.2	62766.3	94522.2	39029.7	337.036	16.51	0.0074406
11209.1	21937.3	22802.5				337.036	19.23	0.00085151
846387	799276	781327	940073	995514	914523	337.087	3.09	0.0096245
57048.5	41913.7	69450.8				337.12	16.49	0.00021498
22161.1	25370	29963.9				337.12	15.79	3.6027e-05
230974	211034	217557	158541	128780	145145	337.133	21.02	0.0029631
			30164.2	26347.8	44437.8	337.141	13.59	0.00030771
177839	146649	191439	53603.3	63730.7	51417.5	337.142	9.49	0.00041401
113993	98957.6	162078	52716.7	36637.2	42135.4	337.142	17.07	0.0045863
10659.4	9292.76	9886.89				337.187	8.29	1.8767e-06
12195	13536.3	13585.6				337.188	6.56	1.1793e-06
			930864	470605	681928	338.067	11.56	0.00057444
			248412	237679	202881	338.067	14.9	9.4869e-06
			55549.7	46760.3	42265.8	338.067	14.13	2.65e-05
			655362	420134	596592	338.067	8.78	0.0001573
75410.1	80241.6	95612.3				338.071	8.73	1.7727e-05
	25945.2		141236	140346	175152	338.08	28.67	0.0063394
			16406.3	9428.8	11404	338.104	14.69	0.00033415
2.25015e+06	1.89908e+06	2.20748e+06	1.58298e+06	1.61965e+06	1.49223e+06	338.136	7.83	0.0069607
110206	33074.5	40575.5				338.183	4.02	0.0050229
168686	133097	154857	68736.5	85353.3	85310.7	338.209	11.67	0.0029538
71420.2	50629.2	58658.1	33203.9	32444.8	37742.4	338.209	8.61	0.0075102
17754.3	11948.8	15157.3				338.209	9.37	9.3273e-05
			19712.6	10331.9	13690.5	338.572	8.44	0.00050888
17419.7	26364.1	27464.9	367794	117213	184875	339.034	20.39	0.0040654
13071.6	21392.4	7567.14				339.034	0.54	0.0020528
	788669		3.6472e+06	3.14732e+06	4.57529e+06	339.051	10.86	0.008611
202741	280289	309006	2.14964e+06	2.1677e+06	1.97917e+06	339.051	14.19	8.9604e-05
30726.3	45556.1	31040.9				339.078	10.16	1.0776e-07
262200	259434	261514	99159.6	97962.6	101593	339.078	14.17	0.00017644
15694.5	11491.5	12500.3				339.079	13.63	4.8102e-05
			75321.3	76880.2	77130.8	339.108	14.1	2.6277e-09
			119430	105998	198576	339.623	12.99	0.00064354
13371	13796.6	14284	16075.8	15651.1	15988.7	340.096	14.36	0.0024489
310626	188059	306812	61733.6	59393	76846.9	340.131	18.39	0.001661
3.04491e+06	2.63888e+06	2.75869e+06	2.02236e+06	2.18446e+06	2.18753e+06	340.188	10.48	7.2053e-05
			116644	86185.7	85922.6	340.188	9.46	0.0050656
6.42939e+06	6.49893e+06	6.6367e+06	3.72035e+06	4.08385e+06	4.07469e+06	340.188	10.72	9.9199e-05
388940	315310	347366	203124	196732	207577	340.188	13.13	0.00095668
			24207.4	49024.3	48028.5	340.224	10.5	0.00086568
62032	41131	54460.6	140902	173886	140258	341.028	7.48	0.001597
			66119	110221	76705.3	341.067	14.72	0.00027172
			63086.5	40707.8	27412.2	341.067	12.4	0.0011054
			41670.1	17932.8	18099.7	341.067	17.17	0.0024779
51508.9	44191.9	47666.6				341.116	14.27	2.8305e-06
990728	370076	639003				341.117	5.25	0.0017411
			197856	151716	167609	341.136	8.79	2.3712e-05
473200	189383	301140				341.146	5.17	0.0014382
			26880.4	70013.5	36252.1	341.158	13.34	0.002
26737.7	12952.6	19855.8				341.198	18.65	0.00069162
			24785.8	9824.16	8289.3	341.206	16.89	0.0039594
			17392.1	15918	14368.7	341.245	21.45	6.4998e-06
135113	92125.1	116295	29289.4	24511.6	21797.3	342.012	13.36	0.00042798
13610	6867.24	9818.31				342.012	14.7	0.00058314
8989.23	5539	6191.25				342.03	37.25	0.00024723
5966.1	5589.31	5434.68				342.03	36.88	4.7143e-07
24595.1	15457.8	26432.3				342.03	39.63	0.00032003
9659.38	10415	8986.31				342.03	37.95	2.4531e-06
11688.9	10229.4	12750.7				342.03	38.64	1.1255e-05
16950.6	11950.3	12467.9				342.046	12.15	9.3755e-05
129999	98172.4	101992				342.066	7.59	4.0679e-05
			54875.5	63015.4	48397	342.08	9.86	2.185e-05
1.92331e+06	1.91895e+06	1.97447e+06	1.31741e+06	1.31634e+06	1.24656e+06	342.167	8.34	3.8355e-05
2.60048e+06	2.04732e+06	2.2745e+06	1.38772e+06	1.42616e+06	1.43081e+06	342.168	7.49	0.0022747
			32440.8	35641.1	31110.3	342.203	11.45	2.0133e-06
442897	330575	374608	208922	195349	207219	342.203	13.13	0.001385
1.88777e+06	1.43882e+06	1.72288e+06	881573	789413	862125	342.203	13.41	0.0020401
455900	349943	380676	155899	115431	115195	342.204	9.17	0.00013591
764652	641003	696070	282143	240485	259021	342.204	9.53	0.000901
			14491.4	10770.6	10357.9	342.24	9.35	8.1747e-05
144891	175417	307366	948851	932441	801356	343.046	11.41	0.0029261
26569.8	14731.4	20415.7				343.076	16.13	0.00035871
471095	691312	691028	3.05703e+06	2.99134e+06	2.50566e+06	343.082	17.26	0.00041426
202536	169727	195162	87249.8	77202.1	70120.2	343.163	7	0.00043981
			99138.9	125606	129528	343.199	8.47	3.0146e-05
19718.6	20386.6	25922.5				343.222	17.24	3.7889e-05
			13043.6	2899.41	8277.58	343.26	22.71	0.0052408
5459.01	7522.55	7862.72				344.039	39.64	8.9504e-05
1.11324e+06	252776	326667				344.082	3.61	0.0087417
			441470	228952	192331	344.146	2.22	0.0015407
1.6567e+06	1.45532e+06	1.50528e+06	1.09936e+06	1.05582e+06	1.0015e+06	344.147	1.74	0.0013073
1.18338e+06	668787	886386				344.147	6.95	0.00032707
3.40046e+06	1.69195e+06	1.66228e+06				344.147	5.58	0.0014115
358953	290275	305573	95695.1	86558	93902.7	344.161	8.05	6.3622e-05
198061	170866	187041	69257.6	64132	76120.9	344.161	13.52	0.00011865
			725253	905433	866884	344.182	7.92	1.3671e-05
37626.5	26607.6	33990.2				344.217	14.8	6.1665e-05
			57438.3	84882.5	54954.1	344.218	9.69	0.00021431
			23268.7	29053.1	21188	344.219	9.06	4.8648e-05
72936.7	122152	175984	362649	664129	495915	345.062	13.29	0.009543
			50412.7	37328.6	50104.7	345.099	13.37	5.324e-05
			430671	264297	207218	345.131	5.88	0.00084631
106155	99933.1	91556	47327.8	62749.9	66379.1	345.149	12.75	0.0093159
95097.5	77481.8	98253.8				345.166	11.18	1.8995e-05
11929.7	11332.7	16532.4				345.192	23.72	0.00012072
123878	142002	168181				345.229	16.05	3.7866e-05
			6168.6	4478.61	8387.67	346.022	14.57	0.0004437
74867.7	64826.6	76023.1	17078.2	17792.9	16991.6	346.05	17.6	1.1269e-05
52628.1	38597.9	42029				346.061	1.47	4.6874e-05
56050.9	58648.1	74973.8				346.076	10.12	4.4722e-05
22901	30476.4	30499.8				346.093	19.42	4.642e-05
2.01649e+06	1.82804e+06	2.10222e+06	744433	768463	744464	346.141	9.6	2.263e-05
			111085	53933.1	57843.9	346.161	0.95	0.0012372
165429	228767	159315				346.162	6.63	0.00010999
23162.2	24427.2	15594.2				346.176	10.3	0.00018169
			49979.9	44820.3	72379	346.188	5.25	0.00023949
			67627.5	110408	35543.9	347.06	10.01	0.0025696
318595	261522	397110				347.11	2.98	0.00011387
539236	496765	580456	698688	687604	721964	347.164	13.33	0.0047852
			46685.2	49661.6	53039.9	347.171	15.51	1.4085e-06
5733.41	4744.69	5337.25				347.187	17.84	6.4349e-06
41630.9	37243.8	44546.4	17975	13490.7	21782.8	347.208	15.84	0.0044962
8735.78	8339.26	7952.93	21359.8	16486.3	25330	347.243	15.79	0.002042
14329.2	11196.7	14356.3	30234.8	30544.4	32195.5	347.243	14.56	0.0005505
			13960.6	11365.5	5953.14	347.578	8.03	0.0011977
			16175.4	29799.9	11094.7	347.982	40.08	0.002002
12933	5874.05	7489.18				347.982	38.3	0.0011142
5180.62	9965.47	4609.35				347.983	37.24	0.0013614
8637.03	16218.9	10833.5				347.983	37.6	0.00050432
5888.74	6345.39	4892.12				348.001	18.5	2.2171e-05
			29169.7	10158.3	18889.4	348.041	13.31	0.0020978
18936.7	8684.89	13841.6				348.055	16.62	0.00086571
7978.25	5260.3	6515.52				348.06	17.45	0.00011122
			112082	138845	120527	348.121	6.97	1.0991e-05
123341	97950.6	167193	10524.2			348.141	1.27	0.0031083
29703	19216.4	25812.1				348.157	14.99	0.00013373
21269.2	13668.8	15331.1				348.157	15.71	0.00017164
209808	217280	236434	46244.1	60351	59060.3	348.177	2.29	0.0001129
			11153.9	7324.92	10121.7	349.022	0.74	0.00012761
189485	110931	118838				349.105	11.13	0.00042174
255937	191913	226644				349.125	4.42	2.9806e-05
79887.2	78269.3	94154.4	35089.9	28552.4	29591.4	349.141	13.95	0.00032324
			52102.6	62653.1	74280.3	349.141	9.33	6.3006e-05
			9428.47	8615.09	9596.07	349.161	0.53	9.4498e-07
567755	567547	505035	345734	340699	342092	349.161	1.73	0.0002886
135934	118594	139237	21302.7	24160.1	26921.3	349.177	15.59	3.5695e-05
1.10493e+06	718795	885679	463606	411786	452559	349.177	15.2	0.005669
5821.63	6449.55	6222.74				349.202	18.6	6.309e-07
300659	278002	318302	202198	186940	157776	350.001	2.2	0.0038795
5275.19	11164.8	8833.59				350.017	15.91	0.00078466
53324	66144.7	72597	20443	24354.9	22969.9	350.022	17.61	0.00058865
76829.3	63648.1	85753.3	38966.8	36037.8	48199.7	350.114	18.5	0.0077988
50729.5	59780.6	52708.6				350.116	13.71	4.5629e-06
426528	348029	401491	264652	269657	256368	350.135	8.44	0.003167
281294	225497	247214	125306	95309	99780.1	350.172	9.05	0.0012679
169240	148408	162967	121458	116187	117825	350.172	10.88	0.0018802
151121	121170	135038	91230.8	93218.4	96466	350.173	11.85	0.0050287
14922.3	8728.04	10619.9				350.208	16.95	0.00029216
			133312	52121.3	48353.7	351.033	4.86	0.003776
			23451.7	28632.9	16836	351.034	7.29	0.00025509
116241	151303	144413				351.039	1.78	2.6264e-05
44857.7	52597.6	63847				351.065	12.81	6.3437e-05
486145	392716	539634	224270	244969	219399	351.066	13.88	0.0019776
252720	121377	167908				351.066	9.95	0.00076024
14981.9	12766.9	17330.6				351.099	19.3	3.6927e-05
129270	100854	116645	66522	71846.3	81130.5	351.119	10.39	0.0078522
			131979	117151	96308.2	351.12	7.31	4.1821e-05
26856.6	36872.9	37491.5	102651	90725.6	95551.7	351.157	12.42	0.00075459
27282.4	25029.9	28366.1	15681.7	18494.5	19207.4	351.204	9.21	0.004573
22333.1	22545.4	22382.5	17762.9	17042.8	18324.7	351.204	9.58	0.00036877
			46940	39061.7	51255	352.083	16.46	2.5235e-05
40343.8	7466.99	12404.4				352.094	20.63	0.0094143
156297	129186	141030	107199	98562.6	100351	352.151	10.52	0.0055928
			168458	45876.9	44111.4	352.188	9.31	0.0093093
397433	362575	368579	271248	286082	293718	352.224	10.03	0.0015424
196219	137848	184680	67283.1	81327.9	88706.8	352.224	11.12	0.0046619
			15376.4	14484.2	13985.5	352.99	12.33	4.7117e-07
16604.8	31037.5	28995.2				353.024	10.01	0.00053805
			163275	169527	214386	353.067	16.2	3.6161e-05
947245	820761	863537	416341	436019	434148	353.118	9.18	8.7921e-05
			10514.8	12704.2	10160.1	353.172	8.91	1.6737e-05
			35629.5	22848.2	29867.2	353.173	3.39	0.00013898
82981.4	40364.3	38862.6				353.173	8.33	0.0016103
74361.7	75100.6	77887.4	33663.9	38122.5	42334.4	354.065	11.84	0.00051276
73340.8	87855.3	109234	212007	359875	239018	354.099	13.17	0.0053315
33845.7	38138.8	44886.7	89988.4	123246	91088.9	354.099	13.38	0.0019223
			553828	565653	544610	354.167	12.41	1.2366e-08
197120	141894	143285				354.168	9.98	9.0357e-05
			31312.1	19484.4	19632.9	354.203	10.14	0.00035158
1.25933e+06	1.02269e+06	999553	407131	381720	411354	354.203	12.81	0.00020346
1.6374e+06	1.55098e+06	1.66966e+06	1.38693e+06	1.38002e+06	1.46362e+06	354.204	12.29	9.3775e-07
1.93714e+06	1.96462e+06	2.0378e+06	278500	248760	248828	354.204	13.09	0.0088753
202105	156143	144608	105586	97372.1	101453	354.204	10.52	0.009074
466739	355740	433943	203025	177088	237807	354.24	12.66	0.0037915
247471	193869	214209	96883.4	106284	125824	354.24	12.93	0.0027011
107267	88306.6	96883.2	59070.8	54752.7	71906.6	354.24	13.4	0.0097775
21541.1	29251.2	22893.9				355.02	10.01	5.002e-05
			3.1782e+07	3.0921e+07	2.13756e+07	355.046	12.76	0.00012867
225188	221885	428943	1.69496e+06	1.57064e+06	1.18103e+06	355.046	12.29	0.00019437
			2.4641e+06	3.78104e+06	2.59755e+06	355.046	7.42	0.0024063
222846	224334	242752	556113	550872	402535	355.046	9.44	0.0021386
8.64114e+06	6.15622e+06	1.16607e+07				355.046	12.86	0.00046699
			30935.4	17644.4	21348.3	355.135	24.57	0.00035152
806955	1.46139e+06	1.62721e+06				355.163	4.24	0.0007258
596393	539617	555738	404602	400625	433158	355.177	9.14	0.0012676
10582.3	8821.16	10813.8				355.249	13.59	1.1338e-05
195601	182541	219137	26618.3	40721.1	64307.2	355.249	14.41	3.5151e-06
5527.45	5742.74	4910.62				355.249	15.51	0.0037716
79545.1	85535.9	89010.5	15118.8	20917.6	35817.7	355.249	15.34	0.0063879
7428.16	3862.52	7625.2				355.249	16.72	0.00076497
137015	109980	117335	22887			356.027	14.79	0.007153
			37121.1	34329.2	37035.3	356.161	15.22	3.4274e-07
2.38445e+06	1.89294e+06	2.13333e+06	1.17562e+06	1.19992e+06	1.18145e+06	356.183	7.93	0.00094648
7.33769e+06	5.3474e+06	6.07061e+06				356.183	9.83	4.4152e-05
			10701.1	9814.21	10069.9	356.218	17.52	3.5249e-07
			18331.7	17875.7	18454.9	356.219	11.33	7.577e-09
256229	219912	237381	148128	130718	133866	356.219	11.51	0.00072594
72605.4	52736.5	53558.9				356.22	10.82	7.835e-05
1.1005e+07	9.32748e+06	1.27141e+07	5.10647e+07	4.66074e+07	4.35654e+07	357.062	9.02	0.00013178
1.21256e+06	1.07705e+06	1.38664e+06	6.36374e+06	6.54859e+06	6.072e+06	357.062	9.9	2.7181e-05
614252	506100	603605	240476	188044	167420	357.086	4.42	0.00097229
124403	78158.5	75753.8				357.116	2.68	0.00037077
163283	39545.3	56635.9				357.192	15.47	0.0066379
			21499.7	19554.7	20637.1	357.203	12.55	4.4935e-07
32509.2	45908.1	43786.1				357.214	1.66	7.2147e-05
			136143	145153	36658.9	357.214	6.62	1.3499e-06
			60257.3	65079.6	57448.5	357.214	8	0.0050327
8018.58	9518.36	12032.8				357.24	18.55	0.00010597
4866.28	5311.81	6427.45				357.265	15.82	2.9946e-05
18208	32766.2	23216.9				358.044	12.25	0.00037916
42923.4	45353.1	42664.4				358.051	13.57	1.2077e-07
9855.8	7896.77	8832.32				358.12	21.27	1.1362e-05
			48429.3	91182.7	65887	358.14	11.98	0.00046066
59527.9	60214.5	62623.3	33047.9	20734.5	26506.1	358.176	15.62	0.0034723
2.68865e+06	2.74472e+06	2.93541e+06	1.96877e+06	2.1917e+06	2.19338e+06	358.198	10.57	0.0034691
			129104	239587	206497	358.198	1.79	0.00045104
313977	111769	205255				358.198	7.1	0.0019778
2.0308e+06	2.82312e+06	3.24626e+06				358.199	8.52	0.00017481
			16737.5	16298	16118.5	358.998	11.58	1.3428e-08
			44652.3	14727.6	16219.7	359.077	15.13	0.0047727
			25827.2	30364.4	24952.6	359.093	19.9	9.8634e-06
			26480	36754	30096.1	359.114	16.83	5.0636e-05
37952.2	51466.6	65171.3				359.125	12.26	0.00026897
21503	30370.1	36829				359.125	14.14	0.00026795
17686.6	8765.61	12483				359.125	20.65	0.00063775
24621.8	19092.4	26980.5				359.125	14.42	6.274e-05
24145.2	10973.1	21019.6				359.126	14.71	0.0010076
			867581	604656	659781	359.146	8.79	8.5541e-05
41434.9	31875.2	30808.2				359.157	0.78	5.1699e-05
			75763.6	70716.5	69069.1	359.162	13.13	4.8166e-07
128214	55719.5	120486				359.208	14.44	0.0013238
131849	102435	120680	61396.1	38775.4	54245.2	359.23	15.1	0.0056176
47263.7	45540.2	27147.3				360.025	8.28	0.00038954
			57003.3	38015.2	39339.3	360.05	11.57	0.00017236
			19611.6	41622.1	21811.1	360.091	12.15	0.0012854
9531.02	11590.9	8095.68				360.11	38.97	6.7175e-05
10926.3	15939.6	8113.24				360.11	40.92	0.00058514
4175.49	5867.41	4487.66				360.11	34.2	4.2136e-05
11640.2	8529.11	9601.17				360.11	39.63	7.2231e-05
9507.28	8284.03	6458.36				360.11	37.95	8.7144e-05
12370.1	8581.3	7047.51				360.11	38.64	0.00034953
12179.5	8509	5971.48				360.11	40.29	0.00067143
4592.45	6740.52	3724.59				360.111	35	0.00041595
891794	662337	854779	96790	114061	131410	360.12	11.39	0.00010877
			113743	72981.5	90318.9	360.156	7.62	0.00014007
381869	368548	394892	131662	171399	183339	360.214	9.16	0.0010949
10872.4	12379.3	14315.5				360.988	18.14	2.5481e-05
			32619.9	39966.6	38063.3	361.033	14.19	9.36e-06
32448.7	46178.3	36661.1	17525.8	21030.7	22296.3	361.06	14.17	0.0074233
1.63377e+06	2.02199e+06	1.88637e+06	810077	490097	583405	361.125	1.44	0.0023733
110089	94326	96817.4	76091.4	78350.9	77814.7	361.188	11.34	0.0060565
			167636	109181	183468	361.223	12.36	0.00027412
8274.2	4786.92	4909.07				362.071	17.36	0.0005423
			36192.9	45419.7	80917.4	362.107	12.36	0.0012299
167690	150949	150051	118784	116408	110785	362.12	0.75	0.0018982
527135	391165	441981	191449	177608	174829	362.136	8.99	0.00056232
724941	659419	735530	411011	402214	376964	362.137	7.95	0.00017852
			9457.45	9114.19	15009.1	362.155	18.39	0.0003692
			23031.7	25593.7	23351.9	362.171	10.88	9.7071e-07
60181.4	55277.2	69293.7	30005.3	36950.1	33592	362.182	6.73	0.0024315
69407.5	90943.8	86755.1	20563.6	11936.3	16164.4	362.209	13.87	0.00076782
15090.6	11868.8	13354	20561.5	24035.4	25353.1	362.974	5.35	0.0041313
53928.4	62129.4	41763.4				363.04	1.93	9.5663e-05
			31088.5	25944	25309.8	363.1	12.45	1.2972e-05
449051	405859	360525	292365	277378	258981	363.177	1.65	0.0063277
			88638.4	78664.1	82613	364.036	9.69	1.1202e-06
125952	167089	115364				364.036	9.79	9.451e-05
			37065	47909.3	81108.3	364.129	10.2	0.0010571
			134400	422451	116478	364.151	6.27	0.006896
131539	70722.5	111595				364.152	5.06	0.0004476
56896.1	50317.1	52399.3				364.161	8.82	1.3327e-06
			90126.1	74499.4	79916	364.187	8.68	6.8752e-06
			44299.8	35839.6	29828	364.187	10.85	9.4397e-05
			68467.4	34743.7	24561.4	364.187	7.43	0.0023579
			44175.7	25161.2	35166	364.188	11.39	0.00030755
37650.3	20768.3	31344.2				365.002	0.44	0.00038043
51678.5	27610.8	31562.2				365.049	7.84	0.00061398
29735.5	21618.3	28064.1	14225.6	12210.2	13171.7	365.125	18.07	0.0030575
			47135.8	62342.4	64966.5	365.15	12.86	5.6546e-05
			1.04851e+06	713297	730975	365.15	11.33	0.00015013
			124447	119306	150752	365.15	13.39	1.8998e-05
28835.8	17604.7	21923				365.182	13.12	0.00020574
		2581.88	20236.1	19179.1	13646.7	366.044	14.95	0.0056212
332178	149731	248972				366.077	10.85	0.000929
39937.6	28135.3	36020.7				366.11	14.43	6.4002e-05
			111188	128895	115334	366.12	9.59	2.9856e-06
			8335.62	7020.78	7289.59	366.232	24.3	5.5257e-06
46568.1	41640	44035.7				366.999	8.47	8.4579e-07
21564.9	26013.6	30839.2				366.999	7.89	6.494e-05
9728.31	9419.53	7958.31				367.028	10.32	9.9237e-06
			107868	89394.7	98957.1	367.046	13.4	4.8752e-06
			12635.3	13661.8	15068.2	367.046	16.37	6.1116e-06
			46677.9	44971.2	44466.4	367.082	15.65	3.9339e-08
54226.5	27869.7	40599.6				367.093	11.85	0.00052959
104309	55865.4	61861.1				367.151	14.64	0.00066507
69406.6	66891.7	66848.6	103463	104607	99865.3	367.152	14.34	2.4219e-05
131354	95847.6	89146.5	47746.1	40804.9	39917.6	367.153	7.39	0.0025002
			422215	399048	445689	367.185	7.78	8.0757e-07
			407817	407026	407759	367.185	8.38	1.3559e-13
199351	147509	107253	43859.3	40354	50525	367.198	6.57	0.0033795
32279.6	30811	31812.7	34465.9	34400.7	35448.3	367.226	40.75	0.0049142
53055.6	33565.9	40709.2				368.072	18.38	0.00016153
			152980	100302	180879	368.078	9.57	0.00037513
			52960.9	60539.3	70269	368.078	16.07	2.8163e-05
28936.5	20241.8	33419				368.126	22.27	0.00022009
44096.2	24873.9	35977.2				368.126	21.09	0.00032891
61124.1	49346	59656.4				368.126	9.4	1.3459e-05
			178675	186605	180250	368.182	10.34	2.6442e-08
125687	84793.4	107577				368.183	10.15	9.1389e-05
192207	305361	179234				368.183	10.83	0.00041259
221661	170968	179230				368.184	7.87	2.8023e-05
27229.2	20833.4	24346.3				368.219	14.9	2.2903e-05
149794	97498.7	123393	61167.7	44520.9	47919.4	368.219	14.08	0.0050704
297232	243735	317011	84553.8	79433.5	75617.3	368.219	14.26	0.00011914
9911.03	6608.44	6893.02				368.255	14.68	0.00016589
10332.2	7152.14	8846.31				368.256	15.31	7.1705e-05
			53559.2	49362.4	57260	369.061	14.72	2.5069e-06
	6567.83		42603.1	57497.9	21889.3	369.062	16.51	0.0097205
			60697.4	49968.9	32198.2	369.062	15.05	0.00046666
50111.5	145871	83537.9	495009	403165	510346	369.062	20.33	0.0057865
			14660	27529.2	18329.3	369.076	15.47	0.00050727
			3774.92	3728.33	5141.79	369.088	21.68	8.1607e-05
56557.6	40500.5	44059	29099.3	28242.2	27612.1	369.167	11.74	0.0080152
2.13291e+06	1.66962e+06	1.97002e+06	900233	917992	881373	369.178	5.35	0.00049539
4.85445e+06	4.59309e+06	4.52966e+06	3.68521e+06	3.9717e+06	3.76213e+06	369.178	8.02	0.0027694
3.74636e+06	3.25479e+06	3.83508e+06				369.178	6.65	4.7949e-06
186224	313100	278093	25741.9			369.215	2.4	0.0038638
9901.65	8428.78	12027.4				370.087	21.93	6.502e-05
			242344	52886.5	95646.1	370.093	12.39	0.006409
218783	180374	182941	74201.5	69334.8	63551.9	370.198	9.2	0.00017608
91070.4	63015.7	71540.4				370.199	12.7	8.0347e-05
40922	28147.2	30677.7	18187.1	14436.2	18902.6	370.235	14.73	0.0097364
209141	197804	196034	146143	118641	121386	370.235	13.79	0.0028701
476425	380355	402488	227644	193738	193488	370.235	13.46	0.0011695
49906.4	97046.3	113411	308008	325636	294873	371.041	13.44	0.0063195
			12659.8	12040.3	8476.04	371.077	18.16	0.00012331
			201906	383335	291716	371.077	11.92	0.00046936
			87731.2	101582	123810	371.077	14.66	5.8983e-05
			267801	225143	235518	371.078	11.18	5.4345e-06
			39082.1	92185.2	54535.4	371.078	14.11	0.0013031
381971	356613	394838	303169	321933	321254	371.137	10.31	0.0074105
503746	438914	474566	364622	379041	386004	371.183	9.32	0.0064753
			49240	51174.2	53525.4	371.23	9.59	2.7324e-07
43015	24347.2	28043.2				372.097	12.96	0.00041825
			19759.2	30397	20323.7	372.155	14.25	0.00022359
145392	51826.4	79634.1				372.178	8.84	0.002183
			340067	188106	249145	372.214	11.5	2.519e-05
			402153	305533	350065	372.214	9.33	8.4158e-05
			159209	108523	138446	372.214	9.67	0.00037297
84364.3	77250.4	81347.2	308951	187826	241082	372.214	11.15	0.001711
53011	89581.4	83261	275935	212347	203120	372.214	12.42	0.00015385
231944	153290	165469				372.214	9.5	0.0039373
195159	143148	194742				372.214	11.67	6.077e-05
87869.5	49928.8	67685.1				372.214	12.68	0.0003126
			5264.97	4827.86	7383.12	372.275	16.47	0.00016282
			48447.1	38017.1	59943.1	372.276	16.27	0.00015087
10177.6	14941.8	16101.6	49206.1	67537.7	71853.9	373.057	23.77	0.0011576
			93306.9	188537	90521.4	373.105	8.54	0.0014736
			187497	131918	123345	373.172	6.18	0.0001672
229972	224833	275907	109283	101752	90711.2	373.187	13.52	0.000474
73698.2	68348.1	74891.6	34700.2	36759.5	35448.3	373.188	13.85	2.7462e-05
76360	42794.9	54987.6				373.197	13.17	0.00035571
360627	303782	309597	212469	220290	236297	373.209	1.95	0.0039668
9904.82	26861.5	7763.03				373.209	0.98	0.0051846
65098.7	56159.3	53086.4	32361.5	30976.4	36663.2	373.26	9.65	0.0021729
59819.4	50697	42794.2	29642.8	30337.5	33714	373.26	10.66	0.0097421
9443.15	6076.53	5703.27				373.26	11.29	0.0003445
			6165.34	8519.49	11381.7	374.016	19.75	0.00040916
139091	91625.1	127781				374.056	1.86	0.0001281
			41382.5	61094.5	42259.9	374.07	4.9	0.00015961
			119869	107289	75735.3	374.07	2.11	0.00017018
	10904.4		440963	841156	518719	374.087	1.12	0.0009045
			9757.68	9544.56	22143.7	374.108	14.27	0.0023753
524458	386621	452822	268118	239460	239001	374.115	16.62	0.0034038
3.80349e+06	2.43202e+06	3.29046e+06	1.4681e+06	1.52103e+06	1.68136e+06	374.157	7.14	0.0071793
			33985.7	91446.9	86838.6	374.171	10.6	0.0021907
			134824	144250	151735	374.172	9.24	1.0525e-06
4.53225e+06	4.04946e+06	4.30014e+06	1.70702e+06	1.74612e+06	1.70056e+06	374.172	12.02	1.0768e-05
666985	233372	425193				374.193	9.23	0.0020792
53401.7	37072	41593.1				375.088	15.7	8.0445e-05
85970.3	67261.5	65548.6				375.157	16.04	3.8632e-05
			103888	80312.2	86537.4	375.168	7.53	2.3111e-05
28086.2	21916.8	17944.2				375.195	21.74	0.00014735
35938.5	72573.9	40295.6				376.087	12.31	0.00098529
18840.7	67596.5	35352.3	977630	698268	1.19858e+06	376.094	0.72	0.0012324
480534	458368	451919	352835	347604	330209	376.136	0.83	0.00039295
			87816.7	135252	123444	376.151	8.33	0.00014255
1.31118e+06	1.0783e+06	1.20349e+06	745512	755016	765039	376.151	9.42	0.0013088
162979	87829.3	141387				376.152	4.96	0.0004549
152611	186918	151431	84736.8	108995	101049	376.164	10.71	0.0073351
41982.4	58556.9	53640.4				376.187	13.09	5.481e-05
			35311.4	46963.8	40570.7	376.187	12.62	2.8914e-05
102759	122084	78837.8	33366.6	33461.5	47099.6	376.187	12.72	0.0046315
212213	189097	212127	88861.5	73496.8	75897.4	376.188	10.99	0.00017317
			13889.1	6684.58	7966.35	376.224	12.54	0.00097282
			68099.3	73769.2	52612.2	377.028	12.76	5.9457e-05
			27016.1	24844.8	18560	377.028	12.31	8.7054e-05
5.28254e+06	8.08384e+06	6.3563e+06	1.62791e+07	1.81236e+07	1.53953e+07	377.086	0.48	0.0020708
13054.9	12406.2	17160.8				378.011	20.07	6.673e-05
14187.9	37042.1	35122.3				378.011	17.59	0.0015258
12924.2	28572.2	31412.2				378.011	17.78	0.0020076
6750.82	6921.39	7836.97				378.012	19.78	3.4987e-06
41137.9	39724	39523	19767.2	17995.7	16657.9	378.066	15.75	9.8721e-05
56610.5	47283.8	48935.8	20657.1	23746.2	29611.9	378.103	9.55	0.0034673
			14559.4	38287	22891.4	378.111	14.61	0.0017286
35280.6	32437.4	34864.2				378.114	10.12	3.7337e-07
540130	400771	545490	231614	149645	134724	378.131	8.66	0.0051856
			37987.1	106805	76909.8	378.167	4.71	0.0019945
89843.6	92210.6	98737.6				378.167	7.3	5.0788e-07
104077	122849	125044	215283	237814	237767	378.167	7.59	0.00054697
111098	103145	113116	154113	161809	158674	378.167	9.82	0.00029764
449849	377802	448346	163916	158810	155681	378.178	6.36	8.0494e-05
449580	366244	371102	169744	174249	174598	378.178	2.34	0.00024967
503752	411576	421151	322237	302323	293890	378.178	1.79	0.0058746
			125011	75812.8	89194.2	378.203	11.15	0.00024113
34898.3	34614.5	52926	6877.35	10137	7386.74	379.029	18.27	0.00094713
46755.1	89143.4	86815.1	306949	457159	449885	379.044	9.04	0.0022595
1.69533e+06	2.58096e+06	2.05111e+06	5.20363e+06	5.95153e+06	4.97155e+06	379.083	0.48	0.0020505
65907.5	56386.9	91103.9	194009	195660	208122	379.13	14.27	0.0018325
		17098.4	165788	231535	432641	379.13	16.47	0.003373
23378.6	24283.2	31428.8	71781.4	84261.4	91507.2	379.13	12.26	0.00061402
26506.2	24794.8	32331	13772	13561.3	17125.7	379.141	19.54	0.0045215
5721.49	6350.34	7298.28				379.141	21.19	1.655e-05
74880.7	52410.6	59520.6				379.16	10.18	7.0843e-05
492737	449735	437965	373412	358159	388087	379.172	1.67	0.0080275
52681.4	39313.6	46181.2				379.199	9.96	3.1547e-05
52301.2	46541.3	32518.5	14117.9	10272.7	9138.74	380.015	0.69	0.0021277
5283.44	4812.18	6371.09				380.11	40.29	3.0285e-05
			434021	414160	430629	380.155	2.43	3.6655e-08
785176	466387	651241				380.156	2.19	0.00024052
23096.4	69015.8	44603.7				380.194	8.46	0.0023196
11123.8	8042.66	9289.65				380.219	13.8	4.695e-05
14295.8	13766.2	14701.3				380.219	14.24	1.0787e-07
	24485.4		129590	124706	154268	381.062	11.86	0.0067341
			17841	16793.6	15569.9	381.062	17.84	1.8057e-06
			13600.3	22400.7	22288.7	381.099	19.75	0.00030271
10821.6	13705.2	19908.4	52333.8	58806.8	45188.1	381.11	15.21	0.0026566
428146	415125	424037	283549	279467	305489	381.116	10.85	0.00020012
481318	334413	366830				381.14	3.63	8.6602e-05
431935	265939	295237	165419	159329	148216	381.146	14.97	0.0088049
			7837.25	6802.96	11032.4	381.146	13.84	0.00022373
30334.3	27356.6	31868.4	14967.8	13145.5	18726.3	381.157	22.95	0.0043157
25899	19937.4	21679.4				381.157	18.52	2.3689e-05
161233	153661	151476	117259	131913	129165	381.177	9.1	0.006788
			17568.4	11889.3	10283.3	381.26	37.88	0.00032839
37380.3	29315.1	46587.1				381.337	40.78	0.00016022
3699.86	4476.41	3053.55				382.044	35.77	8.2747e-05
			111889	60110.8	108623	382.057	12.94	0.00057258
			17446.1	17757.8	29855.5	382.076	16.65	0.00052376
42698.3	39762.7	33441.7	16786.4	15973.6	17744.3	382.235	16.06	0.00046384
82338	56142.9	59380.9	33758.9	28472.7	30278.6	382.235	14.41	0.004444
149685	101498	127610	65136.8	56735.5	63324.8	382.235	15.46	0.0042432
			105490	48589.3	89806	383.077	14.85	0.00027852
			23420.3	15126.4	25401.7	383.077	21.25	0.00092998
			78661.8	82891.7	103864	383.077	10.18	3.5683e-05
270519	102484	188193		20933.6		383.11	8.3	0.0062782
560480	635613	625355	778246	877605	867174	383.141	13.33	0.0040526
			6715.97	6605.86	7216.44	383.148	25.98	4.4415e-07
27789.4	18947.6	22486.1				383.23	9.59	8.4978e-05
109972	66458	59382.9	179013	284660	262189	383.23	7.82	0.0085609
37247.4	53350.5	46629.7	11343.3	10156.8	21357.4	383.281	16.78	0.0089125
57044.7	59010.7	65836.7	44589.5	43814.1	39046.8	384.152	0.74	0.0040736
99848.6	84691.4	91249.2	52489.7	43922.5	44944	384.214	13.14	0.0008053
152646	142209	149636	199302	195200	176553	384.214	12.32	0.0043631
275696	156800	200096	79486.9	52069.4	60361.4	384.25	15.32	0.0045048
698095	288899	422259				385.067	9.75	0.0013592
			38107.1	32064.2	19897.5	385.094	13.23	0.00032311
			21174.5	33099.3	36627	385.094	13.85	0.0005175
482242	141653	148353				385.108	6.93	0.0071209
337682	237872	277414	514961	501773	478680	385.114	9.8	0.0052821
214752	215589	248251				385.115	9.59	4.0719e-06
372339	377104	385574	330701	326722	316867	385.136	0.86	0.00072322
206955	236950	240226	293733	316149	319029	385.139	13.33	0.0047946
160147	162705	191339				385.154	10.83	7.9256e-06
53703.3	47516.9	66337.5				385.154	14.85	5.509e-05
135438	113212	122037	71176.2	54888.9	70303.1	385.209	10.24	0.0029911
90996.8	70990.5	99046.3	27975.5	37978.1	34590	385.209	11.19	0.0021161
158235	133082	152380	67981.9	66253.4	67070.5	385.209	11.77	0.00012011
11413.6	12780.7	14564.2				385.235	14.27	1.6359e-05
			27513.3	24713.2	25670.3	385.245	9.93	7.723e-07
			6814.45	5572.15	4481.43	385.245	10.27	1.9396e-06
			37788.1	38156.8	42732.3	385.245	9.66	0.00011349
9139.97	8404.63	8639.59				385.246	11.47	3.0247e-07
15900	9329.89	16056.8				386.046	17.22	0.00039189
195187	220318	300979	584998	1.00156e+06	674055	386.125	13.17	0.0052424
69053.4	66406.9	77007.5	52648.6	55632.6	52993.6	386.149	11.44	0.0045189
			1.78645e+06	1.7154e+06	1.57395e+06	386.157	8.78	1.4576e-06
1.6543e+06	1.26807e+06	1.46468e+06				386.157	8.54	2.2219e-05
			329853	262027	256817	386.193	10.04	2.9446e-05
637648	364692	489571	231135	204107	188189	386.193	11.36	0.0078062
837055	523292	690646				386.194	10.15	0.00016774
[truncated: 5,508 more rows]

## Sheet: 1 Sec Metabolites
AREA Wt			AREA pNG4-SP44
Wt1	Wt2	Wt3	pNG4-SP44 1	pNG4-SP44 2	pNG4-SP44 3	mz	RT (min)	q.value	Compound	Predicted mass	Charge		FA formic acid
965392	772890	685699	2.68939e+06	2.75677e+06	2.56749e+06	187.072	0.74	0.0002976	Ectoine [M+FA-H]-	187.072	1-		HAc acetic acid
			35427	36794.7	44077.9	474.119	14.07	1.4855e-05	Jadomycin G [M-H2O-H]-	474.119	1-
			9982.02	17819.8	24028	474.12	14.37	0.0012473	Jadomycin G [M-H2O-H]-	474.119	1-
			35456.2	8408.11	10890.4	492.13	24.01	0.0079791	Jadomycin G [M-H]-	492.13	1-
			17361.9	14519.2	11704.7	538.136	16.3	9.1389e-05	Jadomycin G [M+FA-H]-	538.135	1-
			31549.6	34284.9	43248.9	552.15	18.04	5.0675e-05	Jadomycin G [M+HAc-H]-	552.151	1-
21924.3	11035.7	12059.9				524.323	18.62	0.00097596	Pikromycin [M-H]-	524.323	1-
23406.8	20320.9	22080.9				560.3	18.64	2.1027e-06	Pikromycin [M+Cl]-	560.3	1-
15495.4	10126.4	12979.2				638.316	21.3	0.00011925	Pikromycin [M+TFA-H]-	638.316	1-

## Sheet: 2 SCO2730-31 knockdown vs Wt
AREA Wt			AREA SCO2730/31 knockdown
Wt1	Wt2	Wt3	SCO2730/31 1	SCO2730/31 2	SCO2730/31 3	mz	RT (min)	q.value
30937.1	10254.8	19229.5				1000.52	15.18	0.0023912
14567.5	10198.7	6397.14				1000.64	9.16	0.0010234
			37326.9	25266.1	31948	1001.33	1.71	8.8642e-05
189617	132942	165241				1001.55	8.72	6.3803e-05
243916	171548	248916	124020	124133	121506	1002.45	7.03	0.009115
	10115.2		28277.9	17144.6	19556	1003.02	18.78	0.03132
			79692.6	88304.8	88612.4	1003.3	0.96	1.1041e-06
201840	148027	313533		16170.5		1003.44	8.57	0.0032672
145577	17844.8	56515				1003.52	12.36	0.011353
527973	625094	601640	738529	758628	731350	1003.59	12.54	0.0098861
			23962.2	12949.2	7975	1004.97	17.82	0.0025602
			41039.9	47092.4	41163.6	1005.24	7.16	3.359e-06
			40971.1	37308	32141.9	1005.38	0.9	1.6147e-05
			24661.9	14425.8	9609.94	1005.47	17.81	0.0016538
126859	102976	112350	230346	227551	177603	1006.31	1.96	0.0040891
			134432	111326	109764	1007.4	11.4	1.3543e-05
94917.7	44252.6	70541.9				1008.46	9.69	0.0008115
20180.8	12471.3	19467.9	9424.81			1008.6	10.57	0.040883
100179	113675	125564	32841.3			1008.6	12.43	0.012989
34986.7	33470.3		149062	102782	86032.5	1009.34	11.48	0.039564
832419	894605	894126	2.15087e+06	1.56138e+06	1.38804e+06	1009.47	11.43	0.0081845
58863	16869.7	32481.6				1009.47	11.22	0.0034034
			166467	217843	259403	1009.52	9.76	0.00013832
			40005.7	32660.4	39238.8	1011.4	9.03	1.1366e-05
			5546.72	4286.81	5399.13	1011.51	26.84	2.6809e-05
			70059.8	137570	180344	1012.37	6.92	0.001572
			21750.7	17881.1	19823.8	1012.48	14.34	7.1529e-06
653232	520123	536877	373876	301644	274803	1012.57	8.87	0.0069504
			13103.8	2996.44	3390.93	1012.96	17.13	0.01055
			22650	10134.3	5931.82	1012.96	16.61	0.004567
			52181.7	18880.3	13319.3	1012.96	18.17	0.0059874
61068.5	40323.6	44734.4	31140.6	27620.2	31861.5	1013.45	0.98	0.024803
30315.7	14094.2	22720.7				1013.49	14.32	0.00082176
			26656.3	18627.9	34104.3	1013.5	10.82	0.00038883
1.69675e+06	235891	590622				1013.55	8.69	0.010709
52610.4	43178.6	40360.8				1014.45	10.46	2.7018e-05
168533	66640.9	122423	59491.4			1014.47	11.31	0.047661
61065.4	31861.3	42072	7071.43	5222.89		1014.57	11.69	0.014844
			306578	74861.1	74253.9	1014.61	40.96	0.01148
	32544.1	24693.4	112784	85490.9	108069	1015.51	10.81	0.035358
69698.5	42847.3	51176.6				1015.54	12.43	0.00020952
			83752.3	92117.4	88658.1	1016.25	0.95	4.6131e-07
			98383.8	63108.4	95401.7	1016.36	4.69	0.00018811
41636.5	18784.2	35106.6				1016.49	16.16	0.0010001
21797	20899.7	16156.1	32384	29077.3	29642.9	1017.35	23.02	0.011037
25843.6	15829.8	19118.5			10870	1017.53	21.75	0.039259
64321	51300.3	57260.7				1017.55	8.62	1.2307e-05
			45405.1	39060.6	37219.4	1018.47	9.03	9.3278e-06
170366	128494	150125	84365.4	75998.3	67925	1020.54	8.85	0.0028052
			79387.5	44282.2	32549.6	1020.56	12.57	0.001542
233036	129132	164034				1020.56	12.55	0.00038806
			81059.9	22374.2	21698.1	1020.96	17.19	0.0090308
25453			110113	60322.8	64625.6	1021.37	9.03	0.019205
22710.6	13570.6	16690.4			8420.94	1022.51	15.19	0.032424
337209	203533	266077				1022.56	12.42	0.00021455
			9351.58	8701.25	8234.93	1022.88	10.44	1.4122e-06
			18733.8	20191.2	14068.5	1023.23	10.85	7.7515e-05
			25788.7	20726.2	20137.6	1023.23	11.12	2.6252e-05
			54898.6	32085	16192	1024.21	7.56	0.0031467
			15961.2	7288.5	13571.9	1024.28	0.71	0.00096183
			49626.6	53599.8	61580.9	1025.36	2.08	1.1134e-05
18751.6	31094.9	39269.1				1025.46	15.11	0.00075007
68915.3	61736.6	59366.1	127298	110256	112310	1025.49	10.55	0.00065474
		8418.85	24441.6	31637.4	31265.2	1025.5	11.41	0.013178
45693.7	22783.6	33372.8			14573.1	1027.53	15.04	0.030516
79237.2	50023.7	55698.5	39696.5	39496.4	30909.1	1028.53	12.57	0.035261
1.88726e+06	983197	922074	3.02796e+06	2.44243e+06	2.53921e+06	1029.42	21.2	0.028491
5590.32	5021.17	6186.22				1029.64	17.75	9.0669e-06
40908.8	20352.2	29115.6				1030.42	5.01	0.00062439
190453	154650	171899	110455	91419.4	80765.6	1030.53	9.74	0.0050594
			26285.8	31601.6	28701.1	1031.44	11.42	5.7094e-06
153175	158267	276790				1031.5	12.04	0.00069474
261347	174141	213615	94100.6	57023.7	45629.4	1031.56	8.8	0.0073377
54075.8	31876.1	45146.5				1031.61	12.47	0.0002542
20152.4	21595.9	22660.9	24028.4	25294.5	25635.2	1031.74	40.75	0.017934
			52163.1	46440.8	36008.8	1033.4	8.49	7.6957e-05
128342	26680.8	60069.2				1033.59	12.35	0.0060883
24719.1	18684.7	22338.4	14917.2	12271.7	12044.6	1034.32	0.74	0.0085008
			33047.6	29074.2	30845.6	1034.43	11.74	1.437e-06
			63711.8	40578	47855.5	1034.47	15.27	0.00016116
79389.7	27177.6	49671.1				1034.48	12.11	0.0022075
53347.5	15090.3	24786.8				1035.53	8.69	0.0039349
21291.1	13349.8	19134.4				1035.54	14.29	0.00018205
35587.2	33635.4	34341.4	8225.63	7327.88	5554.31	1035.61	14.19	0.00016793
			34389.3	37924.2	19998.2	1037.32	1.09	0.00054777
103096	86255.4	102178	55759.4	58565.1	57505.6	1037.51	8.92	0.00092213
			14707.7	7896.69	10141.4	1038.25	17.21	0.00046226
			119443	123113	135277	1038.34	1.97	1.5509e-06
			62370.9	40350.3	35554.4	1038.43	14.16	0.0004164
			29754.2	24202.9	20254.2	1038.48	13.38	8.5557e-05
12547.1	12153.1	11745.6	7086.32			1038.59	12.1	0.039854
			17809.3	27349.5	21801.1	1039.28	0.96	0.00012504
146943	151372	191908	760025	759527	632703	1039.5	11.24	0.00014153
219871	149208	217292	82170	64085.1	51857.9	1039.57	10.89	0.0041144
			18441.3	13593.9	16131.5	1040.02	16.65	3.6635e-05
			18773.8	17683.5	18223.5	1040.52	16.65	7.3849e-08
38486.4	34777.9	33346.2	18065.2			1040.6	9.72	0.031448
	11865.5		17660	16598.2	24464.6	1041.31	17.6	0.047114
			49814.5	35361.1	47119.7	1041.39	11.39	6.8061e-05
55654.8	47384.7	38960.9				1041.42	9.94	6.4116e-05
48476.6	15590.3	28628.9				1041.42	13.28	0.0026077
14155.7	4851.06	6015.96				1041.62	12.76	0.003378
91446.3	70341	77575.5	40646.5			1043.47	12.44	0.032477
558268	632427	675308	142817	95391	68545.4	1043.53	8.65	0.0010903
53998.2	64913.9	50410		34302.7		1044.39	9.93	0.04461
31211.5	30653.9		277693	261565	313812	1044.5	9.59	0.007073
335220	233353	256859	60476.9	41378.2	35823.7	1045.58	9.72	0.00068767
			36634.7	31515.5	32094.4	1046.47	9.03	3.9236e-06
			27646.2	34372.2	31103.3	1047.47	10.55	1.0626e-05
40654.9	53530.5	40263.3	186936	222024	220594	1047.49	11.48	0.00014225
330945	242753	288473	187002	111314	93525.5	1047.55	12.47	0.021894
34836.7	37173.4	34160	58721.4	57799.3	50745.7	1048.36	11.47	0.0010155
			19431.2	12281.9	13214	1048.44	18.12	0.00023153
			29298.8	26626.8	26330.2	1049.46	10.38	1.0689e-06
22785.2	19935.8	24828	37339.4	32103.6	30809.1	1049.49	9.95	0.010274
157877	38521.6	100961				1049.53	15.45	0.0044831
			9432.87	11078.4	10742.6	1050.94	14.21	4.1496e-06
32457.7	19702.8	39878.6				1051.38	10.57	0.00065642
61824.9	23351	56353.4				1051.45	15.04	0.0019931
			46837.1	29714	23671.9	1051.51	8.86	0.00067579
55788.8	44731.7	54445.4	43622.1	35632.3	31337.1	1052.33	0.72	0.045294
			18996.4	12084.2	14499.5	1052.43	17.21	0.00015719
45285.1	37540.9	43510.4	35730.5	22968.9	25027.6	1052.6	10.95	0.043708
50934	33081.4	45702.2	90322.6	81986.3	62994.4	1053.39	6.65	0.023515
110064	18905.1	69969.2				1053.42	12.35	0.0075705
15137.6	16929	20554.4				1053.44	14.83	4.0212e-05
			22429.1	19786.4	17061.6	1053.52	21.76	2.4648e-05
			16405.3	9324.47	12865.6	1054.31	18.68	0.00031104
24613.9	10821.9	14088.6				1054.62	8.96	0.0012404
			5452.63	5858.06	5850.99	1055.2	14.16	2.5124e-07
	37023.2		86733.3	136275	112658	1055.35	12.8	0.01732
			73845.4	49905.1	48175.1	1055.51	12.13	0.00020924
81919.2	95544.8	96432.3				1055.6	9.73	5.3943e-06
563391	339631	473956	143634	95322.3	99281	1056.46	15.05	0.0020966
496149	335530	377260	257404	221822	203892	1056.56	8.92	0.013932
54864.2	48857.9	56798.8		29925.3		1056.56	12.65	0.037353
173427	54378.7	96167.3				1056.56	12.38	0.0028424
			26377.7	29538.7	35884.9	1057.35	7.25	4.1054e-05
2.3282e+06	1.22259e+06	1.28605e+06	3.36402e+06	3.34399e+06	2.84576e+06	1057.45	24.05	0.027816
18544.3	9815.97	8780.97				1057.56	21.75	0.0012385
122364	38301.9	50301.7				1058.45	5.46	0.0039972
15273.3	9135.56	13177.3				1058.65	11.07	0.00023893
			179871	169684	159730	1059.41	8.64	1.0646e-06
			6525.85	7369.13	5562.3	1059.54	18.19	2.7354e-05
49319.4	32866.6	41654.3				1059.54	12.42	0.0001013
155277	111250	134899				1059.56	8.78	5.0584e-05
36040.8	36480.9	41904.5		15242.3		1060.41	1.08	0.021012
	7617.75		42835.9	30920.9	21438.7	1060.5	14.15	0.012669
			6274.99	3807.29	4282.12	1061.52	18.42	0.00027339
48157.8	34631.2	50247.7				1061.54	8.62	9.6838e-05
52435.2	35600.9	46009	1254.49			1061.62	12.41	0.0010734
	9615.2		29548.7	13238.9	40073.9	1062.34	19.52	0.032236
28624.6	18115.3	21022.6				1062.4	11.43	0.000177
			23790.6	11739.6	17726.5	1062.45	22.07	0.00063812
			55816.7	30097.9	41298.5	1062.45	21.73	0.00042111
29649.8	38329.6	45472.9				1062.48	11.97	0.00012181
			9288.17	8695.74	9587.14	1062.58	40.52	5.3322e-07
			57445.2	65156.3	48721.6	1063.48	11.4	3.0808e-05
20052.4	12884.6	13096.1				1063.5	22.34	0.00026159
25908.2	10765.2	15517				1065.53	14.32	0.0013581
11597	8178.82	11201.2				1065.58	14.27	7.9334e-05
			31767	25735.4	16100.4	1066.41	0.91	0.00057993
			44880.2	37723.6	32894.7	1066.46	14.13	4.0259e-05
			36363.4	25198.5	25742.5	1066.5	12.51	0.00012702
30982.3	22448.7	25061.2	49547.9	40381.6	51633.6	1066.5	11.87	0.0081025
57781.4	22381.4	39459.9				1066.57	12.6	0.0015499
97416.1	53809.6	72208.5				1067.58	12.42	0.00037212
			29207.2	9676.87	12489.5	1067.6	10.06	0.003489
			26037.2	11105.3	17221.6	1068.3	17.78	0.0011555
67676	26984.1	56470.4				1068.48	10.75	0.0015396
5.41519e+06	3.97179e+06	5.85487e+06	954420	1.59757e+06	452148	1068.57	32.93	0.01076
8068.44	7937.46	5388.74				1068.61	40.58	0.00014283
6.69632e+06	4.88472e+06	7.29577e+06	1.15801e+06	1.94665e+06	553415	1069.07	32.93	0.010405
			14683.1	38441.9	27392.9	1069.31	1.16	0.0016198
			25717.1	25400.2	26078.7	1069.31	0.95	2.9109e-09
			58589.2	84083.4	55880.8	1069.49	11.27	0.00016678
	49528.2	34385.2	439879	520984	346731	1069.49	11.39	0.0089098
205999	71049.4	137422				1070.48	12.37	0.0021449
96841.5	74190.3	82476.5	58362.4	52574.9	52112.2	1071.44	0.87	0.0069692
			59922.8	14341.2	23492.5	1071.49	20.56	0.0058185
26118.9	30648.3	26452.6				1071.56	9.73	5.3565e-06
445128	98191.1	235522	33559.2	17713.2	13282.4	1071.56	14.33	0.0098251
47841.8	9508.36	19121.4				1072.5	15.81	0.007036
			2.59152e+06	1.17694e+06	1.00033e+06	1072.6	37.77	0.0025276
			28127.2	22012.9	29215.7	1073.33	7.17	3.5967e-05
51586.7	30097.3	48956.9				1073.5	7.03	0.00034079
412623	378917	389413	230935			1073.57	12.39	0.040351
326315	349516	308466	169673	139967	126414	1074.62	9.72	0.00093215
			37423.1	24551	20979	1075.38	12.9	0.00042688
35591.7	18420.7	21057.9				1075.55	9.55	0.00073718
63195.3	63145.6	62219.3	87935.9	83206	72116.1	1075.64	12.6	0.013295
325629	90954.2	204599	29734.2	67410	20640.7	1076.57	32.44	0.031324
317628	85287.9	194551	30984.3	63351.1	15586.3	1076.57	34.28	0.037027
55716.4	18115.6	40161.5		8015.67		1076.57	33.48	0.016104
12716.9	5810.6	11724.2				1077.07	31.69	0.0010679
6443.58	4136.97	5832.32				1077.07	37.05	0.0001534
392859	106723	239708	51996.6	84276.4	27275.9	1077.07	34.28	0.042043
397753	120724	250027	54383.9	88431.6	26133.3	1077.07	32.44	0.037488
188452	97443	190884	41191.8	62861.9	15634.5	1077.07	30.4	0.033595
52742.6	32514.3	37448.6				1077.35	1.97	0.00022434
			16210.7	13595.7	16159.4	1077.53	15.95	7.6618e-06
	45684.9	26430.4	257297	326263	386060	1077.53	12.68	0.012415
11987.4	11329.6	10781.9				1077.6	12.11	6.9078e-07
13108.8	5210.72	7823.65				1077.62	16.07	0.0015395
			23870.9	9027.35	18072.4	1078.44	20.3	0.0017015
			51531.8	19164.8	35141.8	1078.44	19.95	0.0017465
39580.5	45916.9	42549.6	19535.3	17869.5	16726.7	1078.44	15.05	0.00015709
67750.3	46890.9	43455.1	178263	175294	171647	1078.44	13.6	0.0008929
280338	114603	155559	511360	363268	340209	1078.44	13.4	0.04398
			18254	13140.2	10139.5	1079.48	22	0.00037205
77223.3	56581.4	62065	145462	136951	131352	1079.48	9.18	0.001456
70679.7	58673.9	70865				1079.48	11.05	1.0027e-05
395198	306350	444435	86384.7	136221	40233.6	1079.56	32.93	0.013295
498818	386370	548993	100482	175172	48914.3	1080.06	32.93	0.013942
53920.9	22923.1	51523				1082.49	15.67	0.0014645
65730.3	23823.1	52702.3	21210.2	15323.3	15123.3	1082.54	13.74	0.045386
42711.9	28086.3	38396.5				1083.57	12.11	0.00012352
15027.2	16628	18262.5	20211.1	19253.5	22983.9	1083.88	38.3	0.043891
			73048.2	72311.9	70051.8	1085.37	10.63	2.1317e-08
			29821.7	20700.4	26978.4	1085.5	8.65	7.522e-05
	5528.83		15744.2	12463.3	12536.4	1085.53	14.18	0.022222
70906.5	62033.2	24316.3	16415.4	17944	14865.6	1085.61	10.11	0.035407
75911.5	54462.5	47835.4				1086.38	13.85	0.00019383
			53020.3	50716.6	40661.5	1086.39	11.4	2.7243e-05
31555.4	9753.88	17994.2				1086.48	15.15	0.0028842
			7946.84	6309.71	6999.76	1086.63	20.3	1.3409e-05
14197	9646.07	8683.81	20014.8	18351.8	17924.7	1087.4	22.61	0.020398
31648.4	9915.27	22559.3		8039.43		1087.56	32.44	0.038096
			12748.9	12326.9	12491.3	1087.91	10.43	7.901e-09
			5781.04	12081.6	12707.3	1088.24	9.92	0.0011403
			46138.5	40176.1	30575.9	1088.38	7.15	0.00010916
22722.2		18894.4	69446.9	65968.7	81690.8	1088.4	2.37	0.034076
13189.1	15481.8	20513.4				1089.38	8.62	0.0001501
48555.5	31087.1	34319.2	67018.1	59941.1	69786.3	1089.55	15.13	0.016877
282527	219789	249107	187004	144789	134209	1089.6	8.88	0.017536
67591	59203.2	68428.2	78917.8	78937.8	98118.5	1089.9	38.29	0.035903
74608.6	73175.9	71746.9	50011	67584	50924	1090.45	1.35	0.049178
22904.4	19421.6	29237.5	5975.5			1091.05	32.92	0.011281
785262	555477	819126	134679	217731	62067.5	1091.57	32.93	0.010321
959015	688043	1.00537e+06	160296		81508.4	1092.08	32.93	0.017612
			57507.5	37406.8	31288.8	1092.29	7.24	0.00048951
	28538.9		83748.6	66306.6	63151.5	1092.59	9.76	0.021993
35968.6	40642.5	40482.7				1092.6	8.73	1.8934e-06
36422.2	40049.4	39741.8	111684	104404	83865.8	1093.47	14.16	0.00050613
525246	250386	403888	67984.2	46933.9	37127.8	1093.54	14.33	0.0018864
172596	89002	123689				1093.59	12.36	0.00053121
32588.2	28293.1	32875.8				1093.61	12.61	3.9382e-06
11346.7	5253.09	9126.07				1094.66	16.25	0.0008639
8462.17	5879.97	8455.17				1094.66	15.04	0.00010707
20900.7	15559.4	20679.1				1095.03	32.92	4.8637e-05
19540.4	11441.2	16121.8		7201.69		1095.06	30.4	0.030729
	121816		516100	263704	289412	1095.46	8.74	0.021864
			8597.24	6785.46	6943.49	1096.34	22.62	2.3066e-05
24620.1	13524.4	18388.4	33541.6	31580.9	31343.4	1096.34	22.41	0.031871
44671.6	24212.5	40754.8				1096.53	14.33	0.0004792
23098.5	15721.4	23915.8	11166.2	6852.54	5671.43	1096.67	15.05	0.014624
			5754.21	5881.2	5630.75	1096.9	10.33	2.1103e-08
358367	233198	281823	152957	97770.9	104245	1097.49	15.08	0.0084047
31492.4	19348.6	21906.3	64653.7	45199.8	33925	1097.5	11.36	0.047803
85721.1	49386	61924				1097.53	19.16	0.00030758
76972	55763.1	86817.2				1097.55	32.91	0.0001465
31522	21428.2	22241.4	8294.09		4897.62	1098.64	10.44	0.039027
	53103.2	68900	432527	209270	249412	1099.48	9.43	0.02732
			17254.5	23444.7	20300.3	1100.42	13.59	3.732e-05
		22028.3	49985.4	47739	45610.2	1100.42	13.4	0.026349
			4630.21	27834.6	28003.6	1100.58	9.51	0.0093974
			13229.6	17933.3	12562.5	1100.6	15.96	9.5681e-05
			41212.2	51613.7	52656	1101.36	6.93	2.3185e-05
21090.8	25141.2	28702.6				1101.49	12.09	3.8071e-05
56075.8	23815.1	32392.9	18796.4			1101.53	13.48	0.045594
			12613.7	31252.4	29400.7	1102.27	0.6	0.0016966
139543	103514	150897	28529.8	46344.5	14080.5	1102.56	32.93	0.012096
162467	135151	187593	35946.4	55827.3	17168.9	1103.07	32.93	0.011089
40977.3	36501.5	41367.8	22329.5	18695.2	13274.8	1104.59	9.55	0.0070024
13009.3	33741.9	53647.7				1105.3	13.5	0.0045259
			35215.4	25347.1	26571.8	1105.54	15.06	7.1869e-05
133080	126421	200508	84566.1			1105.61	12.43	0.041539
48381.6	19670.5	30546.8				1105.65	20	0.0013798
54925.3	38369	56530				1106.58	32.91	0.00011794
68725.5	49729.5	69414.3		17002.7		1107.08	32.93	0.012451
			28387.6	19626.8	21792.5	1107.36	1	8.7175e-05
19402	21295.9	9998.26				1107.48	12.86	0.00094082
32517	14044.8	21210.3	128331	71243.5	64299.8	1107.48	14.21	0.01346
37645.8	20734.1	35230.5				1107.58	8.76	0.00046219
42506.1	23273	33144.1				1108.45	6.63	0.00038371
41808.6	34293.3	25712.5				1108.61	12.39	0.00018847
	10187.8		75243.7	38739.5	45429.7	1109.38	20.4	0.0094067
7644.96	5959.34	6135.4				1109.5	21.4	2.6934e-05
70973.3	42341	62851.6	15912.1			1109.51	14.33	0.013519
19265	11443	14769.4				1109.51	15.1	0.00024144
11139.1			27833.2	53775.5	32108.9	1109.63	17.75	0.016959
			43144.7	48013.2	45034.6	1110.41	10.43	7.353e-07
312601	222033	268961	420713	362366	373411	1110.48	8.42	0.027028
23241	17935.4	24294.4	5792.85			1110.55	32.92	0.011797
25843	20138.1	23896.9	104815	50626.2	52889	1111.39	9.6	0.013608
88627.5	74729.7	83981.4				1111.55	12.47	4.531e-06
16310.4	26264.1	25808.3	55085.6	37406.7	37291.7	1111.56	15.5	0.033289
36008.8	44815.2	56049.3				1111.6	12.37	0.00013794
	4342.02		7941.11	10751.3	10980.2	1111.61	13.59	0.026056
			7549.94	3570.35	2354.12	1111.61	16.38	0.0033095
70897.5	20622.8	52405.7				1112.51	8.88	0.0032927
27756.7	20112.9	27365.8				1112.58	32.91	6.5315e-05
			96314.7	111022	107762	1113.42	11.38	2.5406e-06
170074	119610	176863	37460.4	59046.9	16552	1113.58	32.93	0.017569
202736	143123	201810	44189.8	72678.5	24225.2	1114.09	32.93	0.013027
74398.9	33532.8	63552.4				1114.45	12.36	0.0010181
12098.5	8314.7	14315.4				1115.43	15.15	0.00028295
21464.7	13616.9	18504.5				1115.5	21.74	0.00015508
44670.4	32974.7	44512.8				1115.52	14.34	5.6033e-05
51605.2	39824	51826.5	9951.01	13906.8	5694.95	1116.04	32.93	0.0039885
107120	91811.8	84411.2	462039	457380	515512	1118.45	9.93	3.3925e-05
24322.4	21568.8	11447.8				1119.47	0.83	0.00089513
26602.7	28180.1	25619.1			16129.8	1119.47	15.08	0.042342
			526705	1.10048e+06	514115	1119.61	37.12	0.0016975
271306	308726	288325	69321.3			1119.7	8.77	0.0096595
			63619.4	54934.2	61963	1121.31	0.57	2.989e-06
			39104	36830.2	49814	1121.37	9.54	4.7718e-05
			25675.9	13947.1	17051.2	1121.49	17.84	0.00047051
57321.2	46578	59967.1	75193.5	66381.2	70984.4	1121.49	16.36	0.03663
49196.4	28994.4	29361.5				1121.49	17.85	0.00050574
21721.1	18992.7	26226.7				1121.55	32.9	4.6919e-05
4975.93	2790.52	3903.45				1121.65	19.93	0.00033612
201923	136140	166590	33332.3	19759.2		1122.58	8.65	0.018739
			326202	281422	312045	1123.36	1	2.6616e-06
367917	629094	778086	183622	48212.9	54303.4	1123.51	12.46	0.014868
			163544	588835	562041	1124.34	1.28	0.0042972
			42279.3	57074.1	47203.3	1124.45	11.37	3.7426e-05
115488	85266.5	121554	20765.2	40452.1		1125.07	32.93	0.046751
103928	53171.1	58080.4	147279	160478	132843	1125.43	24.05	0.0249
23774.6	14465	22937.6				1125.48	14.33	0.0002715
124392	28718	56212.5				1125.58	9.66	0.0053965
119657	35952.2	72510.6	16272.8	13206.8	11081.8	1125.6	11.75	0.011332
			25254.4	23397.2	25268.6	1126.38	9.94	3.3608e-07
28084.1	20237.7	26287				1127.55	12.23	5.5364e-05
			40925.3	25932.3	27121.9	1130.44	13.58	0.00025619
			39327.5	67868.5	60017.8	1131.38	1.15	0.00030591
	45824.1	48267.9	165540	163083	158305	1131.4	9.53	0.030795
14759.6	13488.4	21830.3		9086.75		1131.55	32.92	0.040722
			3151.24	1771.84	3025.69	1131.68	17.41	0.00043721
10499.1	5937.14	11022.3				1132.59	10.96	0.00054121
			24373.6	17063	13069.9	1132.66	12.52	0.00045524
36991.7	30062.3	33552.9	47304.2	42042	48672.7	1133.43	10.23	0.013192
43491.7	24818.1	27035.3				1134.51	12.97	0.00047234
	8513.24		13997.3	12548.1	13830	1135.38	22.4	0.046604
19189.8	18113.7	25413.2				1136.06	32.91	7.6192e-05
			57752.4	26991.7	31868.4	1137.41	23.41	0.0011463
			47631.1	36823.3	40126.9	1138.51	10.62	2.1966e-05
41520.5	41367.1	45821.2	52935.3	62256.8	60618.5	1139.41	1.47	0.00677
15618.8	11288.6	15106.9				1141.1	32.91	6.123e-05
		6041.01	358712	52965.8	110395	1141.36	22.6	0.0059443
			25686.5	18979.4	24910.2	1141.52	14.91	4.7863e-05
22270	12811.1	20461.3				1141.6	32.92	0.00034474
288594	516063	384526	99269			1141.68	8.78	0.012426
16020.1	8505.85	12004.1				1142.51	16.89	0.00045235
31904.9	17383.4	18577.7				1143.62	9.67	0.00067498
120348	81269.3	98688.2				1144.57	32.91	9.087e-05
152593	92986.4	118442	14327.1			1145.07	32.92	0.0045532
			15819.4	14802.6	14454.4	1145.28	7.16	4.3217e-07
			35362.2	35118.2	27327	1145.44	7.05	3.0503e-05
		12554.4	58790.5	39553.7	18739.2	1145.49	9.77	0.029229
			10025.9	13165.3	12280.6	1146.32	1.15	2.7005e-05
			108181	124465	97511	1146.38	1	1.674e-05
68264.9	32160.3	57397.3				1146.57	15.04	0.0008354
			662712	756283	729521	1147.37	1.14	1.7882e-06
24461.5	35820	32272.4				1147.38	3.72	8.7681e-05
35436	64577.9	59544.1				1147.38	2.19	0.00045734
			36184.4	34204.9	36015.2	1147.55	16.78	8.63e-08
			32141.8	29649.5	31166.9	1147.55	17.06	2.4547e-07
18394.3	18863.2	16376.1				1147.66	10.66	2.6001e-06
37423.5	57091.8	43869.1		5078.31	3589.04	1147.73	9.73	0.008584
64997.7	82996.3	58322.9	44381	34476.8	34794.1	1150.46	7.38	0.011263
73835.6	35010.6	60570.1				1150.62	14.33	0.00079354
113220	63238.9	122593	41423.1	50103.7	35419.2	1151.51	12.08	0.023361
			17524	17453.9	14647.8	1153.42	9.03	8.1561e-06
			118384	83009.1	102297	1154.47	8.63	6.3331e-05
48393.1	30159.3	32648	70308.1	67444.1	63895	1155.44	22.41	0.014335
21816.7	15773.4	19725.3				1155.62	32.91	4.8163e-05
37582.7	25258.7	31577				1156.06	32.9	9.3914e-05
93481.6	156698	112272	33832.5			1157.64	8.79	0.014067
14466.3	13885.2	16271.7	18166.8	20139.8	22036.7	1157.89	38.29	0.014774
41554.2	38621.1	44597.4				1158.63	9.69	2.2233e-06
10674.5	2931.88	6076.83				1158.7	10.51	0.0036466
			52541	35015.4	34435	1159.39	23.41	0.00022068
			22116.1	18155.5	16851.2	1159.62	9.75	2.8908e-05
			40710.5	38880.7	40199.9	1160.42	1.08	2.966e-08
35723.9	31849	31844.4	22916.2	25458.4	24936	1161.43	11.17	0.0036955
			30694.6	16477.6	20631	1161.53	2.33	0.00048243
	22730.6		37189.6	34157.7	35732.8	1162.37	20.25	0.047008
99600.2	63157	74450.5	53035.7	43454.8	36163.4	1162.63	12.47	0.029267
28574.5	18519.3	21677				1163.08	32.91	0.00014079
32321.7	49570.6	40425.3	58397.1	64067.5	62279.8	1163.52	1.41	0.027956
	7758.09		20170.7	16497.1	17205.6	1165.39	21.2	0.024134
63932.7	27776.9	34704.5				1165.46	5.46	0.001408
31067.3	12169.1	15930.8				1166.53	12.83	0.0019511
			14443	14555.5	14413.2	1167.26	7.16	7.0846e-11
322791	111633	365249	15164.8		8259.11	1167.52	40.88	0.0083689
			42500.4	39861.3	38060	1168.53	8.65	8.2266e-07
30802	17397.4	22278.6				1168.55	7.41	0.00034004
			9821.14	8644.65	9710.34	1169.38	22.61	2.0216e-06
26604.8	18768.9	20987.3	32465.7	33444.6	32980.7	1169.38	22.41	0.016564
35776.1	99727.4	56815.4				1169.71	9.7	0.0020755
			218922	351244	240247	1170.39	1.31	0.00024057
5193.9	6675.99		64337.4	27083.3	21851	1170.92	1.19	0.025692
11448.8	12369.3	21261.7				1171.57	18.02	0.00069745
41745.1	30124.9	39500.2	14332.2	8548.17	6310.98	1171.62	14.32	0.0059205
9228.76	7081.78	10748.6				1172.62	10.9	0.00011305
			7911.78	8283.08	6610.99	1173.39	22.61	1.437e-05
	36954.4		107010	54012.6	54348.1	1173.47	6.94	0.044633
130599	114169	112635	53177.1	47034.6	45721.4	1173.61	8.91	0.00017257
7981.37	10603.7	12887				1173.69	23.12	0.00017944
			6102.79	8448.8	9826.9	1173.93	11.11	0.00018193
			10678.5	16697.3	13820	1174.28	1.07	0.00014136
		14504.4	43491.1	38288	43744.9	1175.45	10.41	0.016701
298060	229694	221967		32098.2		1175.56	11.53	0.0046126
18261.6	43053.5	143849	431045	508508	547274	1176.42	1.07	0.018264
			75865.1	55184.9	48458.8	1176.6	12.51	0.00017245
185778	102431	131829				1176.6	12.36	0.00039285
66720.1	40412.7	52777.5				1176.66	12.36	0.00020948
			81028.5	13787.3	23105.8	1177.34	22.63	0.010736
238571	98520.9	132978	481316	361376	372598	1177.53	2.39	0.021326
			14777.3	14558.3	12129.1	1177.53	7.24	1.0634e-05
31075.4	18084.8	18163.7	37988.4	39605.5	35295.6	1179.4	22.61	0.039699
130148	92074.5	88448.6	154506	147552	138637	1179.4	22.41	0.045122
78525.7	92328.2	80092.8	66028.6	48148.2	54657.9	1179.45	1.43	0.018601
1.25355e+06	732870	850631	21701.6	9641.26		1179.65	8.64	0.0027028
497834	474491	748394	1.57318e+06	1.58375e+06	1.41584e+06	1180.61	8.86	0.0025895
			31436.2	30048.4	28991.7	1181.33	1.07	2.4418e-07
			29770.9	13879.9	19228.7	1181.45	21.7	0.00087232
32168.4	10416.5	25126.8				1181.68	22.7	0.0026414
			19143.3	13070.7	13344.9	1183.36	13.38	0.00014789
26591.4	16418.8	18959.9				1183.47	0.93	0.00021989
23785.7			47612.7	33545.3	43569.3	1184.09	18.3	0.041367
			9721.56	12923.4	11301.3	1184.38	18.96	2.8529e-05
17403.4	22346.7	35981.5				1187.27	14.84	0.00081485
38921.1	15324.2	20528.5			10041	1187.59	9.97	0.034264
			54348.2	106652	44314.1	1187.59	37.12	0.0017565
			35597.5	35849.6	32769.2	1188.42	11.39	5.3675e-07
72427.5	30406.5	61110.8				1188.54	12.49	0.0013076
			9789.97	7334.8	14371.7	1189.4	22.29	0.00058295
235756	63041.3	292066				1189.5	40.89	0.0059225
19228.7	11002.9	13430.2				1189.68	32.92	0.00033774
5771.33	13656.7	19811.9		4358.37		1192.58	24.54	0.034128
15288.4	6500.13	7672.89	24141.1	25702.1	21765.3	1193.42	24.05	0.022807
112851	84336.9	92955.8				1193.57	11.5	3.4674e-05
			7314.26	9356.74	7538.34	1193.93	10.41	2.5535e-05
			14772.2	9028.87	11733.6	1194.3	21.52	0.00019697
75079.8	67304.3	73090.1	61580.6	66228.2	61561.4	1194.43	1.47	0.034652
23878.8	16747.5	18637.3	30100.8	27667	28178	1195.38	22.41	0.024114
			22018.6	20976.3	20845.7	1195.47	11.4	7.6112e-08
49723.5	34841.5	41513.5				1196.69	32.91	6.4065e-05
			6327.63	8230.88	7831.71	1196.95	11.43	2.5624e-05
67664.4	39909.6	55239.2		9918.73		1197.19	32.92	0.0078913
			66739.5	37668.7	33949.8	1197.44	2.83	0.00088228
			45271	53889.9	42194.6	1197.68	40.55	1.9187e-05
24681	13501.9	15030.9			5989.58	1197.75	21.76	0.020143
			47501.7	65366.6	66916.7	1198.4	1.07	7.7927e-05
			10111.7	34288.9	29224.9	1199.28	0.54	0.0034717
			119050	125516	109000	1199.48	9.93	2.1212e-06
48186.1	42439.2	28483.5				1199.49	9.92	0.00026697
58508.3	29423	53655.9	9523.85			1200.62	15.7	0.010436
23737.8	10508	22895.6		6133.34		1201.11	32.08	0.023196
50166.8	58485.9	53048.6				1201.63	8.62	3.0348e-06
45760.7	46740	43295	26606.4	19473.9	19458.1	1201.66	9.75	0.0022736
41886.5	37400.7	40498.9	44938.5	43683.3	43489.4	1202.02	40.74	0.047936
26048.1	17914.9	22214.9				1203.69	32.91	7.6209e-05
			27257	23618.4	18878.3	1205.43	0.9	7.1825e-05
58942.1	53961.7	53624	163338	138341	133581	1205.66	17.46	0.00015736
		7612.37	53297.7	20021.3	19385.6	1206	15.53	0.020224
46496	51696.1	54589.9				1206.45	1.54	3.5368e-06
			34966	21529.2	22270.6	1206.46	6.97	0.00033747
29940.4	14273.3	18327.9	6482.07			1206.66	9.69	0.019312
			6929.26	7539.7	5319.71	1207.66	17.74	6.6033e-05
51815.6	29066.3	29405				1207.68	9.55	0.00069497
12468.3	9282.95	10261.4				1207.68	32.91	3.6133e-05
75346.2	69949.6	67911.4	99586.5	90643.5	79457.7	1209.54	11.06	0.032904
30848.2	8381.63	40362.4				1211.48	40.89	0.0061286
8670.24			44820.4	23738.8	30936	1213.37	21.7	0.013738
			10903.5	12991.8	10727.1	1213.4	22.41	1.0582e-05
28036			48776.9	43360.7	39096.8	1213.51	2.38	0.04872
57709.6	41848.9	36138.2				1214.52	11.51	0.0001945
12262.6	11789	11969				1216.59	11.43	1.4793e-08
15665.5	18071.9	12034				1216.63	11.57	0.00010402
195872	260640	245883	91030.6			1217.66	8.77	0.02086
			16140.9	11733.9	10056	1220.4	0.91	0.00019884
			42903	39543.3	48073.3	1221.45	9.28	7.3109e-06
44017.2	25645.5	34668				1222.67	12.36	0.00026826
		14856.6	39749.4	35249.4	34690.5	1223.43	9.93	0.021514
9276.37	7907.95	8138.87	19962.6	18702.5	20777.6	1223.43	22.42	0.0001225
56249.8	71129.5	97284				1223.56	14.83	0.00029656
233941	221468	237675	205344	213181	214723	1225.48	1.42	0.024177
29734.5	27952.7	21250.5				1229.81	38.47	6.1753e-05
47516.5	31178.1	49514.5				1230.5	15.04	0.00020933
			11528.9	27932.6	35017.5	1233.42	1.17	0.0025674
50498.6	57041.6	55588.5	81105.3	74484.1	69940.2	1233.57	14.99	0.0046715
			13962.7	11206.7	10522.2	1233.65	17.43	3.6064e-05
			56144	43238.3	45458.9	1238.48	10.62	2.8166e-05
5735.1	6088.58	7474.59				1239.77	12.1	2.8127e-05
		25174.4	127034	170050	145291	1241.34	9.92	0.0064372
	19889.5	45965.3	378715	368546	351656	1241.53	9.02	0.011575
			11392	7527.52	7467.51	1242.64	15.58	0.00023065
			5136.97	3107.21	2919	1242.65	18.08	0.00052755
			22152.3	35531.1	33398.4	1245.41	9.93	0.00021201
			7643.44	6597.88	9367.6	1247.39	22.62	6.3028e-05
20035.8	14375.8	16183	26351.6	26988.7	22900.9	1247.39	22.43	0.019146
			35127	46112.5	43061.4	1247.59	12.38	2.6999e-05
			41944.3	51414.4	49115.7	1248.09	12.38	9.6066e-06
31713.6	53212	38884.4	108223	83956.5	82990.4	1248.14	16.49	0.0094028
			7550.13	12099.5	9598.9	1251.35	11.4	0.00017103
	8031.26		32187.3	19389.6	24223.3	1251.49	21.24	0.016802
	11425.8		39886.3	24086	26028.9	1251.49	21.05	0.022737
25286.6	10824.7	27280.1				1253.59	8.51	0.0017547
			13211.1	8949.35	7057.49	1256.33	13.46	0.0004858
			48599.9	44189.8	48749.4	1257.6	10.01	8.2296e-07
9010.07	4795.1	11750.4				1257.74	15.82	0.001343
		3823.29	16226.6	29967.7	25960.3	1263.32	9.92	0.0071114
			11123.6	10138.7	10330.5	1263.36	22.43	5.2269e-07
			61527	55817.7	53002	1263.48	10.39	2.7633e-06
			30622.4	37402	27855.9	1263.51	9.03	3.6711e-05
32728.8	31773.6	31006	99355.2	81640.7	101376	1267.45	9.28	0.0001079
			19490.2	14117.7	12399.1	1267.65	12.51	0.0001787
			33745.9	37199.7	32853.2	1269.51	12.82	1.6001e-06
289013	83263.8	355955				1269.53	40.89	0.0052214
			20672.5	18686.7	11464.6	1271.54	9.7	0.00041456
			20538.5	33296.2	20935.2	1273.45	11.79	0.00035574
			50256.5	12896.7	29731.3	1274.41	22.6	0.0040993
			47051.1	39481.6	38320.3	1275.5	2.4	1.2306e-05
			23772.3	13853.4	13596.4	1275.52	13.77	0.00059917
	191878	193490	653285	554891	608398	1280.5	9.87	0.035778
			8877.55	7653.91	10676.5	1282.97	12.26	5.1509e-05
	15369.6		35275.7	36201.7	35277.6	1283.54	17.2	0.023495
	13416.7		25607.6	30800	31547.1	1283.54	17.07	0.026695
	14789.5		28068.2	20511.1	22005.4	1283.54	17.81	0.048586
			9454.37	9635.72	9867.76	1285.4	22.42	1.9955e-08
			49777.8	54610.2	56353	1285.45	10.24	1.4382e-06
15413.2	6179.43	21499.5				1285.51	40.89	0.0033407
	28056	32429.3	107436	91407.9	96835.6	1286.48	10.39	0.036629
			78572.4	67192.5	76569.6	1287.53	11.95	3.8826e-06
			11307.9	14065.4	11801.4	1293.4	13.37	1.425e-05
			36507.1	28662.4	28323.7	1294.46	11.95	3.3223e-05
			20046.7	18456.8	34038.8	1295.48	4.56	0.00065769
			7022.3	7580.09	6562.6	1298.71	10.57	2.2539e-06
	18971.6		69562.7	37370.5	47904.7	1301.54	16.04	0.022651
			88655.7	68197.4	55508.5	1301.66	12.52	0.00017236
			38676.9	44882.5	40959.2	1303.6	10.82	2.6553e-06
			31782.2	42078	50583.1	1303.97	11.52	0.00016025
			10340.8	6622.67	9454.77	1303.97	12.09	0.00016207
			27106.1	21737.5	27982.7	1307.48	11.39	2.4139e-05
90625.6	80545.8	70985.6	69262	61965.5	61661.3	1307.56	1.38	0.048986
			11264.5	9288.3	8303.11	1307.67	12.75	3.9729e-05
			14287.7	9276.7	10496.4	1308.61	11.75	0.00015214
			11794.7	4045.31	7320.89	1310.38	22.6	0.0022029
	27547		49005.6	48363.7	45143.8	1311.48	7.02	0.039505
			33774.5	20937.7	21935.7	1312.44	7.16	0.00030292
			21499.6	18879.5	11896.3	1312.53	0.91	0.00039957
	5139		10830	8594.49	6625.75	1312.78	37.77	0.046734
			31954.9	23255.8	29872.4	1320.6	9.61	4.9097e-05
	16240.7		22211.5	33253.2	35429.5	1323.58	8.67	0.039376
6898.17	5969.03	9126.59				1323.66	18.78	0.00013384
			14909	29108.6	19400.5	1324.43	1.16	0.00059171
			18089.7	18203.5	20322.1	1324.98	12.01	1.6433e-06
	11695.3		19000.4	20634.8	28387.6	1326.8	37.76	0.035357
			16711.2	13955.8	18917.5	1327.99	11.33	3.6499e-05
			16717.1	10570.1	12575.1	1327.99	11.17	0.00016817
			19072.8	29798.7	19420.8	1328.99	10.67	0.00026769
			21419	16208.8	17432.3	1333.5	10.41	3.2262e-05
			5903.55	4286.96	4257.55	1336.71	16.85	9.0158e-05
			16072.1	25075.7	25055.6	1339.51	10.25	0.00021052
			12395.6	12670.3	11471.6	1340.61	10.55	6.3843e-07
			10250.9	5209.74	5754.56	1344.66	18.6	0.0008986
			19082.3	20119.4	21971.2	1345.48	12.21	2.1741e-06
			16773.6	11786.7	15046.1	1345.98	12.71	6.5005e-05
			10595	12500.4	12290.7	1345.99	12.39	5.261e-06
			14017	14413.8	17148.4	1346.54	1.45	1.1647e-05
			24659.2	33163	37157.9	1347.5	11.08	0.00011224
			36878.7	37678.8	33393.2	1349.5	10.85	1.4268e-06
31574.5	25881.1	29747.9				1350.49	1.41	8.1546e-06
			37844.8	34699.5	30978.2	1351.51	10.37	7.7898e-06
			37852.7	23420.9	13540.4	1352.68	17.82	0.0019843
			16739.9	16325.7	14855.1	1361.17	16.95	1.3111e-06
			4984.78	3637.82	6298.78	1362.1	38.3	0.0002829
			17518.3	19930.4	19843.1	1363.47	10.24	2.3206e-06
			7003.86	4482.13	3066	1364.71	20.62	0.001087
	16454		60971.2	59861.8	62781.5	1368.5	11.37	0.011274
			18397.4	13166.3	13330.9	1369.19	16.22	9.4854e-05
			9821.44	8731.4	9619.34	1371	12.21	1.2936e-06
			4647.53	3800.54	3901.7	1371.75	22.53	1.1718e-05
			11656.9	10778.9	15535.6	1374.02	11.13	9.3406e-05
	22446	39810.7	170656	122212	200338	1375.59	13.46	0.025804
	64471.9	47299.7	177584	146857	173328	1382.49	11.79	0.047923
	72069.4	62095	209510	173856	211851	1382.99	11.79	0.044013
	8860.25		36626.9	29206	34913.6	1383.01	11.14	0.011347
			19051.1	22935.9	21842.7	1386.49	11.37	6.5245e-06
		18266.1	36509.9	38088.9	33731	1386.6	9.03	0.031056
			19155.9	18721.8	17527	1387	11.85	3.9615e-07
			25411.9	18880.3	18168.7	1388.58	9.81	8.178e-05
	63827	70878.7	207600	198851	224200	1391.51	11.37	0.03824
		75380.9	237838	228534	256223	1392.01	11.37	0.014201
			53856.3	54814.4	46869.8	1392.62	9.03	4.2154e-06
			16330.5	20057.8	16844.5	1396.02	10.52	1.2267e-05
			23624.4	18734.5	30440.2	1397.57	13.46	0.00019097
			38637	14763.8	5754.7	1402.21	22.7	0.0096345
	36125.2	47859.1	155129	108782	113351	1405.64	2.4	0.048949
		16420.9	26318.4	25356.3	29537.3	1411.53	10.22	0.043366
	11305.4		65154.6	47305.3	58000.6	1412.51	12.28	0.007933
	17705.7		40989.7	41174.4	56298.3	1412.51	11.67	0.020935
	22990.4	32424.3	203444	125014	138914	1416.61	2.37	0.020287
			71829.1	55333	91507	1417.58	1.22	0.00021251
			14132.3	17937.7	19107.2	1421.38	9.93	4.0902e-05
		16030.3	30039.8	26253.5	22278.4	1421.48	2.57	0.04573
			17570.7	18180.6	15716.2	1421.54	10.38	2.7075e-06
16606.1	8295.84	15618.5				1425.43	32.91	0.00075977
			11661.9	8404.28	11827.2	1428.69	11.28	8.0575e-05
			63813.7	70125	157153	1433.57	1.21	0.0024596
			22742.1	13350.9	16717.5	1438.34	0.51	0.00027102
			34681.1	39324.1	28502.7	1439.74	16.14	4.4922e-05
	16547.5		127478	117429	145723	1442.55	9.87	0.0043998
			12998.9	20118.1	19305.9	1442.64	1.01	0.00017159
28967.4	26043.5	23795.7				1448.59	1.03	7.3529e-06
			14216.9	9151.53	7808.39	1455.53	13.4	0.00048486
			18872	14410.7	10054.5	1456.78	18.4	0.00044298
	28173.7	26029.2	76890.5	72379.7	86661.7	1457.54	10.22	0.043312
			56303	44319.6	57606	1458.53	11.09	2.9331e-05
			38986.2	38771.6	43132.3	1461.52	10.41	1.1718e-06
			20809.3	14606.1	12540.9	1463.05	10.35	0.00025961
			21665.7	19249.1	11347.3	1463.52	11.63	0.0005481
			28861.6	45617.2	58357.2	1465.46	0.63	0.00063743
	4594.28		64013.5	64515	76593.2	147.044	9.89	0.0022094
	55932	39373.7	204496	160611	173574	1470.52	11.68	0.033581
			65037.1	57006.2	60722	1470.55	11.08	1.5958e-06
			33620.5	33805.6	43231.3	1470.63	1.28	3.38e-05
	64941.3	73585.6	264586	208783	227203	1471.02	11.68	0.034686
		20510.7	69918.5	64361.7	66596.1	1471.05	11.08	0.013695
	132128	141296	420027	402924	437903	1471.55	10.41	0.038185
	24065.1		49201.7	32290.7	35683.7	1475.53	13.14	0.049085
			52744.4	32786.4	41161.7	1476.03	13.14	0.00017784
			92609.2	83915.1	72514.8	1478.59	2.42	1.6511e-05
		35515.7	138157	122176	130316	1479.54	11.34	0.011603
			162604	159287	152875	1480.04	11.34	8.8824e-08
	18685.3		54297.1	40171.7	36902.7	1481.61	12.82	0.02537
			30256.3	26081.2	32578.5	1482.56	11.14	1.2055e-05
		9843.18	38366.4	32261.2	34928	1483.06	11.14	0.012149
	9177.58		15919	14705.2	14641.5	1485.53	11.06	0.043174
	16514.1	15096.6	63684.3	57410.3	59496.4	1485.57	10.5	0.026872
			9028.75	6294.43	6956.12	1491.57	22.38	8.1032e-05
			10009.3	14377.3	13790.4	1493.46	7.49	8.7962e-05
			24430.9	28346.5	25422.9	1497.11	1.38	2.9758e-06
			53466.7	66477.3	56887.1	1497.61	1.38	1.2456e-05
28070.4	24225.9	18664.6	8312.21	7761.84		150.988	38.82	0.045167
	7687.69		59544.8	49779.3	48855.7	1501.05	12.21	0.0051788
	23542.7		32460.9	53702.2	111145	1501.05	11.62	0.037662
			21707.7	19297.3	19255.6	1502.06	11.33	1.9825e-06
			52617.5	32520.9	33659.1	1506.68	2.4	0.00032707
			117850	82041.3	66145.3	1508.59	1.19	0.00037221
			70131.2	31547.4	47404.2	1509.68	16.45	0.00095199
9824.73	10524.6	12859.4	42740.4	185110	253551	151.025	0.76	0.011695
	7126.6		26131.7	28962.8	22154.3	1514.57	10.25	0.012276
			18139.3	13014	11073.1	1514.78	16.91	0.00022976
17628.3	13109.3	12210.5				152.035	7.09	9.8309e-05
		4826.15	18103.1	14662.1	14899.8	152.995	0.46	0.013927
			22239.9	19878.6	25873.5	1521.55	12.48	2.2246e-05
			22969.9	31101	30447.1	1522.05	12.48	5.0515e-05
			63105	56050	45386.2	1523.61	1.15	4.9519e-05
			52158.5	33571.2	47837.9	1524.56	11.33	0.00015509
			716214	583253	495741	1524.59	1.18	7.3916e-05
37565.8	39928.6	50638.5	20488.1			153.019	2.01	0.0039371
110646	113978	135948	71836.7	57179.8	71256.6	153.019	2.4	0.029761
105278	78761.2	96778.2	46318.2	44762.4	70827.4	153.031	1.08	0.029597
7712.92	6137.28	5836.46				153.066	0.74	3.6594e-05
19429.9	14114.4	18318	9981.58			153.102	10.33	0.041669
			24531.4	21477.3	25735.6	1537.55	11.97	5.9168e-06
			13262.9	13723.7	16313.4	1539.54	10.41	1.2287e-05
			23903.2	20518	22587.5	1545.71	15.81	2.8735e-06
	11870	12195.4	39634.9	33980	44730.8	1546.21	15.81	0.03454
			42832.2	59891.9	105210	155.008	0.73	0.0015253
81183.6	68700.5	71674	52556.2	48393.4	54532.4	155.082	0.89	0.0045165
			16160	20313.2	18638.5	1551.51	1.08	1.3031e-05
	27977	42009.3	205744	135888	101489	1558.56	11.64	0.03562
		46032.5	275365	188828	138445	1559.06	11.64	0.011862
			43696.7	28834.4	37159.2	1559.08	11.1	0.00011069
251671	236381	228574	167218	167419	203232	156.03	0.75	0.01475
24433.9	13291	29231.5	52344.3	70800.5	68251	156.081	18.79	0.013045
198947	117439	186634	340233	281816	262723	156.102	12.19	0.033149
			145067	82650.3	109865	1561.65	13.06	0.00031044
			26854.1	24788.3	25473.3	1563.56	13.06	2.4923e-07
			23483.7	11334.7	18556.5	1564.57	11.35	0.00071493
			52734.5	37575.7	31565.8	1565.65	22.41	0.00025887
	15926.2	16910.1	71859.5	53650.8	47535.1	1566.15	22.41	0.03318
			41667.6	29256.7	34126	1567.57	11.36	6.4398e-05
117478	97404	109122				1569.68	1.21	6.1524e-06
117198	94428.8	76959.2	60264.8	58501.7	57383.5	157.076	0.99	0.017262
53307.2	47789	46022.3	30317.8	29232.2	32087.5	157.086	36.32	0.00079996
26456.2	22908	21777.4			8037.83	157.087	25.51	0.016308
16980.4	16731	20481.9	8215.23	8248.26	9969.67	157.123	15.56	0.0014084
	13544.6	11713	51776.3	41820.1	53576.1	1573.58	10.18	0.027963
			18815.1	23444.3	19788.6	1574.07	11.39	1.3944e-05
			33190.5	30301.8	33972.8	1574.17	1.32	1.1184e-06
	15509.9	16068.2	66332.3	52917	43773.1	1576.64	22.41	0.033699
	22800.4	25703.8	94442.4	70824.8	60435.4	1577.14	22.41	0.043175
987188	738303	786871	2.95615e+06	3.02388e+06	3.64025e+06	158.082	3.37	0.00025681
463013	361161	351507	1.0732e+06	1.11608e+06	1.1429e+06	158.082	7.47	0.00030369
			21374.9	15737.5	15249.1	1583.63	13.05	8.7327e-05
			12331	27253.2	28845.7	1586.03	11.68	0.0014133
			25974.9	30500.5	27061.3	1586.54	11.68	4.0697e-06
			43359.6	30789.1	35240.2	1588.65	10.24	5.9016e-05
	20304.9		35425.6	50975.3	38971.1	159.029	0.96	0.031188
105653	101823	110762	85045.4	78417.5	86269.7	159.029	0.76	0.0032129
470162	396683	448865	289187	306459	275638	159.032	5.18	0.0022779
			26984.9	19938.8	22271.1	1599.79	15.27	3.8662e-05
			157386	170545	173234	160.04	9.63	6.0304e-07
293340	260528	260393	358509	363673	360287	160.061	0.75	0.0019881
70853.4	84709	80094	59092.1	64162	60539.6	160.061	1.13	0.013268
65022.2	62955.8	108366	42186.2	41460.8	38313.6	160.061	1.44	0.024186
			71255.6	60987.3	67571.9	1600.68	1.36	3.1434e-06
			37728.3	29736.2	29409.9	1600.79	15.27	3.1115e-05
	22396.7	24018.6	100247	87225.3	93601.4	1601.61	10.45	0.024181
	11583.4		180408	136065	192269	1604.6	9.84	0.0023783
22597.5	35645.4	38772.3	61195.9	55531.1	52860.8	161.024	11.88	0.028088
			29264.8	17464.7	27957.8	161.06	10.25	0.00030025
4.07055e+06	3.54073e+06	4.02597e+06	3.23342e+06	3.33007e+06	3.247e+06	161.081	2.74	0.020916
	23379	19916.5	80084.1	60371.6	82157.5	1619.59	10.18	0.035579
79479.3	84726.2	70501.6	445107	298384	309969	162.022	14.4	7.2724e-05
28911.4	26795.8	30460.2	94437.5	79202.6	82775.7	162.022	14.6	0.00042425
12226.5	14671.2	20324.1		5926.21		162.066	0.6	0.02193
57093	37393.1	34183.8	292933	300383	349945	162.092	9.88	0.00027464
2.15349e+06	1.5687e+06	1.71418e+06	3.91597e+06	2.62806e+06	2.5575e+06	162.092	5.77	0.039038
			94695.5	57245.1	64201.3	163.003	2.93	0.00028376
139282	134098	136503	109238	117352	119961	163.024	0.72	0.0051293
2.58079e+06	2.39017e+06	2.69799e+06	3.9637e+06	3.77862e+06	3.4638e+06	163.04	11.88	0.002024
332797	1.79361e+06	984464	4.38866e+06	5.63706e+06	4.72687e+06	163.04	16.06	0.024022
141670	180138	173975	369709	372701	333789	163.04	4.19	0.00071458
401254	360830	421604	317247	309017	319098	163.06	0.73	0.0090092
	12538.6		33522.6	27149.1	39454.1	1633.6	10.38	0.020328
144582	111712	124982	58020.7	61265.1	69966.5	164.017	8.09	0.001693
			33957.6	28580.9	33830.9	164.02	6.22	7.0554e-06
			48176.9	51459.1	35431	164.038	7.38	8.9934e-05
2.78098e+06	2.03383e+06	1.76435e+06	1.55227e+07	1.57641e+07	1.8752e+07	164.071	9.89	0.00015702
			52063.6	60677.1	54901.6	1641.79	12.11	3.0556e-06
	57929.5	62315.1	250572	239539	254654	1647.62	10.44	0.023154
			66172.7	43697.4	52139.7	165.018	1.84	0.0001143
			31978.3	15637.2	18445	165.019	13.42	0.00092021
			40792.9	37586.2	38911	165.055	12.43	2.5729e-07
350839	429443	557503	1.4167e+06	756169	831353	165.055	8.45	0.029342
	2590.15		22817.2	33913.4	33559	1655.45	9.92	0.0031379
			29970.7	27332.4	25490.5	1659.13	11.11	3.5653e-06
			5332.69	4851.86	4278.28	166.097	0.94	1.114e-05
2347.03	3871.08	5669.86				166.904	40.08	0.0012596
		11975.3	49285.3	54852.2	46239.9	1661.63	10.51	0.0097045
			9980.52	30155.6	32016.2	1662.6	11.35	0.0033513
	23961.9	23980.9	159991	188688	183736	1667.29	12.79	0.0092766
			35784.4	20889	31134.5	1668.1	11.9	0.00028432
44696	231938	165446	454066	4.12243e+06	5.27342e+06	167.02	0.74	0.035796
111177	160173	248031	90181.3	67371.6	86021.1	167.035	6.09	0.046026
62167.6	59219.4	82516.4	27721.3	34373.9	25279.9	167.035	9.12	0.0035863
222601	235797	229138	190218	206532	192431	167.082	1.12	0.0072105
			52367.8	9880.93	6508.48	167.107	18.98	0.018519
			118187	117647	122948	1675.28	12.62	3.2898e-08
	25209.3		57035.3	52907.2	53692.3	1675.78	13.06	0.026426
			51700.6	89210.9	79292.6	168.102	8.77	0.0003084
71001.4	51324.1	71816.8				168.103	8.89	7.6906e-05
			23368.4	18667.9	21836.2	1685.62	11.06	1.278e-05
		9070.67	24958	19421.2	24473.8	1687.64	10.41	0.021252
13655			50638.8	53018	51517.2	169.05	7.68	0.010983
276907	121483	216524	37909	32493.1	40319.7	169.087	9.2	0.0027533
15182	13825.1	14287.9	25077	23013.7	25036.1	169.134	10.12	0.00018539
			20695.8	20258.4	12588.8	1691.64	10.44	0.00028403
16977.2	9139.2	11282.8				1695.89	12.57	0.00048728
			82054.9	95947.6	92789.9	1698.61	1.02	3.6322e-06
			54225.7	113464	115360	1699.59	1.28	0.0010671
8060.3	4960.46	6544.26				170.028	12.72	0.00018728
635680	539938	477964	379316	374698	413022	170.045	0.99	0.017715
628444	679660	614749	931022	971913	1.15589e+06	170.045	0.78	0.0031916
156509	128051	81319.5	475493	502646	527842	170.046	5.19	0.001782
92853.9	98670.9	95896.7	103605	104614	104148	170.082	1.2	0.0093122
			17437.8	7226.24	12237.3	170.118	15.11	0.0012497
19543.5	16270.3	15919.7	25788.5	24232.5	27942.7	170.118	10.12	0.0058464
			28020	16195.8	16541.2	1703.75	9.95	0.00055466
			277179	215155	212882	171.066	8.78	3.9013e-05
279954	154525	199352				171.066	8.88	0.00038899
83925.9	84751.4	100908	71962.2	67694.5	55946.6	171.077	10.52	0.028793
107849	92566.6	75261	42845.5			171.102	36.33	0.028842
			106917	75140.7	78126.7	1718.84	11.31	9.8941e-05
182566	288640	258955			97187.5	172.007	2.52	0.02357
108041	69770.3	87118.5	53828.1	46609.1	53222.4	172.04	0.86	0.016825
54358.9	69061	56319.1	34049.8	44007.2	44710	172.04	11.39	0.029521
14055.7	12204.1	16955.1				172.04	13.73	4.9751e-05
354996	391129	446437	688088	719185	533419	172.061	1.47	0.013451
4.23924e+06	3.44746e+06	3.516e+06	1.26954e+07	1.41479e+07	2.10125e+07	172.097	8.38	0.0010085
3.1863e+06	2.21561e+06	2.20298e+06	1.22706e+07	1.22771e+07	1.47668e+07	172.097	7.79	0.00026782
			33192.6	49881.9	39067.2	1721.63	1.02	0.00010915
212752	194801	196934	170137	132232	145388	173.045	1.46	0.017844
			25905.1	30600	29534.6	173.092	0.76	4.6084e-06
			34631.1	12753.8	12960.9	173.118	16.34	0.0041377
			23266.4	15415.7	19329.7	1735.63	10.11	0.0001062
			53361.3	55118.9	51943.2	1739.59	9.93	7.2091e-08
542973	475653	543331	387280	367828	349428	174.056	8.57	0.0029154
30949.4	54824.1	52874.5	69849.6	82392.7	105500	174.056	12.41	0.010198
71390.8	73491.6	84179.8	59188.6	55893.7	61043.4	174.056	7.75	0.044413
358591	318124	360394	233792	241731	211615	174.056	5.17	0.0019631
			22062.9	23957.2	22135.8	174.092	10.61	4.3723e-07
269300	422449	411791	922681	732143	716066	174.092	12.32	0.00959
35686.8	30799.1	28370.3				174.102	8.38	1.3987e-05
			168019	158163	144802	174.887	38.97	2.3237e-07
155395	167972	164416				174.887	39.07	2.5554e-06
351033	366020	352238				174.887	40.06	2.7774e-08
	22665.5	23938.4	75710.1	56521.5	70713.7	1740.66	10.41	0.044061
			80587	155779	99524.2	1745.64	1.31	0.00061373
260958	258044	248800	229747	240754	231216	175.024	0.73	0.011865
			23690.3	27636	30244.9	175.027	10.4	1.6655e-05
67330.8	51933.9	66043.1				175.097	11.02	7.7597e-06
27643.9	22849.6	26623.8				175.097	5.96	2.8907e-05
			133247	139242	159712	1751.66	1.07	6.5543e-06
			7524.77	9796.2	10916.8	176.035	13.45	7.932e-05
38517.9	23681.5	29285.3	18288.1	13472.9	11437.1	176.035	12.98	0.018958
			70494.8	40909	52977.8	176.038	16.02	0.00028159
			8755.46	4435.34	8632.25	176.038	15.31	0.00078439
107185	119586	117948	66082.2	68042.9	70327	176.046	2.53	0.00017791
211143	189534	206674	141875	127644	126562	176.056	0.75	0.00097727
	6884.23		15236.2	27952.8	23363.3	176.107	11.6	0.017403
			73848.1	50916.4	54297.1	1764.72	10.42	0.00010661
116737	91687.5	93538.9	302065	346681	360965	177.006	7.35	0.00021265
150744	53476	98480.5				177.01	2.45	0.0019962
136130	89925.1	135353	196163	225159	228356	177.01	3.51	0.014426
1.16078e+06	1.03634e+06	1.14882e+06	1.00557e+06	994943	983629	177.04	0.77	0.036952
25976.2	22344.7	20204.2	11754.9	11031.2	12347.3	177.116	20.58	0.0011509
	20455.5	22506.5	121924	114626	115134	1777.68	10.45	0.015278
138836	85244.7	111473				178.018	13.25	0.00019041
1.3175e+06	1.27611e+06	2.62462e+06	634447	652234	619815	178.051	10.93	0.015815
6.47397e+06	7.31325e+06	6.79477e+06	5.74165e+06	5.38178e+06	6.24783e+06	178.051	7.05	0.038169
293557	168274	124946	624408	519586	516678	178.087	4.12	0.012984
6.27675e+06	8.88802e+06	9.01405e+06	4.41606e+06	4.57582e+06	4.47954e+06	178.087	6.02	0.0085808
14445.7	15337.2	13181.2			8072.52	178.123	20.59	0.037852
32165.2	29441.1	37737.6	26793.4	19962	22227.8	178.124	19.15	0.031107
86417.1	170763	188173				178.963	40.6	0.0010223
		15641.5	50876.2	23800.1	23794.9	1789.75	14.17	0.042268
1.63158e+07	1.66744e+07	1.79026e+07	2.86862e+07	2.82935e+07	2.58539e+07	179.035	11.88	0.00034653
376581	356000	239023	576587	570041	624767	179.035	2.36	0.0018337
1.25538e+06	1.74911e+06	1.64104e+06	3.81975e+06	3.53685e+06	3.21747e+06	179.035	4.2	0.013239
			135351	177171	146044	179.051	11.87	2.7582e-05
586673	477417	480992	380568	370918	373173	179.056	0.98	0.009971
71104.3	146187	143377	307419	356246	441626	179.071	11.09	0.011055
13077.1	12861.5	13112.3	29558.7	25556.9	24600.5	179.071	15.51	0.00022648
62250.1	64318.2	61246.1	99995.9	99656.8	92850.1	179.119	12.3	9.5255e-05
			5980.53	7291.34	7377.4	179.144	27.12	1.3763e-05
			27793.4	18655.5	18467.3	179.994	1.47	0.00020242
			66103.6	49283.7	54183.6	1794.75	1.37	3.6172e-05
	27892.2		60737.3	55175	59900.7	180.012	8.7	0.027862
1.32492e+06	1.29728e+06	1.37349e+06	984967	1.13799e+06	1.06251e+06	180.066	2.46	0.0070893
1.21049e+06	813580	812536	3.3263e+06	2.38823e+06	2.25379e+06	180.067	4.12	0.0044948
49388.7	64844.4	48102.2	21655.1	27571.3	34102.3	180.991	0.75	0.014171
			38947	90452.3	44669.6	1800.73	1.4	0.0017639
			17200.4	13632.1	13052.2	1801.11	1.33	3.6673e-05
			71115.5	75206.9	62213.3	1801.87	9	6.8673e-06
	4.80779e+06		1.23463e+07	7.64479e+06	8.94647e+06	181.014	3.67	0.03442
70076.5	35980.3	66859	30765.1			181.015	0.8	0.045487
2.07279e+06	1.11562e+06	1.84977e+06	4.65788e+06	4.34336e+06	3.58123e+06	181.051	3.49	0.010189
			644394	828710	693087	181.051	6.16	2.1235e-05
		37504.5	217658	128803	94786	181.051	0.99	0.015591
3.11126e+06	3.06571e+06	2.90682e+06	2.77231e+06	2.77409e+06	2.69224e+06	181.098	1.77	0.013122
417948	363754	363318	344403	318319	302298	181.098	3.67	0.0015346
478305	357186	395331	208198	184068	174741	181.098	5.1	0.046948
			5897.59	6737.35	5749.07	181.134	9.24	4.4782e-06
			46512.5	30211.3	38701.4	1811.63	9.83	0.00012515
			23534	19986.5	20679.2	1813.66	10.45	4.6451e-06
			15548.7	38701.3	31917.5	182.005	2.46	0.0014866
			125936	109622	117270	1823.68	10.45	1.9398e-06
			14636.5	12301.1	11660.2	1827.52	10.41	1.5648e-05
			7066.38	12654	16048.7	183.012	10.26	0.0010394
			10395.6	8147.47	21186.9	183.012	8.97	0.002183
49828.7	37914.1	36792.5	22856.3	27946.4	26856.6	183.012	9.2	0.015139
11004.4	21130.4	25131.1				183.012	14.76	0.0011186
359971	324645	367950	432624	427461	413398	183.024	7.39	0.0094051
91395.2	87035.6	86208.5	61586.6	55545	61756.5	183.03	0.75	0.00056483
29003.2	22591.7	24813.9	19617.5	17732.5	18000.9	183.077	0.77	0.016031
			33468.1	31447.3	31305.2	183.093	11.15	1.818e-07
			39559.3	22538.9	15808.6	183.102	14.73	0.0015967
			14173.9	22190.5	33807	183.103	10.42	0.0012263
			117623	35430.2	25929.1	183.103	18.83	0.0085773
125499	142665	142314	73357.6	105964	98876.5	183.984	3.36	0.029513
			149497	116296	121591	1837.79	1.34	2.4919e-05
889508	680937	720589	331188	307303	345601	184.061	1.89	0.0006816
71376.1	107276	83023.4	50290	49872.6	43698	184.062	6.82	0.010015
			21332.8	12695.7	13421.3	184.135	18.61	0.00039553
9199.75	5873.63	6953.75	18620.8	16050	15177.9	184.135	19.21	0.0045318
			25174.2	26214.3	22119.9	1849.46	0.56	4.8081e-06
	14453.1		33300.1	58900.3	44328.8	185.022	16.06	0.017423
129686	129094	128489	131115	131630	133275	185.057	10.53	0.016359
30080.5	14027	29260.8			11139.5	185.082	13.86	0.038163
			188838	165431	63210.4	185.093	2.38	0.0026485
			94203.3	49052	39565.7	185.118	14.73	0.0016459
100653	92121.9	88871	116523	116042	106492	185.129	1.52	0.016954
405996	462866	430559	324282	377135	351880	186.041	0.77	0.010946
124041	118388	139308	102824	102568	100288	186.041	1.76	0.021951
42905.8	35384.2	43505.4	54273.1	51494.1	51015.5	186.056	11.15	0.02092
937489	877986	949437	824758	791315	722538	186.077	2.19	0.021555
			32523.2	47582.2	71747.2	186.113	9.26	0.00093834
468875	444521	378491	1.22397e+06	1.10313e+06	909622	186.114	10.86	0.0010704
113349	105926	105642				186.114	10.65	2.3688e-07
	5483.67	4781.19	14427.4	14250.9	17740.1	186.15	20.97	0.042512
	9200		34441.3	43957.8	41834.6	1865.69	11.54	0.009391
9220.56	10119	9283.47	16933.2	16787.8	15295.4	187.134	12.2	0.00026251
521340	532220	582458	654376	669642	683709	188.035	10.61	0.0047858
6.0899e+06	6.04345e+06	4.8546e+06	1.00735e+07	9.71232e+06	1.02115e+07	188.056	0.79	0.0016343
369395	281457	331245				188.057	1.93	2.4339e-05
34337.2	30598.2	37464.9	56407.3	46684.2	46582.6	188.072	12.32	0.011817
23297.3	30487	28639.3				188.072	10.56	5.9911e-09
18835.3	18326	18330.1				188.072	11.58	2.6412e-05
44761.6	61250.1	87668.5	135969	131923	101704	188.072	19.42	0.034746
26181.2	18483.2	26588.4				188.072	10.18	9.9708e-05
381193	370689	337398	203326	247894	251162	188.093	1.44	0.004712
			646978	531692	457306	188.093	5.02	6.0194e-05
414609	392245	400638	374550	350863	329654	188.093	7.03	0.027783
		4906.94	12909.6	11247.2	7032.54	188.986	0.54	0.034195
			20137.6	14750.1	13322.9	1883.72	9.9	0.00013767
			89573.4	66090.4	62767.7	189.077	9.32	9.5419e-05
131589	126246	146151	109771	97722.7	89761.9	189.088	10.52	0.013321
1.52077e+06	1.26794e+06	1.36549e+06	1.18992e+06	803870	783146	189.088	1.83	0.044786
21138.8	17122	11933.8	71313.6	56622.5	71597.3	189.088	0.45	0.0015985
326005	234546	69699.2	5.24723e+06	2.38703e+06	1.49583e+06	189.113	11.74	0.010235
25371.8	55977.8	23530.6	492104	176677	113445	189.113	12.27	0.021237
30599.9	29864.7	26494.4	19092.8	19324.9	19507.3	189.129	21.31	0.00084572
331585	380016	340109	220600	203652	183834	190.051	2.2	0.001234
1.30698e+06	1.2568e+06	1.35123e+06	1.08413e+06	1.05182e+06	1.00026e+06	190.051	8.57	0.0021304
292883	153552	211852				190.051	8.91	0.00048925
			23674.9	12929.8	22315.8	190.054	17.35	0.00049159
			17898.2	32323.1	20408.4	190.087	15.17	0.00049656
177306	91030.2	155048	256477	279794	318741	190.088	13.55	0.025815
101933	51317	92448.3				190.088	13.1	0.00068771
254717	659927	434984	1.75164e+06	2.16273e+06	2.34974e+06	191.02	0.75	0.0051994
			282974	68907.1	82722.6	191.035	7.42	0.0084775
558786	473787	602314	375224	339428	338093	191.056	0.77	0.0051652
			39646.5	34302.2	35377.2	1916.73	10.45	2.9003e-06
200516	201731	222350	333295	327685	303391	192.006	11.88	0.00060232
		7608.28	20415.5	20813.7	12633.3	192.007	4.2	0.027286
195890	150981	187565	111565	68794.4	113003	192.031	10.81	0.027366
461612	424760	451857	631174	633500	533363	192.067	2.69	4.3793e-07
			121678	126504	133637	192.067	6.72	1.813e-05
370634	283629	366927	2.92265e+06	3.20033e+06	3.20885e+06	192.067	9.17	0.0091483
114984	104667	111896	150888	151051	138609	192.103	10.86	0.0020498
75289.4	59153.5	52370.3	37979.6	34055.1	42506	192.14	20.58	0.017952
188681	167050	176053	144224	143825	144608	193.035	0.67	0.0043693
312993	351463	492434	107517	84053.8	76658.9	193.051	11.34	0.0010129
110421	76201.2	88715.9				193.051	5.74	7.7705e-05
68462.1	66469.5	67349.7	59528.2	59242.8	59870.7	193.087	20.56	0.00016473
53736.3	49643.1	52630.9	47786.5	46194.1	46095.8	193.098	7.99	0.01535
10173	7497.86	9054.84				193.135	13.64	3.7211e-05
			56053.3	49646.6	45392.2	193.994	9.37	9.7244e-06
39015.4	31980.7	35589.6		13987.3		193.995	10.1	0.020649
38311.8	52016.1	39070	105675	92583.2	114117	193.995	16.5	0.0015759
102951	83213.7	96284.4	74978.7	68502.1	71907.5	193.995	2.2	0.01701
16076.8	24061.8	18959.1	45070.4	41336.5	38323	193.995	16.79	0.003843
			19295.3	12248.8	11292.5	1930.75	10.52	0.00040376
			15504.9	9971.35	13395.7	1939.73	10.39	0.00013939
2.09017e+06	1.64135e+06	1.78925e+06	218367	308744	320819	194.046	7.11	0.00018348
			199069	165246	131518	194.046	5.14	0.00010882
3.27038e+07	3.19899e+07	2.89376e+07	5.43357e+07	5.70369e+07	5.11913e+07	194.082	3.48	0.00035174
	185053		766502	889850	699413	194.1	3.48	0.0096952
1.31868e+06	821633	638970	454089	344116	471289	194.119	7.2	0.033335
			95049.6	112276	107656	194.514	3.48	4.401e-06
21083.6	15907.5	19201.1	15749.1	13442.3	12881.5	195.078	0.83	0.049721
			11964.2	16220.6	10686.1	195.114	15.23	0.0001377
			20591.8	23154.8	20631.9	195.114	12.09	1.8282e-06
111576	107981	96732.2	96574.3	85976.2	86283.4	195.114	4.7	0.048092
18175.8	21481.1	22696.3				195.114	9.54	1.2918e-05
18552.8	22400.9	27484.8	49813	45759.7	51154.6	195.139	15.01	0.0028202
			99917.5	90427.7	87021.1	1953.74	10.44	2.2194e-06
			64468.8	55226.2	47807.1	196.025	3.04	3.4406e-05
			193912	161082	157045	196.098	11.17	1.4268e-05
593601	430872	530985	366264	328274	322198	196.098	11.75	0.014892
421234	396648	422037	545233	549191	540576	196.098	5.98	0.00018653
		5894.35	9724.78	8148.65	10873.8	197.01	1.78	0.046022
52691	98179.9	68489.8	41151.7	40018.7	41995.6	197.046	7.65	0.039559
68245.9	61816.6	61653.9	37600.4	40658.6	36365.6	197.093	9.97	0.00039677
			26034	32534.5	26917.5	198.005	3.07	1.6689e-05
			43747.4	39558.6	33134.7	198.041	8.5	2.6758e-05
102147	89298.2	101173	82042.5	86443.8	85197.9	198.041	0.75	0.037373
34180.1	24417.4	31349.1				198.041	11.53	5.7279e-05
	679942		1.62474e+06	1.58737e+06	1.46005e+06	198.077	2.34	0.024091
1.71097e+06	900178	1.60577e+06				198.077	1.84	0.00059144
			66354	57469.7	52367.2	1982.83	1.32	1.5272e-05
496302	755353	619724	1.64798e+06	1.60331e+06	1.78996e+06	199.038	0.7	0.0013313
1.83332e+06	1.45304e+06	1.57224e+06	1.24378e+06	1.11982e+06	1.20953e+06	199.072	0.9	0.015595
3.16254e+06	1.95767e+06	2.35885e+06	165615	200082	171498	199.098	6.72	6.5365e-05
646734	539783	559479				199.098	7.63	6.9459e-06
193645	184163	181341	175433	166461	165090	199.109	1.87	0.019757
400769	235091	269714	168389	159991	147148	199.109	5.11	0.023506
91131.4	53204.4	66848	30612.4	27623.7	23636.7	199.109	12.94	0.0058298
41810.4	45013.9	40717.9				199.851	38.7	6.5255e-07
			19033.6	13602	15704.9	1991.72	12.39	5.3845e-05
		9436.18	51580.5	46702.6	48011	1999.75	10.44	0.0072197
			181417	175025	157012	200.015	1.88	2.583e-06
813416	826012	939487	569046	575268	586059	200.056	0.75	0.001032
46597	21900.4	48319.8	87839.3	126145	115327	200.072	18.79	0.017911
			139215	200125	268048	200.129	12.89	0.00050414
50330	36124.2	37430.6	219590	250434	253191	200.129	12.44	0.00010189
105223	73414.1	94192.2				201.077	3.07	6.9764e-05
470055	436926	473143	609168	583084	589406	201.104	11.15	0.00087749
			30591.2	58804.7	77500.6	201.113	10.42	0.0014907
			183860	83153.9	84266.5	201.113	12.62	0.0020129
			63183.4	117510	184258	201.113	9.27	0.0021879
77398.9	75003.6	66516.3	38414.2	48485.4	37261.8	201.113	13.69	0.0038472
215378	131980	164884	83044.1	71014.4	61443.1	201.113	14.06	0.0068128
220442	123697	142550	100173	99693.9	83541	201.124	3.73	0.049294
32931.5	22703.2	28109.9	64935.1	47353.4	63707	202.051	10.3	0.0074388
2.87838e+06	2.1801e+06	2.54555e+06	1.67395e+06	1.50985e+06	1.27844e+06	202.072	1.89	0.0090343
98978.9	322585	144279	612382	1.2058e+06	1.01802e+06	202.087	11.59	0.013604
27505.5	29090	29719.3	44106.7	37805.7	35893.4	202.088	12.24	0.0095968
694492	524488	527587	468673	410185	415386	202.108	0.96	0.045344
551249	475710	366359	341911	262095	260914	202.109	2.09	0.034272
1.66446e+06	1.32837e+06	1.35985e+06	1.79497e+06	1.74042e+06	1.82006e+06	202.109	8.33	0.043375
8.9076e+06	6.47507e+06	7.1993e+06	5.69453e+06	5.02574e+06	4.42601e+06	202.109	6.38	0.028987
162045	305503	196922	85134	45471.9	80304.2	203.012	3.6	0.013818
2.88788e+06	2.76959e+06	3.03447e+06	3.89782e+06	3.73463e+06	3.75323e+06	203.083	11.15	0.00080141
326939	1.14891e+06	339262	9.05934e+06	2.71113e+06	1.62568e+06	203.129	15.06	0.043155
19026.4	12113.6	14373				203.129	13.2	3.3289e-05
24250.3	18891.8	18971.2				203.129	13.4	0.00015954
1.3774e+06	1.33405e+06	412911	3.05564e+07	1.27229e+07	8.84219e+06	203.129	14.72	0.0065681
121296	107034	132926	65686.7	61163.7	64976.4	204.013	14.05	0.00069832
22389.3	18114.3	22485.6	10964.8	14375.3	14694	204.013	15.56	0.018034
			28689.2	23833	27112.6	204.031	11.16	6.2589e-06
183107	177651	185628	159940	161546	162962	204.052	0.76	0.0010284
			122236	104103	101482	204.067	10.23	8.5982e-06
56835.7	54653.9	40223.3	129902	183254	205256	206.028	11.01	0.0022444
12303.7	8874.51	11705.6				206.029	14.75	5.8311e-05
1.32649e+07	9.04098e+06	7.89481e+06	9.69563e+07	9.719e+07	1.12089e+08	206.082	9.89	0.00013577
6466.02	5183.32	5484.58				206.13	14.49	1.37e-05
			974546	926781	1.26756e+06	206.19	9.89	5.8218e-05
			297319	272536	415729	206.261	9.89	0.00015881
			634810	666342	1.00208e+06	206.527	9.89	0.00025257
6.57007e+07	6.83781e+07	7.11831e+07	1.12517e+08	1.09414e+08	1.01802e+08	207.03	11.89	0.00027067
3.11618e+06	3.85605e+06	3.73547e+06	9.73044e+06	8.72587e+06	7.95978e+06	207.03	4.2	0.00051016
1.64519e+06	2.26735e+06	1.78554e+06				207.048	11.88	5.4531e-05
759466	629196	684858	816328	836404	878854	207.078	8.51	0.026062
426127	564937	451892	943269	1.30776e+06	1.20707e+06	207.139	11.88	0.00261
148589			406697	433467	419135	207.21	11.87	0.017062
246185	284153	288137	589004	786295	808246	207.476	11.88	0.00099675
			118859	113318	151307	208.011	6.64	4.2999e-05
			120689	79537.3	104142	208.011	6.08	0.00011336
			10920.2	9753.98	11601.9	208.011	18.12	4.7156e-06
107022	55999.2	56872.3				208.063	13.01	0.001014
285127	145241	218468				208.063	7.65	0.00055232
491899	586984	498653				208.065	38.29	2.9198e-06
464270	561660	505463				208.065	38.97	6.5458e-06
576498	535955	625365				208.065	39.31	7.8975e-06
487396	725091	818841				208.065	39.96	0.00025723
360839	319438	243075				208.065	36.52	5.5618e-07
300518	253715	259815				208.065	36.88	1.6597e-06
300104	268747	227935				208.065	37.24	1.8213e-06
298985	308448	271280				208.065	37.6	5.9552e-06
611972	398953	453118				208.065	38.64	2.5391e-05
581884	559586	618049				208.065	39.64	3.1888e-05
591501	567096	517286				208.065	40.29	3.2525e-05
662678	683791	861426				208.065	40.61	9.6465e-05
1.01248e+06	939063	1.24097e+06				208.065	40.92	0.00014489
			121072	146931	154863	208.098	6.22	1.9563e-05
315138	340068	353467	452152	437604	363447	208.098	8.57	0.048068
67867.2	56536.1	63737.9	128209	129367	110069	208.098	5.45	0.00086601
151784	157044	144045	140929	131055	137987	208.109	2.19	0.039933
			104455	43254.6	51469.7	209.009	1.44	0.0018973
			45116.3	27378.2	29006.9	209.045	12.4	0.00034007
			1.15538e+06	544858	570692	209.046	8.12	1.291e-06
			114786	103049	103346	209.046	9.41	0.001522
105218	80225.3	139136	33400.7	36707.3	51886.4	209.046	13.31	0.0094732
47538.1	71338.2	80094.3				209.046	9.57	0.00026499
3.96971e+06	2.75994e+06	3.65172e+06	1.83981e+06	1.57396e+06	1.12234e+06	209.082	8.98	0.010172
			110686	76846	43145.6	209.082	9.58	0.0015194
99777.7	64341.1	78405.6				209.13	9.92	0.0001367
6716.93	6144.5	4948.84				209.155	40.77	3.9466e-05
8766.97	7269.95	7930.35				209.155	14.13	6.0999e-06
72918.5	75085.1	83000.4	137921	225441	146941	210.023	5.86	0.0084512
36535.4	27701.3	23705.9				210.062	38.97	0.00013991
27665.8	25326.1	29365.1				210.062	39.31	2.5106e-06
45010.9	23441.4	32624.5				210.062	40.29	2.2084e-05
31905.9	35023.4	41358.1				210.062	40.61	0.00050398
28271	24648.8	28231.5				210.062	39.63	3.0541e-06
23243.9	31504.7	39379.2				210.062	39.96	0.00024721
47143.3	57407.7	56956.3				210.062	40.92	1.1196e-05
			18462.5	9802.52	15950.5	210.092	17.29	0.00048991
175909	140618	140437	112851	94940.2	100297	210.114	17.71	0.012464
			536318	518275	514075	210.901	40.62	2.4319e-08
22811.4	8944.79	14584.4				210.977	8.43	0.0015229
35291.9	33406.7	38791.7				210.977	9.59	2.7369e-06
	13312.7		31412.6	22523.1	19282.6	2109.57	1.33	0.040548
10558.2	12851.9	10507.8				211.007	8.52	1.4504e-05
39686.2	63089.1	83135.7		11812.3		211.007	14.77	0.0096985
48209.2	35989.1	47592.8				211.052	11.88	4.6412e-05
1.18434e+06	752693	881915	270912	275770	256787	211.062	5.76	0.00077537
346896	319812	309994	285825	282788	277158	211.072	1.88	0.014668
	9820.79		17979.1	30006.7	24536.5	211.073	9.4	0.024762
15880.5	20741.4	20975.7	14502.3	10032.5	8718.9	211.985	10.84	0.033091
7925.66	10924.7	10875.7			6022.76	211.985	11.09	0.046282
73981.7	84135.6	82214.4	100318	103693	104245	212.057	0.76	0.0037641
48824.3	17987	23262.3				212.085	13.79	0.0024773
			473887	839441	693350	212.093	8.76	0.00033016
158227	153285	162885	207199	217528	208919	212.093	10.43	0.0002331
159248	125079	143986	121003	113907	106692	212.093	12.74	0.04774
1.45442e+06	1.17234e+06	1.32868e+06	1.66441e+06	1.60542e+06	1.5937e+06	212.093	5.98	0.030201
108695	85334.3	93123.7	82064.2	69201.8	70647.7	212.104	1.01	0.045119
			16180.8	11571.6	12529.4	212.129	16.18	6.5828e-05
			35358	28832.9	27346.5	212.129	15.1	2.5884e-05
17833.8	11078.2	14671	10204.8	7574.87	7204.23	212.129	13.7	0.035257
	16160.8	20682.4	127011	105150	109462	2129.81	10.43	0.014734
40863.8	37766.7	35166.4				213.023	8	2.6309e-06
70699.7	58317.7	38834.6				213.023	7.6	0.00038652
3.80647e+06	3.81022e+06	3.60307e+06	3.41085e+06	3.44002e+06	3.28627e+06	213.088	1.81	0.011992
98015.4	84645.1	81577.5	63894.9	60947.1	63169.9	213.088	0.84	0.0043052
			560964	502626	545562	213.092	10.12	9.006e-07
892502	424327	737412				213.092	10.24	0.00078956
55372.1	16476.9	33302				213.092	11.62	0.0030662
881556	726154	773888	1.25929e+06	1.22961e+06	1.20776e+06	213.125	10.12	0.0016164
4482.83	6298.99	6546.97	12403.9	10907.1	13029.2	213.15	15.01	0.0046325
7857.37	7787.48	9094.8				213.15	17.71	4.9801e-06
84130.6	68254.7	86088.9	12564.8	15525.4	16014.3	213.994	6.65	9.1309e-05
60994.1	45153.7	53292.9	9718.44		7736.16	213.994	7.67	0.01522
			37044.8	26421.5	25057.3	2136.4	1.32	0.00013693
86056.5	48396.8	81663.2	24498.6	22863.5	14016.7	214.018	12.72	0.0078133
			50686.3	44362.3	33080.3	214.018	2.79	0.00012551
117117	148152	144339	25932.3	31542.7	45393.2	214.018	7.32	0.0014619
10016		7049.32	47395.1	36868.7	35473.6	214.049	0.46	0.024591
22144.6	14187.7	21075.4	45568.3	36861.5	38783.5	214.088	21.58	0.0078948
			6941.04	15756	33074.8	214.145	17.76	0.0059671
156481	108329	137885	252764	203312	272687	214.145	15.51	0.01276
	3059.3	4101.02	12010.7	18262.8	24926	214.145	18.07	0.025212
7886.04	7069.79	6505.19				214.145	16.19	6.8627e-06
230328	177500	125349				214.966	40.62	0.00039636
48248.3	38262.1	29536.3	17196.3	13881.2	13979.3	214.966	40.96	0.0041628
81332.1	56507.9	14481.8				214.966	39.02	0.0073634
2437.66	5070.31	2759.26				214.984	12.15	2.5224e-07
30691.4	28731.7	28502.1				214.984	14.22	0.0011135
274484	326917	332843	538617	617176	591187	215.039	2.38	0.0010272
			91290.4	66493.2	33462.5	215.056	8.79	0.0018382
649496	589726	636955	464601	418868	428869	215.067	0.74	0.001146
5.18789e+06	5.17275e+06	5.6452e+06	4.71477e+06	4.69466e+06	4.84572e+06	215.083	5.97	0.01918
2.04886e+06	1.78399e+06	1.73773e+06	1.62141e+06	1.43122e+06	1.32577e+06	215.104	2.16	0.036006
			19710.3	19144	35437	216.067	12.34	0.00081013
			477686	614562	652371	216.088	5.21	4.6948e-05
			55314	59958.8	48467	216.099	0.77	9.9536e-06
		10240.8	26365.7	42219.9	28100.4	216.103	15.16	0.0085751
3452.19			16106.7	16336	14655.7	216.103	18.13	0.01684
			32489.1	26220.6	28555.6	216.124	4.1	1.05e-05
188649	135840	155395	224189	196054	236662	216.124	12.12	0.00030132
119241	99241.3	114084	386518	339516	295378	216.124	8.84	0.044308
521514	464094	586945	325964	320284	240797	216.124	9.13	0.0084033
69364.7	58389.9	57274.1	52017.3	49275.8	43986.6	216.124	10.14	0.037399
			12378.6	7513.97	4275.54	216.139	18.04	0.0021838
307595	260306	248979	201407	197620	179741	216.854	37.65	0.0096102
771557	770785	718734	657512	472423	450363	216.854	39.05	0.037285
			7074.51	4861.98	5613.65	217	10.76	8.2614e-05
257446	151253	215826				217.018	11.62	0.00026071
			52800.9	38029.5	53857.9	217.102	10.98	8.3697e-05
	7033.88		30651.3	25539	32255.1	217.102	13.33	0.0098669
			17916.3	8028.1	6779.73	217.108	15.96	0.0026734
			33632	12926.9	10615.4	217.108	15.48	0.0044419
115370	85436.4	87399.3	70714.7	49931.7	52770.1	217.119	0.43	0.0040171
710274	443125	533287	244578	229136	194289	217.119	12.94	0.024372
30546.2	19553.3	27247.5				217.12	9.74	0.00015236
	4082.99		12101	10391.9	10162.1	217.144	11.97	0.019065
3454.6			132467	69941	65399.8	217.145	17.66	0.0018313
28308.7	103588	33692.1	1.51454e+06	578581	431317	217.145	17.94	0.0077853
	5321.41		41805.1	16882	10234.7	217.145	18.34	0.025038
120521	122255	63924.4				217.854	38.68	0.00067761
62902			121014	116861	109922	217.854	39	0.035052
			284832	263409	244124	217.955	40.53	2.9028e-06
546357	470642	417559				217.955	40.62	2.368e-05
117934	97988.5	94907.4	63634.1			217.955	40.97	0.045143
			35688.3	28546.7	29389.7	2171.82	11.47	1.7395e-05
	16022		43955.1	28040.3	33632.1	2175.92	1.33	0.028886
552736	463308	547471	400266	391127	352258	218.046	8.57	0.011025
697303	658624	673741	856825	826315	789870	218.067	0.9	0.0023748
247962	327128	338392	679384	547436	608819	218.082	12.31	0.0038017
72517.2	72567.5	103601	53950.8	49887.9	51822.7	218.082	13.74	0.019813
80847.5	65319.2	81443.2	123517	95715.8	99352.7	218.083	15.76	0.035691
			474907	321910	295250	218.103	2.37	0.00025163
			205081	168751	157235	218.103	5.99	2.6821e-05
2.5244e+07	2.02226e+07	2.47635e+07	2.1973e+06	1.86188e+06	2.96056e+06	218.103	1.88	0.00011121
			65279	67149.8	56933.1	218.104	8.83	4.7055e-06
			117873	113563	104069	218.104	2.68	1.3934e-06
12230.2	11145.8	9675.07	26777.9	35721.1	27311.8	218.119	16.6	0.0009881
	19905.5		44398.3	28671.9	39715	2184.93	1.33	0.037509
89233.3	81951.3	85848.1	74033.6	74293.6	79546.7	219.051	0.75	0.023888
			40263.5	32221.9	28080.4	219.056	7.23	7.1709e-05
447061	380028	329355	269083	228266	228080	219.077	0.99	0.01134
131840	94692.6	114669	75273.5	55927	49496.2	219.114	6.53	0.015004
			44082.5	33638.5	32552.2	2197.92	1.3	5.7011e-05
			3764.64	16267.3	25362.2	220.029	0.97	0.009021
	192722		309293	455711	326802	220.062	9.67	0.036955
166843	105339	127517				220.062	7.24	0.00016476
100978	88551.5	102110				220.083	0.64	3.1251e-06
			20615.1	20253.9	18764.1	220.098	15.71	5.3948e-07
166333	515197	234991	1.22914e+06	2.06805e+06	1.60198e+06	220.098	11.6	0.0084811
33322.3	38299	46145	49248.1	55031.4	63342.4	220.098	12.06	0.040217
41555	45565	37742.6				220.098	9.04	6.1754e-06
			40388.3	32683.2	32052.7	2202.93	1.33	2.1648e-05
478010	512870	533250	586079	581032	597277	221.155	29.99	0.011144
4199.1	62320.1	26726.7				222.009	0.93	0.017188
40192.4	25078.5	36263.1	24276	18684.1	16311.6	222.041	14.11	0.044888
2.77946e+06	1.80192e+06	1.64966e+06	5.40089e+06	5.75002e+06	7.71077e+06	222.077	2.86	0.0045225
6.92992e+06	6.26255e+06	4.78411e+06	1.52434e+07	1.53075e+07	1.2681e+07	222.077	4.12	0.0022104
23524.9	33549.1	37973				222.115	2.47	0.00019295
26930.7	11055.6	16325.2				223.028	38.48	0.0013875
	25347.5		46732.8	63598.9	46399	223.03	2.45	0.030888
10678.4	8224.47	9963.13	14023.5	14626.1	13334	223.061	11.3	0.010013
30518.6	15962.6	26817.8	61852.5	49448.2	51344	223.061	15.52	0.016801
19573.3	19025.6	25319.9	14984.6	10864	14273.3	223.088	17.56	0.025976
63255.1	62958.6	77381.4	95735.4	80653.8	83662.5	223.109	12.27	0.045015
208083	224832	189581	272444	275063	374703	224.039	10.23	0.029375
			588114	456932	405929	224.056	5.95	8.4697e-05
40376.1	35845.4	46225	32840.2	27110.3	31015.3	224.083	17.86	0.033667
445661	402815	413121	295722	208195	244773	224.13	20.41	0.0073971
12112.6	10247.6	11063.3	5339.96	5831.14	6181.52	224.13	18.87	0.00052569
			9515.98	9791.69	11646.8	224.166	24.42	1.1678e-05
101853	89502.2	91155	133112	140811	122819	225.041	11.87	0.0038834
35985.9	57574.4	52322.9	108134	96157.8	79114	225.042	3.58	0.016455
89605.4	61096.1	74545.6	50936.8	41016.3	37328	225.051	11.38	0.018544
32204.7	20935	17899.5	37476.4	42979.5	45217.4	225.067	8.87	0.031356
2.6639e+07	2.64576e+07	2.5912e+07	2.34121e+07	2.31755e+07	2.27222e+07	225.088	1.77	0.00041292
			8964.08	8579.66	13076.5	225.15	22.35	0.00019082
			4446.62	3831.59	4466.9	225.967	18.32	4.4995e-06
			5966.01	5772.9	6472.56	225.967	18.1	1.057e-06
49813.5	26749.8	45126.5				226.001	8.42	0.0004972
94854	95261.7	108301			11969	226.001	9.6	0.0040677
			83982.1	63335.2	126358	226.054	10.24	0.00064633
97074.7	98782	111295	131239	136511	122285	226.109	8.54	0.01111
61535.5	26930.8	27879.2				226.109	8.85	0.0021604
95278.9	81441.6	98004.5				226.109	9.53	7.4237e-06
3.84922e+06	3.99567e+06	3.78723e+06	3.4095e+06	3.41153e+06	3.29225e+06	226.12	2.19	0.0021014
18543.9	10946.3	14938.5	10223.4	7766.37	6963.52	226.145	15.83	0.00021457
			110169	68419.3	78391.8	226.145	18.61	0.0034064
			23095.6	11038.6	7024.03	226.145	18.93	0.041094
46067.5	32565.6	41378.6	90289.1	68748.2	74463.5	226.145	19.2	0.0068656
2.49363e+06	2.11482e+06	2.45626e+06	2.83399e+06	2.86154e+06	2.74196e+06	227.013	7.39	0.029208
670186	577924	745053	315754	248113	286918	227.029	18.15	0.0011154
			10991.9	8967.56	8402.49	227.047	12.38	2.8903e-05
234862	244559	241097	208150	205021	202377	227.058	7.59	0.00039451
			143560	138741	124879	227.068	1.44	2.264e-06
			10263.5	24559.1	50291.5	227.129	12.44	0.0061357
112082	40108.4	54801	163893	148011	145785	227.14	8.81	0.044191
			32536.8	27960.7	35427.7	227.202	34.06	1.4908e-05
166122	136989	141150	101337	86903.1	98605.1	227.202	36.36	0.0046496
62887	50786.4	51401	12901.5	13684.6		227.202	25.5	0.023547
5863.63	4338.49	4596.21				227.997	9.6	4.7839e-05
591355	502446	555668	459466	431223	437976	228.052	0.9	0.013799
339350	130922	157363		88172.9		228.088	7.09	0.038982
159623	88049.4	122787	78566.4	63245.4	60410	228.099	0.95	0.0375
14748.1			45880.8	31548.7	44561.7	228.103	17.29	0.019586
20995	22166.9	21598.3	38126.6	44312	33325.3	228.103	13.72	0.0023703
16472.2	18649.5	21382.3	11628.9	12309.4	13221.1	228.103	19.5	0.0078246
			19149.9	11823.7	12567.8	228.161	20.35	0.00029405
18002.4	26689.9	23129.2	67072.5	63821.7	80844.1	228.161	20.97	0.0010772
			30220.1	11936.2	7942.02	228.161	20.59	0.0051911
53232.1	66329.6	29535.3	165412	152829	210158	229.012	0.63	0.0072661
199695	429809	350706	730382	836824	738138	229.012	4.2	0.018047
166461	102522	176703	23248.5			229.018	6.65	0.0067624
98751.3	77740.5	77235.7				229.018	7.68	3.07e-05
1.13486e+06	922113	1.00105e+06	867982	708880	685847	229.083	0.8	0.033423
173812	234382	251578	139727	159573	154174	229.098	7.93	0.03871
21505.3			36145.9	43214.5	46063.9	229.099	14.47	0.032888
14436.9	9232.71		376158	60178.1	36087	229.108	15.17	0.046187
692881	520389	604636				229.12	7.72	2.9123e-05
	16467.1	15394	43104.8	45847.7	50894.9	229.145	14.34	0.042233
	10373		37525.3	40406.7	49740.8	229.145	17.55	0.010325
	6457.21		45533.7	15482.7	12161.8	229.145	18.18	0.029656
7623.46	8599.45	9588.68				229.145	15.43	1.2886e-05
			79904.1	69197.3	65223.2	229.156	10.16	9.4776e-06
78842.7	61807.5	72873.4				229.156	10.3	1.6909e-05
1.77642e+06	1.81978e+06	1.74605e+06	1.46154e+06	1.43893e+06	1.41335e+06	230.067	1.62	0.00015685
			1.00105e+06	1.04101e+06	939071	230.103	8.75	6.3376e-07
792380	1.10808e+06	928459				230.104	6.81	5.2259e-05
23795			63141.2	55234.6	50774.6	230.14	12.38	0.023259
6866.57	9090.24	11948.9				230.98	10.29	0.0002949
	7106.68		56650.3	44542.8	42074	2305.88	10.42	0.0054809
68305.3	79549.2	101564				231.033	5.77	0.00010077
90125.8	56944.4	56152.1				231.033	6.23	0.00033781
24780.6	11121.8	16850.3				231.034	12.11	0.00095663
266049	217969	220216	187699	154353	164262	231.099	0.75	0.019231
1.11772e+06	735009	796363	1.75723e+06	1.57705e+06	1.72677e+06	231.099	1.73	0.0075124
35284.5	36311.6	37880.1	58341	57921.3	53420.2	231.114	7.49	0.00023404
			11442.5	11357.1	13340	231.16	17.37	5.8561e-06
4288.89		3858.71	10443.2	17140.2	19218.8	231.16	13.67	0.033369
3077.38	34611.1	8883.96	349871	130531	99240.7	231.16	20.24	0.024027
2.18678e+06	2.49344e+06	2.48026e+06	1.82328e+06	1.7546e+06	1.85337e+06	232.029	1.91	0.0038969
			284170	211780	302463	232.083	0.98	7.6797e-05
567830	358822	438266	204601	195658	173484	232.083	2.54	0.0038643
394017	271082	298917				232.083	0.87	9.4305e-05
			3.36231e+06	3.02744e+06	3.07361e+06	232.119	4.43	9.2899e-07
3.683e+06	3.28118e+06	4.43816e+06	1.71666e+06	1.67956e+06	1.51699e+06	232.119	4.74	0.00095529
4.96268e+06	4.4956e+06	5.63462e+06				232.119	4.25	1.2458e-05
76590.9	57276	84314.4	27275.6	21331.8	21181.7	232.13	11.44	0.001366
8247.78	5875.11	8355.76				232.131	13.28	9.0169e-05
			1.30798e+06	581647	199219	233.067	6.11	0.008908
34836.3	112910	97376.9	218159	194381	280553	233.082	10.52	0.041049
			19789.7	27302.7	28737.7	233.082	11.08	9.4488e-05
14922.4	24421.2	21699.6	41449.3	36624.7	46809.3	233.082	12	0.011255
212646	198717	189955	162425	145770	144184	233.094	3.67	0.0047532
			12403	13777.5	10820.3	233.13	7.54	1.566e-05
29923.7	33522.1	39115	11595.7	10152.4	9077.05	233.166	12.74	0.00033384
60747.4	81683.9	94035.8				234.042	1.52	0.00013529
	34411.4		107397	119583	47336.8	234.064	7.08	0.031977
389342	364703	357826	295255	294187	280407	234.081	1.64	0.0013006
			235038	263689	317374	234.113	14.35	3.7037e-05
			12289	7326.23	12259.9	234.113	14.79	0.00034288
			21638.5	18223.7	18606.9	234.114	11.89	6.5135e-06
	3272.7		11410.5	14085.4	15708.5	234.114	12.4	0.010122
12762.2	15481.1	17918.3	19249	22958.4	20874.3	234.114	13.2	0.044817
		2805.57	4650.19	5051.03	6251.15	2340.87	11.51	0.03501
			19552.2	14240.6	16035.2	2347.89	11.43	4.5424e-05
584329	406793	426131	301677	264356	280149	235.073	0.96	0.013717
141417	132082	139977	243009	223609	232541	235.119	6.7	8.1591e-05
57403.6	74638.6	107822	192647	210726	220151	235.171	31.25	0.0061657
			13508.5	10232.1	8804.05	2351.88	10.41	0.00013619
168000	114290	138261	59423.5	73819	94327.1	236.039	14.53	0.019129
44746.4	33161.5	41971.9	15827.8	23131.1	25021.6	236.039	14.87	0.023451
15758	10314.3	12464.5				236.039	15.61	0.00012143
1.14861e+07	1.18784e+07	1.14687e+07	1.52183e+07	1.66486e+07	1.51644e+07	236.093	10.86	0.00078286
12153.4	12114.8	14508.9				236.13	12.45	9.6299e-06
15746.5	10671.4	11833.2			7798.3	236.141	12.98	0.047588
1.21162e+06	659906	1.23221e+06	536437	409212	408679	237.041	11.31	0.02361
54995	49510.6	52617.1	30737.4	31970.3	31104	237.056	17.71	9.3909e-05
112597	112614	105915	263326	320988	184453	237.064	2.13	0.0074762
137432	143445	157057	270516	285576	249801	237.064	2.62	0.00038441
			7846.47	6704.67	7956.56	237.065	15.33	6.1968e-06
		3697.57	10515.7	11222.5	11176.7	237.065	15.93	0.015817
89999.8	83880.7	90699.8	114902	110306	96677.7	237.125	10.24	0.028312
46100.7	28682.2	19667				237.126	20.89	0.001209
105496	64977.5	75944.1	35062.4	35069.3	33752.4	238.018	7.19	0.0041826
			24028.3	12389.9	17401.3	238.051	11.64	0.00052787
1.61891e+07	1.41454e+07	1.25976e+07	2.29049e+07	2.03267e+07	2.1359e+07	238.072	2.36	0.006814
			99141.1	90337.4	97055.5	238.087	4.68	4.8879e-07
20813.4			100750	65535.7	58755.5	238.087	7.39	0.0143
			33076.4	28243.9	23528.8	238.108	11.16	5.446e-05
1.84133e+06	994574	844680	612971	439156	606381	238.109	7.21	0.045512
86336.2	63485.9	65859	46789.6	18018.8	21666.2	238.109	8.06	0.03197
24406.3	16931.1	27085.7	11898.1	9442.48	9148.14	238.932	0.46	0.0084624
			4646.33	5286.45	7981.07	2385.87	11.52	0.00035754
			54464	29490.9	37239.8	239.02	5.14	0.00045138
32069.7	44465.6	18254.2				239.023	8	0.0012909
			53813.8	41385.2	47975.3	239.048	13.23	2.1265e-05
113148	60242.2	77720.1			40363.4	239.049	6.14	0.035536
		24543.9	52288.8	93860.1	72126.6	239.056	11.01	0.019282
			61053.2	39659.6	48348	239.056	5.75	0.0001283
			510716	215097	102831	239.057	1.69	0.0066997
			20171.1	14942	21622.9	239.06	35.7	3.8082e-05
			25677.9	31239.4	23147.1	239.06	38.47	8.5751e-05
			21857.8	33324.6	21384.4	239.067	29.1	0.00025721
330452	270832	293237	215113	211791	215668	239.067	0.83	0.0048755
12482.5	17702.9	25097.7	57488.2	49140.4	56889.2	239.072	19.35	0.0056998
	2048.77		7805.32	13366.7	10888.9	239.176	8.73	0.0084437
10594.8	8527.94	8997.1	14223.4	15746.8	13474.7	239.176	8.94	0.0053691
			18149	10392.3	12062.2	2394.01	1.32	0.00037869
11149.8	12717	12674.8				240.067	20.81	2.5369e-06
26543.5	34109.2	28185.7			14381.9	240.067	11.49	0.029856
6840.84	6971.68	9640.83				240.071	16.44	0.00010014
359939	302375	350562	393506	404293	396157	240.088	10.43	0.037987
2.47798e+06	2.15626e+06	2.35941e+06	3.06371e+06	3.11489e+06	3.12481e+06	240.088	5.97	0.0022289
			111945	90161.9	95074.9	240.102	4.68	1.2813e-05
			22348.1	12979.6	22516	240.103	13.11	0.00041326
			288874	238400	284132	240.124	13.14	9.4234e-06
			37228.1	30298.9	27729.3	240.124	13.59	3.7557e-05
56229.7	65589.6	59998.3	41399.8	36449.6	29381.6	240.125	11.06	0.0080998
156928	112233	165889		88925.5		240.125	11.69	0.00017338
491234	310886	363693				240.125	13.24	0.040073
29667.5	26215.2	27258.9			16154	240.125	13.84	0.048166
43260.8	13559.4	19945.3				240.125	8.23	0.0033829
30032.1	44882.7	39897.6	104375	114694	72226.6	240.135	1.46	0.0074295
			19876.7	5991.75	5745.58	240.161	21.31	0.0074565
			55905.2	14872.7	8817.34	240.161	21.64	0.012012
			82467.5	71625.2	60272.5	241.012	0.64	4.0453e-05
51711.8			223442	272299	254272	241.041	4.2	0.0080293
			22360.5	15482.4	18975.6	241.051	15.2	7.1391e-05
		56091.7	125645	78123.2	79345.5	241.051	24.96	0.048495
209500	123909	151561	267490	421301	357273	241.073	12.46	0.018661
292760	270478	263795	106101	92512.8		241.218	25.49	0.048002
			8618.3	6080.3	5965.66	241.976	1.73	0.0001302
14380.6	4168.91	7940.48				241.98	0.74	0.0033291
			4.93575e+06	4.43178e+06	3.72002e+06	242.049	2.64	2.8278e-05
7.81544e+06	4.13995e+06	5.36236e+06				242.05	2.45	0.00049374
727005	742719	908283	595039	558123	546157	242.067	1.44	0.011735
			25485.8	25848	28195.3	242.082	20.61	8.0844e-07
			15119.2	14680.6	13816.1	242.083	15.13	3.913e-07
235810	257416	247451	171902	164374	172664	242.14	10.49	0.00023069
30582.2	22044.9	29180.2	18900.8	19592.6	15373.8	242.14	13.41	0.031309
	16636.4		28142.8	30422.6	33672.6	242.177	19.04	0.03535
			5014.2	3295.7	3611.38	2427.88	12.99	0.00015235
66819	77424.3	57751.5		16062.4		243.024	17.88	0.010022
56651.6	48679.2	51745.3	13791.8		16383.7	243.031	11.57	0.033449
19762.5	16258.4	19056.2				243.034	10.51	8.6175e-06
			21563.2	16731.3	19031.2	243.062	8.71	1.8745e-05
1.61133e+06	1.61092e+06	1.69824e+06	1.45101e+06	1.32801e+06	1.34107e+06	243.062	0.75	0.0057632
			97045.1	16619	7523.23	243.124	19.11	0.022618
15740.5	11385.6		275125	65228.2	43520.7	243.124	18.86	0.037065
13982.2	10844.9	10144.1				243.161	40.19	5.8709e-05
37369.5	39791.1	35866.8	24898.6	25690.5	22568.3	243.171	11.14	0.00090898
52386.7	45224.5	50668.9	78280.5	63480.7	60804.7	243.172	12.25	0.018999
	28430.3		61787.6	83180.1	102747	243.172	7.02	0.026646
60419.6	54802.6	53040.9				244.005	2.28	1.8281e-06
			20452.8	19240.7	16643.7	244.007	13.89	9.3419e-06
			16756.9	19435.2	19178.4	244.007	14.52	3.5648e-06
102809	104932	87246.6	398263	160831	224647	244.029	9.8	0.028496
65929.1	86566.1	74744.2	113676	116022	113896	244.062	12.28	0.0060295
23813	19841.2	27835.7	13393.7	16268.7	13312.6	244.098	18.11	0.012925
49559.8	40751	41722.2	80083.2	78919.2	75262.8	244.119	11.8	0.00086237
			142666	66818.9	60184.3	244.155	14.28	0.0020739
38074.8	31829.8	35186.7	319174	277170	273110	245.043	0.46	7.9348e-06
643041	564775	554977	486003	418505	455092	245.078	0.77	0.015025
3.20008e+07	2.94502e+07	3.23456e+07	4.44872e+07	4.19009e+07	4.2555e+07	245.093	11.15	0.00077509
			28977.5	24166.6	22264.4	245.139	10.59	2.4595e-05
	13662		67512.1	66016.3	71955.6	245.139	12.36	0.007501
38186.5	33581.4	38174.8	32171.8	28588.9	27849.6	245.139	13.94	0.024838
118896	114590	122271	112539	111597	106203	245.139	11.79	0.012504
11595	19033	22211.6	38002.8	41374	52122.7	245.139	13.71	0.046772
41069	24532.4	43463.4				245.14	12.22	0.00041122
	9840.18	6959.25	26079.8	38428	54965.1	245.176	15.73	0.029573
81307.7	71397.2	83742.3	201253	174746	231247	245.211	11.15	0.00057722
1702.85			41603.2	62555.8	64823.8	246.041	10.33	0.0012026
1.30227e+06	1.11011e+06	1.09178e+06	1.04074e+06	896650	911480	246.062	0.9	0.048395
			53179.9	51909.2	80926.8	246.077	15.3	0.00025522
408555	147882	226847				246.099	7.07	0.002081
16101.7	20476.4	16465.5				246.114	19.22	2.4655e-05
129389	129996	170242	52522.5	49627.4	48166.3	246.135	7.95	0.00037906
17617.1	31596.1	31063.5	10533.4			246.135	9.17	0.025834
36633.9	37790	35578.2	45065.6	40862.8	45336.1	246.95	40.97	0.0097357
25352.3	36064.4	36730.3				246.993	13.76	0.00010539
123614	285666	229766	381698	443628	424198	247.023	4.22	0.046289
47003.8	25796.9	52632.7				247.044	0.47	0.00075883
			44525.6	33137.4	21929.1	247.093	14.73	0.0006436
883155	781426	835283	582656	418444	409921	247.094	0.75	0.0080674
153404	118706	127792	110671	99085.9	91982.8	247.108	3.46	0.040411
			14338.4	11667.3	12741.5	247.119	11.92	8.9061e-06
18844.8	9931.91	14665.7				247.12	11.92	0.00046858
			13165.3	13081.6	18552.2	247.155	14.3	0.00011592
			10614.6	9791.21	13655.4	247.155	13.26	6.3441e-05
			26555.5	25140.2	35459.8	247.155	13.9	8.23e-05
	8270.83	7792.63	34607.4	40386.5	53163.5	247.155	13.67	0.017161
28990.3	30467.3	34341.4	44624.3	43503.1	42183	247.155	11.37	0.0013406
25605.3	25265.7	26399.6	27805.6	29028.6	28625.9	247.155	12.77	0.003311
22825	21969	23544.2	26780	26681.8	26697	247.155	13.02	0.0051592
66646.2	71861.1	77681.2	154267	160390	200872	247.155	12.02	0.00075944
131717	165744	156690	284716	274225	278077	247.155	12.2	0.00092114
19282.3	71122.3	76365.4	179227	219892	300711	247.155	14.73	0.028853
272296	275562	272772	326464	324147	319686	247.155	11.76	2.0168e-05
			6835.72	5636.89	6944.87	247.171	29.76	1.3021e-05
68814.3	54841.8	72290.8	38809.6	33160.3	38842.6	248.003	14.05	0.0048137
			202719	244082	234381	248.093	12.42	6.8746e-06
160106	145552	156023	212123	236139	194948	248.093	10.74	0.0061593
	36633.9		78374.1	70662.4	66899.6	248.114	1.19	0.031591
		5840.96	22008.9	8264.47	11248.9	248.129	17.44	0.038613
112397	138691	150760	53242.7	78880.9	74760.6	248.961	0.43	0.011283
1.95739e+06	1.78884e+06	1.75683e+06	1.60612e+06	1.57258e+06	1.70501e+06	249.063	1.81	0.045039
126293	118779	125043	109204	117657	107295	249.114	21.6	0.039383
124994	102380	101941	84142.2	58779.5	71434.6	249.136	1	0.024378
212716	182439	203137	249358	282983	379171	249.15	32.68	0.036874
21155	20357.1	24598.6	9502.73	9798.64	15978.7	250.018	7.44	0.021273
30906.3	31637.3	28602.2	22051.5	21535.7	22044	250.04	0.75	0.0004812
984873	834373	1.0357e+06	622021	652818	540421	250.072	7.57	0.0064041
29365.1	30795.5	34220.6	27403	27672.2	24631.5	250.093	0.47	0.045379
79657.2	77604.2	84986.1	64389.6	73480.9	67672.1	250.109	10.49	0.016974
367039	241833	274182	470287	459735	498188	250.109	11.76	0.017846
64185.6	48197.7	88456.4	21250.8			250.109	12.65	0.024694
90700.6	65922	88072.3	162294	133581	144729	250.109	13.2	0.0069378
176662	90899.5	97834.2	54099.9	66882.5	53271.3	250.119	7.23	0.034862
220757	161541	156572	85126.9	68723.9	59623.7	250.915	40.97	0.0035895
309635	256587	217225		108381		250.915	39.04	0.02368
			20413.2	19976.9	19559.2	251.013	12.74	1.9649e-08
24698.3	15912.7	22781.6				251.057	15.52	0.0001561
697899	498312	614905	457020	286803	375738	251.068	10.81	0.042789
212042	203682	219907	175034	162713	156665	251.077	0.75	0.0030623
8239.68	8657.53	12093.2	15408.5	20765.9	17887.5	251.129	19.72	0.01307
			39763.6	39834.2	42146.5	251.14	6.53	1.1342e-07
220976	147876	185607				252.088	8.89	9.7533e-05
281162	226615	219434	191853	176277	196078	252.088	7.37	0.042018
			26314.9	16999.5	14044	252.102	12.41	0.00053484
59189.2	50792.2	50627.8	36359.1	26701.7	22068.1	252.146	0.97	0.013322
	16540.9		23032.5	53344.8	45784.3	252.936	16.06	0.0325
	43091.4		66495.1	98477.3	85544.5	253.01	16.03	0.034915
36166.2	76026.8	73790.7	239131	148178	148062	253.051	16.82	0.020285
48411.9	77949.3	78863.8	14199.8	17467.3	15174	253.051	14.67	0.0010639
21377	11353.9	19431.4				253.063	15.28	0.00053009
816901	789737	770222	606166	641383	453369	253.12	2.57	0.033702
33173.2	24678.6	42305.8	7264.3			253.135	19.42	0.0099716
39564.4	29400.9	49743.4				253.136	18.64	0.00024511
			17061.6	18560.5	16841.9	253.155	11.5	7.0176e-07
11387			21136.1	21465.4	17487.1	253.155	13.11	0.039084
279027	208370	187558	119770	115245	116120	253.218	39.29	0.0058737
200327	174652	181529	80285.2	73372.6	64655.7	253.218	25.5	0.00023396
6713.13		5159.14	20336.1	18703.7	17601	253.999	14.22	0.04104
			55839.3	36097.7	20200.6	254.013	11.02	0.0018988
	27098.4	20412.6	80891	66090.6	73538.9	254.049	7.79	0.043951
6495.03	12839.4	13802.8		5108.27		254.05	16.06	0.038098
			56885.6	60696.8	38638.6	254.05	5.99	0.00017949
			140762	71448.7	135462	254.067	5.23	0.00073891
256831	170069	247379	134145	117681	91212.6	254.104	5.66	0.018002
			13495.3	33685.8	35722.5	254.14	12.39	0.0020742
783914	400328	594274	359912	219045	218408	254.14	15.94	0.036185
145996	115865	107663	69515.4	61692.5	64295.6	254.14	18.1	0.0030488
446560	358544	377215	275511	322942	271915	255.057	7.32	0.024201
33696.8	31305.6	37190.7	25448.2	24975.9	19281.4	255.078	9.91	0.019376
70696.9	62894.1	70360.2	31622.4	20017	20690.7	255.114	13.99	0.0022463
41897.2	51038	51103.9	25560.2	20706.7	22781	255.114	14.37	0.0012147
42049	35647.4	51045.3		8955.98	11785.2	255.114	14.7	0.028473
			328156	282861	261390	255.135	10.4	1.3685e-05
11969	16586.3	14743.3	22441.5	22214.6	25046.3	255.171	8.71	0.0092905
62496	55586.5	64102.4	47566.8	45801.4	41649.5	255.171	10.15	0.0071476
62946	63065.6	69031.8	51565.8	51214.4	49479.6	255.172	7.98	0.0017123
133126	121305	130105	93781.6	89473.6	79780.8	255.172	7.69	0.002363
1.20569e+06	986198	934308	650264	616607	649608	255.233	36.36	0.0037009
654649	582315	646436				255.233	25.49	1.4119e-06
	41064.1		102222	79643.4	82950.2	256.046	1.37	0.02778
67595.7	94908.6	100780	155004	155159	147981	256.047	0.78	0.010524
189921	209403	171356	529109	707917	601973	256.065	4.22	0.00033628
524086	668282	751196	358539	291253	301717	256.094	0.74	0.0046607
		6590.34	25415.5	17398.3	14602.8	256.098	17.15	0.019687
501344	458414	535720	944090	1.16992e+06	947744	256.098	15.15	0.0010546
11264.5	8964.76	14485.2				256.098	19.1	0.00018374
13982	16622.1	31363.3		9618.19		256.13	0.5	0.039679
			11632.1	17633.7	11624.5	257.013	7.01	0.00022848
296371	180662	209018	138654	102051	102428	257.034	12.99	0.018844
		32445.8	55977.3	50003.8	56295.5	257.043	0.75	0.042289
3.07914e+06	2.75856e+06	2.88499e+06	2.24254e+06	2.16398e+06	2.05334e+06	257.078	0.83	0.0018425
			36219.4	34978.1	54295.2	257.083	14.85	0.00023372
12083.6	7776.92	12518.2				257.094	17.13	0.00023518
			676495	515258	524581	257.114	9.69	4.1561e-05
95370.3	105772	103341				257.115	0.74	7.4283e-07
28044.3	14615	36635.1				257.13	21.76	0.0014465
217049	155435	202937	86538.7	81146.5	122606	257.151	11.11	0.013485
662585	569556	581151	820384	699827	715006	257.151	8.19	0.03845
	184147		280024	281753	287539	258.098	8.28	0.04875
4.57973e+06	3.75262e+06	4.09248e+06	5.89152e+06	5.85156e+06	5.86915e+06	258.099	5.98	0.0036428
229434	197011	196798	167379	117387	141134	258.114	20.92	0.027386
8628.55	8538.36	5446.14				258.114	19.15	0.00022761
			82294.1	64626.2	63321.2	258.135	10.86	3.5172e-05
207966	141362	177358	118340	99057.9	91717.4	258.135	11	0.01759
			90713.8	88061.1	91417.1	258.146	6.57	1.4289e-08
			41030.6	13767.5	6285.93	258.171	18.12	0.010118
1519.27			65631.2	21748.6	12870.8	258.171	17.28	0.0054845
127072	109427	93625.5	185578	151756	150068	259.023	0.65	0.024775
1.84004e+06	1.68472e+06	1.5993e+06	1.22382e+06	1.40439e+06	1.40342e+06	259.028	2.29	0.017368
13950	5874.6	10278.1				259.056	19.47	0.0011881
			30188.5	38761.7	36569.8	259.062	16.64	2.0239e-05
		11684.1	59220.5	62785.7	75450.8	259.062	13.15	0.0066766
3.39324e+06	3.39077e+06	3.21006e+06				259.109	4.87	9.3118e-08
1.5203e+07	1.0922e+07	1.17732e+07	7.35862e+06	5.31141e+06	4.99499e+06	259.13	5.1	0.0079922
1.18284e+07	7.50716e+06	9.18742e+06	6.6924e+06	4.95282e+06	4.4602e+06	259.13	5.68	0.033585
			29628.9	16547	27034.2	259.97	3.11	0.00040545
34659.8	20870.1	35471.9				260.06	7.76	0.00034984
730241	690445	1.07365e+06	514821	450500	388541	260.078	1.44	0.02054
			121786	121815	97753.9	260.093	13.82	1.8014e-05
2.1101e+06	1.80617e+06	1.98388e+06	1.62577e+06	1.37012e+06	1.35607e+06	260.105	4.01	0.014585
			459212	376824	371423	260.114	4.86	1.6157e-05
			834726	734263	565768	260.114	6.88	9.0139e-05
1.14727e+06	615718	895209				260.115	7.2	0.00042694
21959.4	19547.7	20222.2	16354.4	17034.7	16143.4	260.15	10.49	0.0045476
42034.6	38077.4	44596.7	23397.8	19062.8	18793.7	260.151	13.62	0.0010739
			10358.8	8870.48	12958	261.027	0.75	8.3934e-05
360378	381204	345200	245011	253979	256108	261.074	0.74	0.00033328
330207	493206	424769				261.089	5.31	9.8418e-05
158941	130798	167313	75609.3	52117	62815.9	261.109	1.52	0.002547
			9548.16	11890.2	10674.3	261.125	12.4	1.0936e-05
91721.5	79100.6	87996.8	57027.5	64146.4	53287.4	261.134	9.24	0.004799
			7797.23	13769	25926.1	261.171	16.33	0.0031724
7410.87	11142.3	12357.5	52063.3	36629.4	26487	261.171	11.88	0.0064929
25265.1	18631.8	23194.8	40578.8	34380.6	50711.3	261.171	15.76	0.012563
	1448.08	4558.64	14095.9	13198.8	25400.7	261.171	16	0.0011319
11291.1	4871.46	9026.7				261.171	16.16	0.034406
24625.7	19727.1	12870.6	40357.6	39099.7	32991.9	262.022	11.15	0.02434
42392.2	22493.3	33111.8				262.073	13.1	0.00045306
			32994.2	31916.2	26834.6	262.092	0.97	1.1025e-05
			141452	222192	145618	262.108	11.92	0.0002653
23733.3		27178.1	60153.1	89380.8	76339.6	262.109	16.6	0.046218
			16518.9	19384.6	9462.11	262.129	4.26	0.000726
26519.1			59252.4	47034.7	30797.8	263.043	0.77	0.049986
56288.2	59636.3	66859.2				263.046	13.65	4.8257e-06
1.99555e+06	2.04259e+06	2.01319e+06	2.35522e+06	2.23267e+06	2.18107e+06	263.104	8.56	0.0092865
			116377	48111.6	53461.4	263.14	6.58	0.0022378
			125905	40838.5	46992.2	263.14	5.79	0.0045787
82749.5	177709	161610	59582.4	63291.1	62365.3	264.034	13.17	0.03301
			13908.4	19544.9	19548.9	264.066	12.18	8.5207e-05
15869.9			42600.7	30367.8	52372.8	264.092	13.34	0.022679
79761.2	96073.1	84999.7	68524	57873.2	54738.1	264.093	14.21	0.013506
67811.3	65801.1	73670.2	117214	99817.8	104802	264.124	14.27	0.00092894
60364.3	43371	40263.7	175251	146489	149877	264.124	14.54	0.0016715
109665	61276.9	80293.2	175165	133944	153389	264.124	15.7	0.026865
363725	224468	255716	120984	131429	120506	264.135	7.9	0.0056204
81912.2	68526.3	78068.7		15382.1		264.147	0.43	0.0077482
123818	86663.9	129029	20264.6	22153.3	18726.7	264.985	1.95	0.00023058
			46909.2	48929.9	15425.1	265.029	8.85	0.0033274
166976	122836	170256	43873.4	47063.9	55595.3	265.058	1.52	0.000855
			19082.7	41812.9	75331.2	265.066	6.51	0.0042463
	17609.9	23264	90214.7	133832	257459	265.066	7.95	0.018176
92145.2	38494.7	95708.5			11944.1	265.099	15.36	0.0098361
407378	361831	444824	308498	289451	297698	265.119	5.62	0.0086057
10399.1	6270.9	8751.2			3734.47	265.959	10.31	0.028272
45134.6	81561.6	76370.1	33936.2			266.024	40.9	0.038184
10353.8	16721.5	23447.2				266.024	36.52	1.1942e-06
23573.4	17829.4	24760.1				266.024	37.24	4.3651e-06
25855.5	44156.2	32300.9				266.024	37.6	5.96e-05
25501.9	29597.6	25670.4				266.024	37.95	0.00027685
35644.7	39791	39499.6				266.024	38.97	0.0010002
15545.4	42803.8	20062				266.024	40.46	0.0026095
18626.2	15393.8	23593.8				266.024	36.88	0.00012468
47845.6	69554.4	72850.8				266.024	39.96	0.00014759
74730.6	44315.2	75044.5				266.024	40.29	0.00036155
13323.4	14325.9	13289.7				266.024	36.15	3.0759e-07
9119.76	13864.9	12497.1				266.024	35.39	0.00012393
15402.9	14871.2	20588.1				266.05	16.51	7.3925e-05
167081	73331.2	114306				266.068	2.74	0.0010325
127971	117666	150365	496148	823709	767768	266.082	11.1	0.00070206
			29097.8	11656.8	10143.8	266.09	0.98	0.0037164
84171.3	89559.2	130525				266.105	5.98	0.00020453
1.54575e+06	1.44135e+06	1.36007e+06	2.50742e+06	2.37354e+06	2.22347e+06	266.151	4.1	0.00063676
			46350.5	69476.9	43848	267.045	5.61	0.00025256
46314.4	23762.2	38469.8				267.052	13.13	0.00055793
282807	273958	467968	828297	497662	634736	267.067	12.82	0.044257
200320	172961	198941	140282	128707	133524	267.072	0.67	0.0029063
72794.9	55634.1	62069.5	52775.6	35249.7	33111	267.072	0.47	0.047333
			83218.3	167310	154858	267.073	1.21	0.00075276
1.89944e+06	1.352e+06	1.50884e+06	827309	774154	846138	267.081	6.13	0.0031975
51299.7	199538	183958				267.089	9.55	0.0048147
416348	378421	341065	91840.2	73072.4	91625.5	267.099	8.33	9.7322e-05
85667.5	52182.9	77088.4				267.099	10.49	0.00022597
			102252	97320.2	95039.2	267.135	12.34	1.778e-07
			43543.1	35903.9	32854.6	267.135	8.76	3.1309e-05
91409.5	89159.2	70588.6	60658.6	70043.8	56248.1	267.135	12.99	0.048676
178981	172922	189783	107443	105355	86369.6	267.233	25.5	0.0013324
275261	237368	205095	143430	136568	137289	267.233	36.39	0.0034425
7164.67	8631.89	7079.59				268.021	40.77	1.2675e-05
8185.66	9413.79	14352.8				268.021	37.95	3.1782e-05
8409.88	10375.8	7882.11				268.021	38.29	0.00039928
10089.5	12327.8	13290				268.021	38.64	2.2194e-06
12601.4	13861.5	12052.4				268.021	39.64	2.7667e-05
14310.6	15865.9	19674.5	9578.24			268.021	40.27	0.041334
5327.28	5098.79	4951.64				268.021	35.77	1.6742e-07
6035.78	6324.89	12821.8				268.021	36.88	0.00061856
7567.03	14698.2	27843.1				268.021	39.92	0.0015322
19100.4	35997.2	22099.2				268.021	40.6	0.0038303
4770.26	5423.07	5811.25				268.021	36.15	2.4876e-06
5996.12	11313.5	12099.2				268.021	37.6	7.646e-06
13927.9	16039	15579.9				268.021	38.97	0.00077926
3784.19	5615.29	7197.35				268.022	35.38	0.00047465
			35261.5	40827.7	49189.7	268.029	11.4	5.1691e-05
			42826.2	51373.8	68278.8	268.029	9.47	0.00017678
	16149.7		53550.6	64655.7	73127.6	268.029	8.11	0.010976
63212.7	73574.8	116173				268.031	1.69	0.00052325
157367	144720	104729				268.031	6.97	0.00011738
80990.3	66935.4	85176.3				268.031	6.23	1.8205e-05
127569	81934.2	103046				268.032	5.41	0.00013733
39131.1	36079.2	44127.8				268.073	17.86	8.273e-06
14973.3	13931	15192.6				268.073	18.08	4.0484e-07
37662.6	17111.4	14468.3				268.092	1	0.0025427
64381.8	28186.6	45855	106123	116421	146741	268.098	13.57	0.016461
631487	538402	490537	311450	272091	331845	268.156	20.58	0.0032408
59164.9	54439	41332.9	93633.5	80125.4	77252.4	268.167	4.64	4.4741e-05
515632	558307	542179	982090	966854	921242	268.167	6.61	0.016483
672353	769635	713188	520505	457978	445932	268.178	2.6	0.0025485
			185060	98264.5	167340	269.046	23.09	0.00052587
30062.5	25397.3	30747.6	20318.8	21853.1	23764.1	269.046	12.9	0.024123
37154.3	36771	47348.8	75411.7	56061.9	56194.2	269.094	16.36	0.027931
1.36036e+06	1.26945e+06	1.91777e+06	1.06321e+06	889928	773532	269.115	7.41	0.032936
62096.3	60013.5	66998	51608.5	48852.1	46295.4	269.125	0.54	0.0049646
6182.71	3871.84	6288.51				269.176	18.93	0.00026534
			9755.48	4175.36	5364.06	269.187	11.08	7.0253e-05
			3184.22	3952.05	2757.92	269.187	12.92	0.0014237
30706.2	28640.3	28291.9	12663.9	12448.5	12584.7	269.187	11.16	5.3869e-06
32354.5	39355	26957.8	12861.9	12737.1	17811.4	269.187	11.63	0.006105
219057	195002	177670	119313	116837	107527	269.249	36.41	0.0013853
134518	152007	163886	85157.4	69857.3	71696.7	269.249	25.5	0.0012547
11150	11181.5	13521		5832.47		269.985	14.04	0.029761
60577.3	36520.2	42404.6				269.991	8.43	2.9196e-05
121549	96374.5	125817				269.991	9.6	0.00026106
61399.4	47316.1	52810.8	73531.3	82770.9	75011.3	269.994	11.14	0.012336
123230	107352	104735	138690	147468	148551	270.012	1.56	0.0089629
131837	130895	125009	111048	105561	102297	270.044	10.15	0.0002223
			26514.4	35568.7	52300.7	270.044	8.23	0.00060025
			36188.3	36878.2	55334.1	270.044	8.53	0.002558
54882.2	70504.2	74696	41354.9	42752.2	53915.1	270.045	2.44	0.042747
247436	221848	241369	213897	211102	216713	270.109	1.49	0.040713
746680	590511	623024	496570	440632	438631	270.109	2.45	0.012787
368671	403555	358677	327618	316170	315645	270.109	0.99	0.012251
9205.87		10572.9	47398.1	34785.3	25471.4	270.135	16.32	0.036626
394852	300004	401322	171896	125675	145934	271.019	18.15	0.0022906
119625	132441	119324	31613.5	47058.4	38826.4	271.025	11.56	0.00063254
			13833.7	9340.89	10541.2	271.062	16.23	0.00010551
21455.6	16128.8	28919.4				271.11	14.59	0.00035363
	15050		134721	99996.9	71372.9	271.115	14.73	0.0064746
658316	458090	552749				271.13	7.21	6.822e-05
504959	466245	535143	348316	308663	265995	271.155	14.14	0.0048595
66812	52802.4	64362.6			20215.5	271.155	16.12	0.015841
113168	131459	137506	156468	227940	245858	271.156	12.25	0.03292
77438.8	66369.3	69587.8	53901.8	51159	49024.8	271.166	9.51	0.0036709
35935.4	15474.4	17957.7				271.167	6.87	0.0017149
35662	31742.7	29953.5	51689.2	49312.7	65187.5	271.203	13.41	0.006175
16104	17702.5	14505.6	10572.3	8868.53	11910.3	271.991	0.75	0.013374
		11412.5	22214.3	18332.4	19056.2	272.003	17.01	0.039592
30090.4	20377	19929.5	35311.1	40833.6	46360.5	272.003	16.72	0.021773
1.0513e+06	1.51121e+06	1.51664e+06	1.98153e+06	1.87083e+06	2.33916e+06	272.06	5.01	0.037091
152327	150464	163656	122996	123370	118117	272.079	0.75	0.0011601
1.54443e+06	1.25474e+06	1.79593e+06	2.31261e+06	2.60819e+06	1.97163e+06	272.093	13.72	0.035955
1.22601e+06	964695	1.11655e+06	1.65785e+06	1.31309e+06	1.39818e+06	272.093	15.22	0.002486
62059.7	17737.9	36126.8	209847	142505	185388	272.093	17.29	0.012359
383318	353730	450551	187763	232262	192817	272.093	9.61	0.047647
66675.4	72242.9	75022.5	53452.1	37110.3	39392.3	272.094	16.65	0.012473
413163	403936	417267	377316	379016	399173	272.105	4.38	0.031747
			397261	319850	312777	272.125	2.68	2.4151e-05
535606	443066	473077	762377	643414	639625	272.125	1.8	0.012848
83714.7	28936.1	71951.4				272.151	13.05	0.0023985
3693.73	3238.42	4365.26	5373.35	5438.81	5374.3	272.187	14.28	0.01322
11801.8	25234.4	19053.6	6427.12			272.99	11.75	0.022628
16096.2	12214.4	17303				273.016	18.14	6.8154e-05
			56981.8	74169.7	82246.8	273.088	8.69	7.6143e-05
1.44977e+06	859134	971805				273.11	2.9	0.00032039
		23736.3	38823.5	40122.7	41167.8	273.125	14.88	0.041041
			103362	90345.9	79186.1	273.146	6.89	2.2501e-05
4.15495e+06	3.12817e+06	3.56258e+06	2.93179e+06	2.56157e+06	2.38066e+06	273.146	7.71	0.036113
	13231	12590.3	72921.7	87587	126454	273.171	12.35	0.01138
18018.6	12033.1	16780.7	43777.4	46584	59428	273.171	11.58	0.00039388
			124189	111191	192065	273.171	15.82	0.001678
119605	143278	152871	327675	340139	411569	273.171	13.03	0.00072289
77556.3	129181	152190	213618	212838	272609	273.171	14.8	0.033182
374589	589044	598259	1.34876e+06	1.22479e+06	2.78182e+06	273.171	13.35	0.0016673
113140	131176	137213	217392	224278	281689	273.171	14.47	0.0031663
874437	1.01847e+06	1.21442e+06	2.38232e+06	2.06769e+06	2.32909e+06	273.171	15.01	0.017081
88373.4	301380	304154	588331	953304	1.33908e+06	273.171	15.26	3.1292e-06
41143.7	35245.2	39162.5				273.171	16.18	0.033534
65296.1	108345	122536	345206	363796	417248	273.171	13.87	0.00062323
78362.4	144542	147902				273.171	15.92	0.002428
25759.4	22814	28159.8				273.171	16.62	9.4176e-06
			67151.2	41153.4	40794.9	273.981	11.55	0.00041706
			18810.7	16972.1	18078.4	274.018	12.44	6.2703e-07
661834	623794	751239	1.02467e+06	957648	772040	274.073	11.8	0.042624
133244	116075	121208	96107	79963.4	82010.1	274.104	0.76	0.0067284
8271.08	7999.36	9086.18	4241.69			274.114	0.42	0.030667
308602	213270	298530	102719	69794.9	44155.5	274.142	2.53	0.0070971
382434	364382	401647	489655	418939	463130	274.166	16.03	0.030198
18053.4	25508.6	21053.8				275.006	10.53	5.9049e-05
		16855.6	49347.2	81064.1	90713.7	275.053	16.05	0.011443
694198	632289	619938	514444	487123	520722	275.089	0.77	0.003761
5.33236e+06	1.57569e+07	1.61523e+07				275.104	3.05	0.0030527
52717.6	51281.6	57463.5	66396.5	70676.8	64899.8	275.108	14.12	0.0062832
179202	199161	182679	28479.1	25000.1	30555.2	275.14	8.37	9.2668e-06
18957.4	15359.3	18116.6	11522.9	14760.8	11172	275.14	12.66	0.035356
2245.18			32993.1	38054.8	141364	275.186	13.99	0.0037476
	6876.38	7643.46	26455.8	25464.2	52084	275.186	14.37	0.026616
	5523.75	6721.64	16213.9	18252.5	25420.6	275.186	15.69	0.041701
6850.38	14847.5	13518	81113.6	89722.9	141542	275.186	13.82	0.0017725
70910.4	61514.4	64093.2	104905	92211.4	93147.4	275.228	9.64	0.002738
53661.1	54332.5	38487.8	113891	109350	94627	275.98	14.43	0.0034125
46819.2	30443.7	24773.3	67900.1	74217.3	65550.7	275.98	14.79	0.017546
13130.4	10822.2	19099.9				276.052	36.88	1.2195e-05
15615.2	14729.7	12534.5				276.052	37.24	0.00013199
19828	22905.9	14833.4				276.052	37.95	0.00036523
12730.7	14907.4	21828.7				276.052	39.31	0.00012836
34963.6	51523.9	51080.1				276.052	39.96	0.00032561
24054.3	32222.4	29992				276.053	38.98	3.518e-05
28047.2	36515.1	46466.1	18637.6			276.053	40.9	0.035319
25341	21307.3	25285.8				276.053	38.64	7.33e-06
35462	26491.2	46502.2				276.053	39.63	0.0003094
82385.4	57804.3	69336.1			44152.1	276.099	1.07	0.049554
162496	181375	192608	245760	251023	263872	276.197	30.66	0.0028956
154508	150269	162090	97118.1	84110.4	83199	276.989	0.68	0.00047177
313264	375902	347035	140916	165491	187216	276.989	1.52	0.001585
40195.1	115967	96436.4	339621	255649	314883	277.072	11.61	0.01541
2.86155e+06	2.16399e+06	2.7791e+06	1.76755e+06	1.65139e+06	1.52808e+06	277.083	8.57	0.010135
235030	327352	318789	205790	193947	187654	277.083	1.46	0.022649
			30783.9	40607.7	41330.5	277.098	10.65	4.6471e-05
199353	171727	266464				277.12	6.57	0.00015106
934111	820202	822674	1.70569e+06	1.49444e+06	1.70797e+06	277.123	11	0.0004735
16475.3	29570.1	19269.6	85769.3	61080.6	57078.4	277.123	15.58	0.0058686
275499	259547	308162	965496	892859	1.10919e+06	277.123	13.33	0.0001006
14862.4	14187.7	12749.8	11560	11642.3	9031.8	277.145	28.63	0.049579
	9411.4		19133.8	19475.7	18217.6	277.155	13.93	0.02991
			6093.41	6017.43	6806.52	277.156	13.02	1.8735e-06
223640	244275	270087	85522.1	73354.4	57367	277.156	12.73	0.00064817
			5302.84	6177.57	4873.74	277.976	14.79	1.5836e-05
	39870.8		118620	67122.8	69254.7	278.068	9.6	0.034125
839685	625727	823022	489125	407673	393021	278.104	11.16	0.0081253
98842.2	74460	95763				278.114	7.15	3.7255e-05
143727	126845	164209	106512	101421	92804	278.125	0.74	0.012617
216672	182727	189359	122300	114743	105061	278.151	9.44	0.0013461
15108.1	13936.9	17713.1	11674.1	8553.78	9658.16	278.151	19.5	0.017081
26790	46257.8	32479.3	18487.4	15098.9	21843.3	279.045	12.71	0.030751
			19523.3	32402.6	21978.9	279.045	10.38	0.00028742
			28232.4	14917.5	19235.3	279.066	24.46	0.00050421
20902.3	35731.5	29596.2	154723	75217.8	75763.9	279.067	21.21	0.012709
	2999.59		126503	54200.6	64747.4	279.067	18.7	0.0019329
16142.2	22383.6		138117	54728.5	55802.7	279.067	20.73	0.043136
			23418	10943.4	14181.9	279.067	17	0.00094842
106078	23478.1	81562.1		9419.15		279.078	15.91	0.014975
			739852	666975	630790	279.099	4.98	3.5615e-06
473598	382167	394709				279.099	4.71	1.4413e-05
			64075.8	56630.8	61422.6	279.12	11	1.3025e-06
102908	89353.7	89992.6	70907.1	66443.3	60488.4	279.135	10.01	0.0054764
45099.9	18997.9	35037.8				279.135	15.41	0.0012118
141013	88497	112974	49914	59256.5	66721.7	280.029	14.53	0.014507
10484.2	16372.9	20673.4		7790.27		280.029	11.43	0.038062
16386.3	10313.5	14393.4				280.029	14.86	0.00016943
48645.4	27453	45715.5		21388.5		280.03	9.17	0.041039
17145.6	12409.8	15175.5				280.063	11.2	4.5844e-05
			54990.5	48551.5	49860.2	280.065	14.6	1.6195e-06
			65672.3	58057.1	30524.9	280.098	13.5	0.00093874
			12299.3	6194.13	9597.6	280.098	19.45	0.00058567
			19035.7	19660	19027.1	280.119	18.4	1.1975e-08
182639	126135	158549	115509	109419	105406	280.131	12.99	0.038895
			29893.1	15284	19515.3	280.134	20.73	0.0006156
51227.9	47092.1	52854.5	34763.7	38408.6	42285.8	281.043	8.18	0.01485
			22423.9	16386.7	19819.7	281.076	22.73	4.0918e-05
			24120	23051.9	16478.7	281.082	20.75	0.0001042
			60417.6	47956.8	25993.3	281.083	18.42	0.0011379
283654	55195.7	95980.8				281.115	7.17	0.0082398
298315	289650	305270	533457	511472	508366	281.124	6.7	1.344e-05
121173	137743	121758	97345.9	103598	103659	281.15	13.13	0.0090995
29277.9	27800	27419.9	24692.7	20990.8	22856.1	281.151	11.94	0.01436
40118	34198.8	45196.6	24306.9	21900.4	19046.2	281.249	25.5	0.00041993
65703.2	60743.3	59463.3	42086.6	41507.6	43951.5	281.249	36.39	0.0049123
21198.2	9776.01	11826.1	3823.23	4259.95		281.99	10.68	0.043079
86303	31619	129046				282.063	4.51	0.004479
			243085	199193	124762	282.084	0.92	0.00055021
2.96365e+06	2.65697e+06	2.63049e+06	2.3256e+06	2.08914e+06	2.03556e+06	282.11	1.73	0.011588
			20109	14976.6	21644	282.114	16.8	8.3531e-05
162865	164768	168163	101827	107319	91517.5	282.135	2.57	0.00046321
254766			852456	913856	880065	282.182	8.75	0.012533
15339.1	14382.3	18332	11770.7	9370.49	10586.4	282.182	11.73	0.013426
11130.1	10820.6	13001.5		5589.5		283.062	15.63	0.028727
	30121.1	34967.4	315754	549861	875536	283.068	1.22	0.0061315
132562	149690	192191	123572	105701	103590	283.095	9.21	0.048098
90437.7	43273.8	72606.2				283.109	40.88	0.00075009
20132.9	13562.9	16034.3				283.113	21.47	9.6207e-05
317434	329735	346466	246925	252760	240190	283.12	2.87	0.0005522
1.15224e+06	566937	776104	151044	118853	122673	283.122	13.79	0.0011523
1.10715e+06	304824	550686			65821.2	283.123	12.16	0.0077684
313183	228182	259833	521627	492381	552891	283.13	12.48	0.0022714
			42790.2	34734	29918.9	284.093	4.68	6.7985e-05
61556.2	31203.1	47098.4	102611	101173	133876	284.093	12.55	0.013859
1.54873e+06	1.00676e+06	1.32957e+06	730707	573225	568745	284.125	5.25	0.0087067
231245	133909	122456	64659.3	66232.2	74676.2	284.129	12.85	0.015498
9.17312e+06	5.18763e+06	6.36071e+06	3.18486e+06	2.97762e+06	3.15005e+06	284.129	10.84	0.010081
30156.1	25320.1	23358.3				284.15	11.63	2.1789e-05
242614	229426	220094	514894	581988	479352	285.031	2.45	0.00020415
34069.6	23651.5	20070	14999.6	14387.4	14087.5	285.041	10.33	0.024053
14586	18824.9	14955.9	21561	24328.9	24340.9	285.071	18.16	0.014022
96718.3	107209	154863	61638.7	79659.2	76410.6	285.087	6.54	0.041371
209377	178534	201597	141971	133313	140880	285.091	13.95	0.0026385
			90916.9	87145.3	88561.8	285.146	13.99	1.9795e-08
19710.1	16386.1	19924.5	14889.3	12365.3	11485.8	285.182	11.31	0.020617
281478	266889	281543	454049	392139	428124	285.182	13.89	0.00075642
4476.29	2916.3	3038.49	10140.2	6385.01	9861.96	285.219	15.23	0.010254
	3147.44		12071.2	11323.4	10937.3	286.018	19.07	0.011705
8784.74	11689.4	14534.5	39097.2	34862.8	32371.4	286.019	19.75	0.0019254
54890.6	77873.2	87761.7				286.072	16.56	0.00018098
120608	104925	122478	98981.9	70903.6	76667.3	286.104	0.77	0.034657
			13500.1	14956.4	14920.6	286.109	16.33	9.8237e-07
121771	51755.8	29554.8	21336.8			286.109	11.19	0.00029018
			12039.6	7251.28	8146.84	286.109	19.33	0.038306
34734.5	10098	31705.3	91842.5	93797	88497.5	286.109	20.58	0.023964
1.21423e+06	969581	1.11084e+06	870145	768143	726047	286.141	7.02	0.017389
17231.2	23933.5	22766.5	44514	40141.8	56642.3	286.166	11.06	0.0053689
781104	699617	756285	939390	891151	899108	287.088	1.83	0.0054357
520679	666856	1.1862e+06	288677	401244	370342	287.107	8.43	0.045759
	481857		994728	894501	695033	287.125	1.99	0.039788
29900.4	35447.2	41402.2	21119.5	17775.8	20398	287.197	15.79	0.0056832
210872	212126	251916	116097	112807	135965	287.198	15.56	0.0017128
			4613.4	15240.4	9287.48	287.968	1.98	0.002949
71005.7	83380.3	76736.1	44526.5	41236.3	44044.7	288.088	14.71	0.00038577
86013.4	25481.2	32663.4				288.088	14.23	0.0048265
26280.3	25078	27462.7				288.12	0.54	3.7746e-07
253378	264148	100078			93449.2	288.121	1.09	0.046472
283316	226901	284103	161474	174825	143690	288.156	5.4	0.0058896
	15745	14849.7	48709.1	31279.4	53321.7	289.034	0.65	0.04977
376557	370053	344698	413482	401610	424852	289.05	3.47	0.015308
			116776	133870	406142	289.12	12.08	0.0063153
46791	21825.1	125893				289.12	10.66	0.0084903
365806	256447	326021	206481	188093	153168	289.14	6.97	0.016293
231893	228793	224744	184311	196570	196210	289.14	1.43	0.001702
10933	6642.66	8163.98				289.156	17.15	0.00021745
43851	45645.9	48835.9				289.157	10.65	7.7027e-07
22835.4	18374.2	21042.9				289.158	10.46	1.0789e-05
			46074.6	38376.8	41106.3	289.165	11.18	5.8569e-06
160095	132195	156925	179898	172457	180820	289.165	12.12	0.049232
			6900.66	7151.84	4627.22	289.202	9.44	0.0001729
	3296.48	4980.57	13483.6	10066.1	19478.9	289.202	14.99	4.7942e-05
			11837.4	9195.32	12586.3	289.202	16.18	0.046954
			10805.2	8615.77	15161.7	289.202	17.71	0.00033693
4.2671e+06	5.63778e+06	5.73785e+06	3.28004e+06	4.14266e+06	3.26346e+06	290.088	0.75	0.037994
			32652	17181.1	20043.7	290.982	11.61	0.00063541
23411.6	30688.5	28712.4				290.983	13.76	2.6634e-05
		5093.63	13389.5	13745.4	13235	291.008	15.18	0.018943
7468.33			32706.8	19539.1	27759.8	291.07	15.07	0.014064
23402.8			88263.1	84170	85841.5	291.109	12.42	0.011456
295777	186357	340254	52515.2	108538	116440	291.134	8.07	0.023578
143654	116739	126824	99560.5	105625	101041	291.135	7.62	0.021202
221608	245795	259791	209269	207917	194670	291.135	10.85	0.011963
208164	228609	224513	380906	278981	268691	291.135	12.31	0.03022
155914	147123	168087	242021	221759	193554	291.135	9.32	0.045576
2.27338e+06	1.91516e+06	2.12905e+06	1.82178e+06	1.67462e+06	1.49363e+06	291.146	2.94	0.036004
	6845.2		18043.9	17128.6	14848.3	291.181	10.56	0.022122
17105.7	6269.69	6939.55	23476.4	24059.7	21171.2	291.181	12.49	0.045014
20435	16388.9	16633.2	25553.8	23443.5	21166.4	291.181	12.26	0.037706
344482	284881	314894	502500	462983	446945	291.181	11.79	0.0012352
73256.8	100108	97761.8	223312	201669	206919	291.181	14.31	0.003381
			17675.3	19553.9	16819.2	291.974	13.83	2.92e-06
3214.1			12176.9	14316.5	12312	291.975	13.42	0.010269
173006	128737	162075	102756	90367.5	82648.5	292.05	0.75	0.0092703
			153484	85552.5	82871.6	292.058	1.98	0.00080465
85713.6	14640.1	31647.4				292.078	10.59	0.0086472
			367868	322692	364724	292.083	12.44	2.3272e-06
204772	143414	182489				292.083	12.28	6.6498e-05
		34865.3	69174.2	61621.5	61843.6	292.103	0.87	0.035259
			61708.5	56121.3	56039.2	292.119	11.19	8.5056e-07
			32901.5	30180	50897.5	292.119	15.29	0.00036125
103826	107695	101604	47357.1	61438.6	36926.1	292.13	2.34	0.0060333
2.25358e+06	1.73892e+06	1.74283e+06	1.54399e+06	1.33904e+06	1.35579e+06	292.14	0.94	0.038055
30864	31494.6	27186.6	23826.6	25073.8	24808.3	292.918	39.02	0.016568
99690.5	95014.6	119176	45426.3	39847.6	46096.9	293	18.15	0.00047279
			475951	182413	189459	293.046	7.41	0.0034568
338845	326989	522099	935273	539824	722480	293.046	12.82	0.048468
45992.1	56651.6	91927.9	224541	114975	169800	293.046	12.3	0.026505
179606	55307.5	88669.4				293.078	5.3	0.0032265
99290.3	157918	143340		18677.3	26293.5	293.079	1.14	0.018533
28995.9	15401.1	33980.6				293.094	15.81	0.00099482
306667	233919	238732	163061	166165	149984	293.125	9.39	0.0066112
37039	69513	36384.6				293.129	11.35	0.0010038
19122.5	20836.8	21406.7				293.13	13.43	1.0164e-06
270442	207773	245331	154611	144488	127742	293.151	11.55	0.0052577
6211.45	3044.65	6361.43				294.008	16.91	0.00097987
			22784.1	12346.5	16731.9	294.077	16.2	0.00041288
255591	221984	240754	128119	126987	142245	295.043	7.4	0.00041518
			29530.8	19509.6	21607.2	295.062	18.16	0.00013937
43058.1	42808.3	46998	35936.1	37154.9	38245.6	295.103	0.75	0.0074313
			9797.94	11513.1	13119.2	295.109	14.63	3.1246e-05
1.18598e+06	469373	698550	2.94951e+06	3.03686e+06	2.90553e+06	295.13	8.83	0.0064586
58157			128210	88477.8	88507	295.13	12.51	0.042562
845495	1.18453e+06	1.35863e+06				295.13	8.6	0.00018256
110401	95713.3	100613	76239.9	65986.5	64991.8	296.06	10.02	0.0039582
35588	26149	32534.4				296.06	10.32	4.0749e-05
			63137.7	61538.3	55625.4	296.078	9.17	1.6565e-06
			96330.6	79121.3	77819.2	296.079	3.03	1.6199e-05
			12137	7168.85	11097.2	296.093	19.08	0.00028847
			47799.3	36808	32395.5	296.114	17.23	9.9515e-05
8375.26	5073.31	8815.68				297.015	14.79	0.00037163
			22607.6	15502.1	18791.8	297.041	15.31	7.865e-05
			13528.4	7097.56	9720.5	297.041	16.82	0.00049006
	12012.5		22748.8	15916.9	21315.1	297.041	29.94	0.045539
11015	6194.87	9863.5			2459.79	297.089	18.16	0.014259
68200.4	80713.9	80347.9	143311	112837	122443	297.109	11.16	0.0050291
16751.2	16341.6	18478.2	22617.8	19885.8	22488.9	297.171	14.81	0.014826
			9247.39	10388.7	9438.67	297.181	10.64	1.3196e-06
	3880.98		6488.23	6816.67	6204.42	297.181	11.62	0.041675
4554.18	9921.6	13083				297.219	16.3	0.002158
46518.1	44192.7	42300.3	52180	64312.2	67529.9	297.244	31.73	0.018881
86643.6	59556.5	71509.6			9919.7	298.022	13.37	0.0050726
34383.6	20138.1	27800.2				298.022	14.7	0.00026021
			43751.1	26806	25510.1	298.024	7.1	0.00046696
1.10576e+06	813512	773863	682648	442021	453477	298.07	0.89	0.039225
119067	89502.6	108308	84314.4	73277.7	79096.1	298.104	0.83	0.037172
72372.5	49808.6	54249.3	248282	197205	193480	298.109	15.84	0.00073315
16011.3	25781.4	32103.6	102233	50302.8	58716.6	298.109	18.36	0.024842
68206.8	122435	139801	33824.9	38660.4	41298.7	298.109	14.03	0.010903
		15406.7	80498.6	129304	75074.1	298.13	12.36	0.0070717
136066	138127	141172	127568	113866	99546.2	298.177	7.84	0.049229
81501	104740	109950	30224.1	32163.8	18283.5	298.177	10.31	0.0027877
284654	175523	220028				298.178	2.98	0.0001894
7948.43	5900.04	10166.1			4768.05	299.002	16.48	0.048695
15575.3	9971.86	12629.2				299.002	16.79	0.00014044
140409	100219	134042	41208.3	30353.6		299.116	4.58	0.038139
			454575	423332	404210	299.125	8.78	1.0619e-06
			137852	108892	126054	299.161	12.62	1.4562e-05
			17712.3	22125.1	28285.5	299.186	13.67	0.00016883
			67897.4	51782.5	81501.5	299.186	14.97	0.00014899
			58200	34708.1	33151.4	299.186	15.53	0.00055252
8830.89	20916.6	22573.6	72499.7	77529.4	135012	299.187	14.51	0.0085077
59999.7	63831.9	67499	118330	91368.5	112291	299.187	16.8	0.0038842
	10751.1	15447	36225.9	32944.3	87984	299.187	16.02	0.049913
	28663.3		84672.8	116658	176855	299.187	14.68	0.012203
22511.1	28788.6	33136.2				299.187	16.5	8.6794e-05
27429.1	27659	23683.4	73326.5	67597.7	73053.8	299.198	11.26	6.1467e-05
1.62615e+07	1.47097e+07	1.48103e+07	3.08023e+07	3.31379e+07	2.71806e+07	300.055	2.45	0.00049207
			36256.3	36301	34770.8	300.07	13.96	3.346e-08
90546.8	56584.4	64557.2	104189	137783	169507	300.07	13.75	0.028633
18452.3	15868.2	26018.8				300.089	12.17	0.00023788
			50556.6	61657.2	114788	300.193	10.03	0.0013949
128128	130627	121088	229459	253692	253400	300.193	7.54	8.0661e-05
290114	243744	286012	351306	472464	558993	300.193	7.35	0.025844
			14164.2	12527.5	14458	301.018	14.04	2.8795e-06
21333.5	28371.8	22697.2				301.046	7.67	3.7434e-05
828725	512205	1.09155e+06	199065	90157.5	122181	301.12	21.76	0.005043
24103.4	16332.3	34724.2				301.12	20.39	0.00079509
13525.3	10427.7	15948.9				301.12	18.43	0.00011949
42094.4	32019.1	46311	31483	20226.9	23511	301.12	20.69	0.049323
1.18044e+06	680773	849090	2.32493e+06	1.8826e+06	1.87711e+06	301.141	10.04	0.0090222
47630.8	13007.9	22176.4				301.167	14.2	0.0041449
98791.3	68278.7	78518.9	54978.5	55825.4	52868.1	301.177	12.87	0.022338
31581	25291.1	37828.4				301.177	14.4	9.8299e-05
7853.59			27464.2	23353.2	31625.3	301.202	16.82	0.013012
			39915.9	52781.8	125083	301.202	16.39	0.0037427
			157161	185427	546218	301.202	15.8	0.0059874
			207698	249650	679581	301.202	15.96	0.0049632
	66584.3	95818.8	353648	332071	752062	301.202	16.07	0.0081926
		11503.9	22029.1	24623.5	49457.3	301.202	17.27	0.024799
		3375.55	16802.1	13689.7	20549.7	301.202	18.24	0.026752
	9622.21	12414.6	49359.5	54002.6	149990	301.202	17.51	0.022025
		6731.95	22536.1	31089.1	84709.9	301.202	17.91	0.013331
[truncated: 6,662 more rows]

## Sheet: 2 Sec Metabolites
AREA Wt			AREA SCO2730/31 knockdown
Wt1	Wt2	Wt3	SCO2730/31 1	SCO2730/31 2	SCO2730/31 3	mz	RT (min)	q.value	Compound	Predicted mass	Charge
			74634.4	69394.9	93414.7	349.1626mz	13.33	4.1862e-05	Alkylresorcinol [M+TFA-H]-	349.163	1-		TFA trifluoroacetic acid
57403.6	74638.6	107822	192647	210726	220151	235.1706mz	31.25	0.0061657	Alkylresorcinol [M-H]-	235.17	1-		HAc acetic acid
7.59e+06	4.51544e+06	5.07156e+06	3.26972e+06	2.70543e+06	2.47449e+06	321.0052mz	12.98	0.017682	Chloramphenicol [M-H]-	321.005	1-
716179	360062	435056	243023	191109	168926	356.9819mz	12.99	0.018539	Chloramphenicol [M+Cl]-	356.982	1-
		4926.9	33763.9	10056.7	13528.7	492.1298mz	23.38	0.024245	Jadomycin G [M-H]-	492.13	1-
			46699.1	36537.7	44674.2	507.1782mz	16.9	2.0148e-05	Phenanthroviridin [M+HAc-H]-	507.177	1-
15495.4	10126.4	12979.2				638.3162mz	21.3	0.00011925	pikromycin [M+TFA-H]-	638.316	1-
			24154.4	21036.5	20386.6	469.1377mz	14.26	5.5585e-06	Phenanthroviridin [M+Na-2H]-	469.138	1-
